# Supplementary material for: The Synergistic Armory: A Global Genome-Wide Association Study Reveals the Integrated Mechanisms of Azithromycin Resistance in Neisseria gonorrhoeae
Source: Int J Mol Sci. 2026 Feb 27;27(5):2258. doi: 10.3390/ijms27052258 (PMC12984986; doi:10.3390/ijms27052258)
Supplement: Supplementary file 1 [file ijms-27-02258-s001.zip › Supplementary Table S1.xlsx]

## Sheet: Sheet1
Supplementary Table S1: Full list of 113 genetic variants significantly associated with azithromycin MICs (GWAS results)
Variant	Frequency	Beta	SE	P-value (LRT)	FDR	-log10(P)	h²	Rank
rrl_A2047G_4	0.34%	9.07	0.212	0	0	inf	0.329	1
rrl_C2599T_4	3.18%	4.47	0.0665	0	0	inf	0.48	2
mtrR_Meningitidis-like_promoter	5.44%	1.68	0.0918	4.16E-74	1.79E-71	73.3809	0.148	3
mtrR_A39T	37.93%	-0.744	0.0426	1.5E-67	4.85E-65	66.8239	0.141	4
mtrR-35A_Del	33.83%	0.884	0.0557	2.97E-56	7.68E-54	55.5272	0.128	5
mtrD_K823E	15.88%	1.36	0.0918	4.17E-49	8.99E-47	48.3799	0.12	6
rplM_G98D	4.66%	1.52	0.104	1.53E-48	2.83E-46	47.8153	0.119	7
porB1b_G120K	28.30%	0.616	0.0431	4.15E-46	6.71E-44	45.382	0.116	8
rrs_C526T_1	0.17%	4.26	0.31	1.23E-42	1.77E-40	41.9101	0.111	9
rrl_C2599T_3	0.37%	2.75	0.21	4.66E-39	6.03E-37	38.3316	0.106	10
rplT_S75P	0.18%	4.15	0.339	2.39E-34	2.81E-32	33.6216	0.0993	11
rplB_D187N	0.26%	3.15	0.274	2.67E-30	2.88E-28	29.5735	0.093	12
rplE_R59K	0.10%	4.28	0.417	1.45E-24	8.93E-23	23.8386	0.0832	13
rplE_R64K	0.10%	4.28	0.417	1.45E-24	8.93E-23	23.8386	0.0832	14
rplF_K86R	0.10%	4.28	0.417	1.45E-24	8.93E-23	23.8386	0.0832	15
rplF_S146A	0.10%	4.28	0.417	1.45E-24	8.93E-23	23.8386	0.0832	16
rplN_V47A	0.10%	4.28	0.417	1.45E-24	8.93E-23	23.8386	0.0832	17
rplO_D137A	0.10%	4.28	0.417	1.45E-24	8.93E-23	23.8386	0.0832	18
rplX_G30D	0.10%	4.28	0.417	1.45E-24	8.93E-23	23.8386	0.0832	19
rplX_K53E	0.10%	4.28	0.417	1.45E-24	8.93E-23	23.8386	0.0832	20
rpmD_S44P	0.10%	4.28	0.417	1.45E-24	8.93E-23	23.8386	0.0832	21
porB1b_A121D	15.85%	0.498	0.0509	1.8E-22	1.06E-20	21.7447	0.0793	22
rplD_G70D	2.94%	0.907	0.0942	7.36E-22	4.14E-20	21.1331	0.0782	23
rplO_V71A	0.12%	3.58	0.379	3.84E-21	2.07E-19	20.4157	0.0768	24
A1834G_2	0.05%	5.12	0.557	4.18E-20	2.16E-18	19.3788	0.0747	25
rrl_C2404T_4	0.26%	2.38	0.263	1.56E-19	7.76E-18	18.8069	0.0736	26
rplD_A118T	0.35%	2.14	0.244	1.73E-18	8.28E-17	17.762	0.0714	27
rrs_C335G_1	0.05%	4.76	0.552	7.46E-18	3.44E-16	17.1273	0.0701	28
rrl_A1225G_1	0.07%	3.8	0.478	1.98E-15	8.83E-14	14.7033	0.0647	29
porB1b_A121N	12.98%	0.382	0.0593	1.2E-10	5.17E-09	9.92082	0.0524	30
rrs_TCGGGTGG91T_1	0.04%	4.08	0.636	1.41E-10	5.88E-09	9.85078	0.0522	31
rplC_M151V	32.25%	0.366	0.0578	2.58E-10	1.04E-08	9.58838	0.0515	32
rplB_A112V	0.18%	2.19	0.349	3.69E-10	1.40E-08	9.43297	0.051	34
rplB_N45S	0.18%	2.19	0.349	3.69E-10	1.40E-08	9.43297	0.051	33
rrl_C1178T_4	0.30%	1.5	0.245	8.84E-10	3.27E-08	9.05355	0.0499	35
rplW_N38S	0.17%	1.87	0.323	7.27E-09	2.61E-07	8.13847	0.0471	36
rplA_T129I	0.62%	1.18	0.203	7.61E-09	2.66E-07	8.11862	0.047	37
rrl_C2599T_2	0.25%	1.47	0.256	9.37E-09	3.19E-07	8.02826	0.0468	38
A1834G_3	0.03%	4.01	0.7	1.02E-08	3.38E-07	7.9914	0.0466	39
rplB_S75P	17.62%	0.696	0.125	2.57E-08	8.10E-07	7.59007	0.0454	40
rplB_V114A	17.62%	0.696	0.125	2.57E-08	8.10E-07	7.59007	0.0454	41
rrs_A44T_1	0.12%	2.02	0.368	3.75E-08	1.15E-06	7.42597	0.0448	42
rrs_C1365T_1	0.02%	4.85	0.895	6.08E-08	1.83E-06	7.2161	0.0441	43
rrl_C354T_3	0.03%	-3.71	0.707	1.49E-07	4.38E-06	6.82681	0.0428	44
rrs_C333T_1	0.40%	1.06	0.203	2.06E-07	5.92E-06	6.68613	0.0423	45
rplW_D90A	17.71%	0.633	0.126	4.72E-07	1.33E-05	6.32606	0.041	46
rrs_A746G_1	0.01%	5.54	1.11	5.53E-07	1.52E-05	6.25727	0.0408	47
rrl_C2199T_1	0.03%	3.89	0.786	7.56E-07	2.04E-05	6.12148	0.0403	48
rrl_T642TA_1	0.01%	5.4	1.1	8.70E-07	2.30E-05	6.06048	0.0401	49
G1970GAGAAA_1	0.28%	1.19	0.249	1.88E-06	4.86E-05	5.72584	0.0388	50
rplY_L100P	8.84%	-0.332	0.0698	2.04E-06	5.17E-05	5.69037	0.0387	51
rrs_GGTGGCGA94G_1	0.01%	5.18	1.09	2.23E-06	5.54E-05	5.6517	0.0385	52
rrs_GC881G_1	0.02%	4.17	0.895	3.23E-06	7.88E-05	5.4908	0.0379	53
rrs_A205C_2	0.01%	3.22	0.712	6.15E-06	1.45E-04	5.21112	0.0368	55
rrs_G1206A_1	0.03%	4.95	1.09	6.09E-06	1.45E-04	5.21538	0.0368	54
rrl_G542A_1	0.06%	2.33	0.519	7.47E-06	1.72E-04	5.12668	0.0365	56
rplD_R157Q	17.81%	0.553	0.126	1.20E-05	2.72E-04	4.92082	0.0357	57
rrs_A1393G_2	0.02%	3.86	0.901	1.84E-05	4.10E-04	4.73518	0.0349	58
rrl_G2844A_1	0.01%	4.69	1.11	2.54E-05	5.49E-04	4.59517	0.0343	59
rrs_C267T_2	0.02%	3.79	0.9	2.55E-05	5.49E-04	4.59346	0.0343	60
rrl_G1339A_4	76.38%	0.234	0.0556	2.59E-05	5.49E-04	4.5867	0.0343	61
rrs_G948A_1	0.02%	3.76	0.898	2.82E-05	5.88E-04	4.54975	0.0341	62
rplW_I74T	17.79%	0.505	0.122	3.29E-05	6.75E-04	4.4828	0.0338	63
rrs_A76G_1	1.28%	0.491	0.119	3.99E-05	8.06E-04	4.39903	0.0335	64
rrl_A2047G_1	0.03%	-2.89	0.707	4.31E-05	8.52E-04	4.36552	0.0333	65
rrs_AC205C,AT_4	0.01%	4.63	1.13	4.35E-05	8.52E-04	4.36151	0.0333	66
rrs_C488T_4	0.05%	2.22	0.555	6.19E-05	1.19E-03	4.20831	0.0326	67
rrl_C86T_2	0.02%	3.6	0.901	6.59E-05	1.25E-03	4.18111	0.0325	68
rplW_C28R	17.80%	0.485	0.122	7.06E-05	1.32E-03	4.1512	0.0324	69
rrs_A1046G_1	0.01%	4.36	1.1	7.61E-05	1.41E-03	4.11862	0.0322	70
rrl_A417G_1	0.11%	-1.62	0.414	8.97E-05	1.63E-03	4.04721	0.0319	71
rrs_G1454A_1	0.01%	4.25	1.1	1.09E-04	1.96E-03	3.96257	0.0315	72
rplF_T134A	1.55%	-0.693	0.18	1.22E-04	2.16E-03	3.91364	0.0313	73
rrl_C2196T_4	0.04%	2.48	0.649	1.28E-04	2.24E-03	3.89279	0.0312	74
G1970GAGAAA_2	0.16%	1.22	0.322	1.46E-04	2.52E-03	3.83565	0.0309	75
rpmJ_V7I	13.18%	0.272	0.0733	2.05E-04	3.49E-03	3.68825	0.0303	76
rrs_C719T_1	0.01%	4.09	1.11	2.27E-04	3.76E-03	3.64397	0.03	77
rrs_C797T_1	0.01%	4.09	1.11	2.27E-04	3.76E-03	3.64397	0.03	78
rrl_C1348T_3	0.02%	3.25	0.894	2.86E-04	4.68E-03	3.54363	0.0296	79
rplD_A147G	17.88%	0.439	0.122	3.41E-04	5.44E-03	3.46725	0.0292	81
rplD_V125A	17.88%	0.439	0.122	3.41E-04	5.44E-03	3.46725	0.0292	80
mtrD_R714H	0.15%	1.16	0.325	3.54E-04	5.58E-03	3.451	0.0291	82
rrl_C1513T_4	0.01%	3.82	1.1	5.36E-04	8.35E-03	3.27084	0.0282	83
rrf_G22C_1	0.01%	2.2	0.649	7.20E-04	1.10E-02	3.14267	0.0276	85
rrl_C76T_4	0.04%	3.73	1.1	7.17E-04	1.10E-02	3.14448	0.0276	84
rrl_C1007T_4	0.25%	-0.851	0.255	8.66E-04	1.30E-02	3.06248	0.0271	86
rrl_G542A_2	0.01%	2.29	0.694	9.53E-04	1.40E-02	3.02091	0.0269	88
rrs_A712G_1	0.03%	3.63	1.1	9.52E-04	1.40E-02	3.02136	0.0269	87
rrs_G673A_4	0.06%	1.75	0.53	9.77E-04	1.42E-02	3.01011	0.0269	89
mtrR_G45D	12.30%	0.194	0.0589	9.95E-04	1.43E-02	3.00218	0.0268	90
rrs_C1160T_1	0.03%	2.51	0.777	1.25E-03	1.78E-02	2.90309	0.0263	91
G2001A_2	0.02%	1.29	0.404	1.44E-03	1.98E-02	2.84164	0.026	93
rrl_G998A_2	0.10%	3.51	1.1	1.44E-03	1.98E-02	2.84164	0.026	94
rrs_C92T_2	0.01%	2.97	0.93	1.43E-03	1.98E-02	2.84466	0.026	92
mtrD_R714L	0.03%	2.45	0.776	1.61E-03	2.19E-02	2.79317	0.0257	95
rrl_C1448T_1	0.03%	-2.23	0.715	1.85E-03	2.48E-02	2.73283	0.0254	96
rrl_C4T_4	0.03%	-2.23	0.717	1.86E-03	2.48E-02	2.73049	0.0253	97
rrl_C1870T_1	0.01%	-3.41	1.1	1.90E-03	2.51E-02	2.72125	0.0253	98
rrs_G260A_4	0.09%	-1.23	0.4	2.02E-03	2.64E-02	2.69465	0.0252	99
rrs_C1457T_2	1.05%	0.387	0.127	2.32E-03	3.00E-02	2.63451	0.0248	100
rrf_G29A_3	0.01%	3.32	1.1	2.62E-03	3.21E-02	2.5817	0.0245	105
rrl_C1513T_1	0.01%	3.32	1.1	2.62E-03	3.21E-02	2.5817	0.0245	104
rrl_C692T_4	0.01%	-0.96	0.319	2.63E-03	3.21E-02	2.58004	0.0245	106
rrs_C206T_4	0.01%	3.4	1.13	2.57E-03	3.21E-02	2.59007	0.0246	103
rrs_C92T_4	0.01%	3.4	1.13	2.57E-03	3.21E-02	2.59007	0.0246	102
rrs_G78A_4	0.15%	3.4	1.13	2.57E-03	3.21E-02	2.59007	0.0246	101
rrf_C66T_4	0.07%	-0.972	0.324	2.72E-03	3.26E-02	2.56543	0.0244	108
rrs_T1164C_1	0.18%	-1.49	0.495	2.72E-03	3.26E-02	2.56543	0.0244	107
rrl_G2350A_1	0.03%	-2.16	0.723	2.85E-03	3.38E-02	2.54516	0.0243	109
rrs_C458T_2	1.05%	0.388	0.131	3.01E-03	3.54E-02	2.52143	0.0242	110
rrs_C1208T_1	0.01%	3.23	1.1	3.32E-03	3.87E-02	2.47886	0.0239	111
rrl_C2634T_4	0.08%	-1.36	0.464	3.35E-03	3.87E-02	2.47496	0.0239	112
rplY_A131T	3.99%	-0.296	0.104	4.23E-03	4.84E-02	2.37366	0.0233	113
