# Supplementary material for: The Synergistic Armory: A Global Genome-Wide Association Study Reveals the Integrated Mechanisms of Azithromycin Resistance in Neisseria gonorrhoeae
Source: Int J Mol Sci. 2026 Feb 27;27(5):2258. doi: 10.3390/ijms27052258 (PMC12984986; doi:10.3390/ijms27052258)
Supplement: Supplementary file 1 [file ijms-27-02258-s001.zip › Supplementary Table S2.xlsx]

## Sheet: All_pairs
Supplementary Table S2: Pairwise synergy and antagonism analysis for all tested combinations of resistance-associated polymorphisms.
Marker_A	Marker_B	Count_A	Count_B	Median_MIC_A_without_B	Median_MIC_B_without_A	Median_MIC_A_and_B	Median_log2MIC_A_without_B	Median_log2MIC_B_without_A	Median_log2MIC_A_and_B	n_A_without_B	n_B_without_A	n_A_and_B	p_value_A+B_vs_A	p_value_A+B_vs_B	Fold_change_log2	Fold_change_mgL	FDR_A+B_vs_A	FDR_A+B_vs_B	Combined_FDR	Synergistic	Antagonistic
rrl_G1339A_4	mtrR_A39T	11250	5587	0.25	0.19	0.25	-2	-2.39593	-2	5895	232	5355	1	0.00571103	0	1	1	0.0122482	1	FALSE	FALSE
rrl_G1339A_4	mtrR-35A_Del	11250	4982	0.25	0.5	0.25	-2	-1	-2	8815	2547	2435	2.65079e-88	1	-1	0.5	1.64349e-87	1	1	FALSE	FALSE
rrl_G1339A_4	rplC_M151V	11250	4750	0.25	0.38	0.25	-2	-1.39593	-2	9093	2593	2157	1.5051e-46	1	-0.604071	0.657895	6.75314e-46	1	1	FALSE	FALSE
rrl_G1339A_4	porB1b_G120K	11250	4168	0.19	0.5	0.5	-2.39593	-1	-1	9036	1954	2214	5.52041e-185	0.000144878	0	1	8.9641e-184	0.000392091	0.000392091	FALSE	FALSE
rrl_G1339A_4	rplD_V125A	11250	2635	0.19	0.125	0.5	-2.39593	-3	-1	8673	58	2577	0	1.34643e-10	1.39593	2.63158	0	8.05497e-10	8.05497e-10	TRUE	FALSE
rrl_G1339A_4	rplD_A147G	11250	2635	0.19	0.125	0.5	-2.39593	-3	-1	8673	58	2577	0	1.34643e-10	1.39593	2.63158	0	8.05497e-10	8.05497e-10	TRUE	FALSE
rrl_G1339A_4	rplD_R157Q	11250	2624	0.19	0.125	0.5	-2.39593	-3	-1	8683	57	2567	0	2.83028e-10	1.39593	2.63158	0	1.58217e-09	1.58217e-09	TRUE	FALSE
rrl_G1339A_4	rplW_C28R	11250	2623	0.19	0.125	0.5	-2.39593	-3	-1	8683	56	2567	0	4.11242e-11	1.39593	2.63158	0	2.5497e-10	2.5497e-10	TRUE	FALSE
rrl_G1339A_4	rplW_I74T	11250	2621	0.19	0.125	0.5	-2.39593	-3	-1	8685	56	2565	0	3.92122e-11	1.39593	2.63158	0	2.47618e-10	2.47618e-10	TRUE	FALSE
rrl_G1339A_4	rplW_D90A	11250	2609	0.19	0.125	0.5	-2.39593	-3	-1	8695	54	2555	0	1.40162e-10	1.39593	2.63158	0	8.24055e-10	8.24055e-10	TRUE	FALSE
rrl_G1339A_4	rplB_S75P	11250	2596	0.19	0.125	0.5	-2.39593	-3	-1	8710	56	2540	0	3.1325e-10	1.39593	2.63158	0	1.69553e-09	1.69553e-09	TRUE	FALSE
rrl_G1339A_4	rplB_V114A	11250	2596	0.19	0.125	0.5	-2.39593	-3	-1	8710	56	2540	0	3.1325e-10	1.39593	2.63158	0	1.69553e-09	1.69553e-09	TRUE	FALSE
rrl_G1339A_4	mtrD_K823E	11250	2340	0.19	1.5	0.5	-2.39593	0.584963	-1	8949	39	2301	0	0.999946	-1.58496	0.333333	0	1	1	FALSE	FALSE
rrl_G1339A_4	porB1b_A121D	11250	2335	0.25	0.25	0.25	-2	-2	-2	9776	861	1474	2.04026e-61	1.03256e-05	0	1	9.799e-61	3.27281e-05	3.27281e-05	FALSE	FALSE
rrl_G1339A_4	rpmJ_V7I	11250	1941	0.25	0.125	0.125	-2	-3	-3	9479	170	1771	1	0.999676	-1	0.5	1	1	1	FALSE	FALSE
rrl_G1339A_4	porB1b_A121N	11250	1911	0.25	0.5	1.5	-2	-1	0.584963	10569	1230	681	2.17277e-162	2.20288e-53	1.58496	3	3.22137e-161	3.75592e-52	3.75592e-52	TRUE	FALSE
rrl_G1339A_4	mtrR_G45D	11250	1811	0.25	0.25	0.25	-2	-2	-2	9845	406	1405	0.0945505	0.683955	0	1	0.137785	0.890186	0.890186	FALSE	FALSE
rrl_G1339A_4	rplY_L100P	11250	1302	0.25	0.125	0.125	-2	-3	-3	10231	283	1019	1	0.148986	-1	0.5	1	0.218424	1	FALSE	FALSE
rrl_G1339A_4	mtrR_Men_prom	11250	801	0.25	1	2	-2	0	1	10476	27	774	0	0.0320636	1	2	0	0.059101	0.059101	FALSE	FALSE
rrl_G1339A_4	rplY_A131T	11250	587	0.25	0.063498	0.125	-2	-3.97714	-3	10709	46	541	1	3.32946e-07	-1	0.5	1	1.18265e-06	1	FALSE	FALSE
rrl_G1339A_4	rrl_C2599T_4	11250	468	0.25	8	8	-2	3	3	10888	106	362	5.3246e-221	0.94911	0	1	9.07844e-220	1	1	FALSE	FALSE
rrl_G1339A_4	rplD_G70D	11250	433	0.25	0.75	0.25	-2	-0.415037	-2	10867	50	383	6.28523e-08	0.999995	-1.58496	0.333333	1.41938e-07	1	1	FALSE	FALSE
rrl_G1339A_4	rplF_T134A	11250	228	0.25	0.125	0.125	-2	-3	-3	11205	183	45	0.999704	0.0544429	-1	0.5	1	0.0896862	1	FALSE	FALSE
rrl_G1339A_4	rrs_A76G_1	11250	189	0.25	0.25	0.5	-2	-2	-1	11103	42	147	1.11848e-09	0.00262115	1	2	2.9797e-09	0.00595876	0.00595876	TRUE	FALSE
rrl_G1339A_4	rrs_C1457T_2	11250	155	0.25	0.25	0.125	-2	-2	-3	11158	63	92	0.994344	0.999992	-1	0.5	1	1	1	FALSE	TRUE
rrl_G1339A_4	rrs_C333T_1	11250	59	0.25	0.75	0.25	-2	-0.415037	-2	11202	11	48	0.0113776	0.850596	-1.58496	0.333333	0.0177971	1	1	FALSE	FALSE
rrl_G1339A_4	rrl_C2599T_3	11250	54	0.25	3.4641	4	-2	1.79248	2	11212	16	38	9.50377e-22	0.381871	0.207519	1.1547	3.72504e-21	0.518797	0.518797	FALSE	FALSE
rrl_G1339A_4	mtrD_R714H	11250	22	0.25	1	1.41421	-2	0	0.5	11238	10	12	7.12983e-06	0.0438344	0.5	1.41421	1.40536e-05	0.0774483	0.0774483	FALSE	FALSE
mtrR_A39T	mtrR-35A_Del	5587	4982	0.19	0.38	0.612372	-2.39593	-1.39593	-0.707519	5503	4898	84	3.24451e-16	7.35277e-07	0.68841	1.61151	1.18965e-15	2.58484e-06	2.58484e-06	TRUE	FALSE
mtrR_A39T	rplC_M151V	5587	4750	0.25	0.38	0.25	-2	-1.39593	-2	5242	4405	345	0.0651801	1	-0.604071	0.657895	0.0974843	1	1	FALSE	FALSE
mtrR_A39T	porB1b_G120K	5587	4168	0.19	0.5	0.25	-2.39593	-1	-2	5134	3715	453	2.52503e-07	1	-1	0.5	5.6647e-07	1	1	FALSE	FALSE
mtrR_A39T	rplD_V125A	5587	2635	0.125	1.5	0.5	-3	0.584963	-1	4043	1091	1544	1.72337e-288	1	-1.58496	0.333333	3.67294e-287	1	1	FALSE	FALSE
mtrR_A39T	rplD_A147G	5587	2635	0.125	1.5	0.5	-3	0.584963	-1	4043	1091	1544	1.72337e-288	1	-1.58496	0.333333	3.67294e-287	1	1	FALSE	FALSE
mtrR_A39T	rplD_R157Q	5587	2624	0.125	1.5	0.5	-3	0.584963	-1	4044	1081	1543	3.0331e-289	1	-1.58496	0.333333	8.61905e-288	1	1	FALSE	FALSE
mtrR_A39T	rplW_C28R	5587	2623	0.125	1.5	0.5	-3	0.584963	-1	4043	1079	1544	1.72337e-288	1	-1.58496	0.333333	3.67294e-287	1	1	FALSE	FALSE
mtrR_A39T	rplW_I74T	5587	2621	0.125	1.5	0.5	-3	0.584963	-1	4044	1078	1543	4.95577e-288	1	-1.58496	0.333333	9.94069e-287	1	1	FALSE	FALSE
mtrR_A39T	rplW_D90A	5587	2609	0.125	1.5	0.5	-3	0.584963	-1	4045	1067	1542	8.73069e-289	1	-1.58496	0.333333	2.29013e-287	1	1	FALSE	FALSE
mtrR_A39T	rplB_S75P	5587	2596	0.125	2	0.5	-3	1	-1	4047	1056	1540	8.60782e-288	1	-2	0.25	1.54488e-286	1	1	FALSE	FALSE
mtrR_A39T	rplB_V114A	5587	2596	0.125	2	0.5	-3	1	-1	4047	1056	1540	8.60782e-288	1	-2	0.25	1.54488e-286	1	1	FALSE	FALSE
mtrR_A39T	mtrD_K823E	5587	2340	0.125	2	0.5	-3	1	-1	4087	840	1500	0	1	-2	0.25	0	1	1	FALSE	FALSE
mtrR_A39T	porB1b_A121D	5587	2335	0.19	0.25	0.25	-2.39593	-2	-2	5300	2048	287	1.02064e-06	0.999938	0	1	2.20277e-06	1	1	FALSE	FALSE
mtrR_A39T	rpmJ_V7I	5587	1941	0.25	0.125	0.19	-2	-3	-2.39593	5141	1495	446	0.91773	8.16278e-20	-0.395929	0.76	1	7.32502e-19	1	FALSE	FALSE
mtrR_A39T	porB1b_A121N	5587	1911	0.19	0.5	0.25	-2.39593	-1	-2	5457	1781	130	2.73022e-09	1	-1	0.5	7.2171e-09	1	1	FALSE	FALSE
mtrR_A39T	mtrR_G45D	5587	1811	0.25	0.25	0.125	-2	-2	-3	5450	1674	137	1	1	-1	0.5	1	1	1	FALSE	TRUE
mtrR_A39T	rplY_L100P	5587	1302	0.25	0.125	0.125	-2	-3	-3	4845	560	742	1	0.0040917	-1	0.5	1	0.00888708	1	FALSE	FALSE
mtrR_A39T	mtrR_Men_prom	5587	801	0.25	2	1	-2	1	0	5570	784	17	3.21382e-10	0.947037	-1	0.5	8.69771e-10	1	1	FALSE	FALSE
mtrR_A39T	rplY_A131T	5587	587	0.25	0.122474	0.125	-2	-3.02945	-3	5064	64	523	1	0.00114156	-1	0.5	1	0.00266625	1	FALSE	FALSE
mtrR_A39T	rrl_C2599T_4	5587	468	0.19	8	8	-2.39593	3	3	5469	350	118	7.31118e-79	3.72271e-05	0	1	4.29847e-78	0.00010758	0.00010758	FALSE	FALSE
mtrR_A39T	rplD_G70D	5587	433	0.25	0.25	0.25	-2	-2	-2	5519	365	68	0.00041179	0.874686	0	1	0.000720104	1	1	FALSE	FALSE
mtrR_A39T	rplF_T134A	5587	228	0.25	0.125	0.125	-2	-3	-3	5542	183	45	0.998398	0.0986384	-1	0.5	1	0.150326	1	FALSE	FALSE
mtrR_A39T	rrs_A76G_1	5587	189	0.25	0.5	0.125	-2	-1	-3	5543	145	44	0.999553	1	-2	0.25	1	1	1	FALSE	TRUE
mtrR_A39T	rrs_C1457T_2	5587	155	0.25	0.25	0.125	-2	-2	-3	5556	124	31	0.949575	0.996848	-1	0.5	1	1	1	FALSE	TRUE
mtrR_A39T	rrs_C458T_2	5587	155	0.25	0.5	0.25	-2	-1	-2	5577	145	10	0.169012	0.996301	-1	0.5	0.243178	1	1	FALSE	FALSE
mtrR_A39T	rrs_C333T_1	5587	59	0.25	0.612372	0.25	-2	-0.707519	-2	5562	34	25	0.0655035	0.952407	-1.29248	0.408248	0.0975401	1	1	FALSE	FALSE
mtrR_A39T	rrl_C2599T_3	5587	54	0.25	4	4	-2	2	2	5572	39	15	3.65238e-11	0.217435	0	1	1.04661e-10	0.310232	0.310232	FALSE	FALSE
mtrR_A39T	rrl_C2404T_4	5587	39	0.25	4	0.19	-2	2	-2.39593	5572	24	15	0.7916	0.999998	-4.39593	0.0475	0.996072	1	1	FALSE	TRUE
mtrR_A39T	rrl_C2599T_2	5587	37	0.25	2	1.41421	-2	1	0.5	5575	25	12	4.40619e-06	0.985345	-0.5	0.707107	8.78661e-06	1	1	FALSE	FALSE
mtrR_A39T	rrs_C526T_1	5587	25	0.25	32	11.3137	-2	5	3.5	5577	15	10	5.79679e-08	0.89275	-1.5	0.353553	1.3178e-07	1	1	FALSE	FALSE
mtrR-35A_Del	rplC_M151V	4982	4750	0.25	0.19	0.38	-2	-2.39593	-1.39593	950	718	4032	3.07692e-27	2.09374e-79	0.604071	1.52	1.32814e-26	6.49059e-78	1.32814e-26	TRUE	FALSE
mtrR-35A_Del	porB1b_G120K	4982	4168	0.25	0.5	0.5	-2	-1	-1	1955	1141	3027	1.59552e-50	0.996005	0	1	7.25432e-50	1	1	FALSE	FALSE
mtrR-35A_Del	rplD_V125A	4982	2635	0.38	0.5	0.5	-1.39593	-1	-1	4873	2526	109	0.00218937	0.855831	0	1	0.0035893	1	1	FALSE	FALSE
mtrR-35A_Del	rplD_A147G	4982	2635	0.38	0.5	0.5	-1.39593	-1	-1	4873	2526	109	0.00218937	0.855831	0	1	0.0035893	1	1	FALSE	FALSE
mtrR-35A_Del	rplD_R157Q	4982	2624	0.38	0.5	0.75	-1.39593	-1	-0.415037	4881	2523	101	3.02726e-05	0.472797	0.584963	1.5	5.67195e-05	0.63474	0.63474	FALSE	FALSE
mtrR-35A_Del	rplW_C28R	4982	2623	0.38	0.5	0.5	-1.39593	-1	-1	4875	2516	107	0.00359153	0.872233	0	1	0.00572296	1	1	FALSE	FALSE
mtrR-35A_Del	rplW_I74T	4982	2621	0.38	0.5	0.5	-1.39593	-1	-1	4875	2514	107	0.00359153	0.87387	0	1	0.00572296	1	1	FALSE	FALSE
mtrR-35A_Del	rplW_D90A	4982	2609	0.38	0.5	0.75	-1.39593	-1	-0.415037	4883	2510	99	5.76967e-05	0.502329	0.584963	1.5	0.000106349	0.666514	0.666514	FALSE	FALSE
mtrR-35A_Del	rplB_S75P	4982	2596	0.38	0.5	0.75	-1.39593	-1	-0.415037	4881	2495	101	3.02726e-05	0.498909	0.584963	1.5	5.67195e-05	0.664562	0.664562	FALSE	FALSE
mtrR-35A_Del	rplB_V114A	4982	2596	0.38	0.5	0.75	-1.39593	-1	-0.415037	4881	2495	101	3.02726e-05	0.498909	0.584963	1.5	5.67195e-05	0.664562	0.664562	FALSE	FALSE
mtrR-35A_Del	mtrD_K823E	4982	2340	0.38	0.5	1.73205	-1.39593	-1	0.792481	4922	2280	60	6.66145e-23	1.14136e-08	1.79248	3.4641	2.67242e-22	4.68922e-08	4.68922e-08	TRUE	FALSE
mtrR-35A_Del	porB1b_A121D	4982	2335	0.38	0.25	0.308221	-1.39593	-2	-1.69796	3124	477	1858	0.14369	1.19097e-25	-0.302036	0.811107	0.20762	1.16034e-24	0.20762	FALSE	FALSE
mtrR-35A_Del	rpmJ_V7I	4982	1941	0.38	0.125	0.5	-1.39593	-3	-1	4872	1831	110	2.18651e-06	6.30296e-34	0.395929	1.31579	4.66e-06	1.02348e-32	4.66e-06	TRUE	FALSE
mtrR-35A_Del	porB1b_A121N	4982	1911	0.25	1.5	0.5	-2	0.584963	-1	3705	634	1277	4.48815e-52	1	-1.58496	0.333333	2.06819e-51	1	1	FALSE	FALSE
mtrR-35A_Del	mtrR_G45D	4982	1811	0.38	0.25	0.25	-1.39593	-2	-2	4190	1019	792	1	4.43016e-09	-0.604071	0.657895	1	1.96193e-08	1	FALSE	FALSE
mtrR-35A_Del	rplY_L100P	4982	1302	0.38	0.125	0.25	-1.39593	-3	-2	4931	1251	51	0.992887	1.51795e-09	-0.604071	0.657895	1	8.0878e-09	1	FALSE	FALSE
mtrR-35A_Del	mtrR_Men_prom	4982	801	0.38	2	2	-1.39593	1	1	4971	790	11	6.2525e-07	0.45687	0	1	1.35803e-06	0.615781	0.615781	FALSE	FALSE
mtrR-35A_Del	rplY_A131T	4982	587	0.38	0.125	0.19	-1.39593	-3	-2.39593	4969	574	13	0.949415	0.00150057	-1	0.5	1	0.00348092	1	FALSE	FALSE
mtrR-35A_Del	rrl_C2599T_4	4982	468	0.25	8	8	-2	3	3	4802	288	180	1.03078e-109	1.61242e-06	0	1	6.632e-109	5.61056e-06	5.61056e-06	FALSE	FALSE
mtrR-35A_Del	rplD_G70D	4982	433	0.38	0.25	1	-1.39593	-2	0	4883	334	99	8.2934e-26	4.9288e-30	1.39593	2.63158	3.53506e-25	6.46431e-29	3.53506e-25	TRUE	FALSE
mtrR-35A_Del	rrs_A76G_1	4982	189	0.38	0.25	0.5	-1.39593	-2	-1	4869	76	113	0.000802319	0.000678265	0.395929	1.31579	0.00138879	0.0016174	0.0016174	TRUE	FALSE
mtrR-35A_Del	rrs_C1457T_2	4982	155	0.38	0.125	0.25	-1.39593	-3	-2	4886	59	96	0.726281	3.66685e-06	-0.604071	0.657895	0.933373	1.2504e-05	0.933373	FALSE	FALSE
mtrR-35A_Del	rrs_C458T_2	4982	155	0.38	0.25	0.5	-1.39593	-2	-1	4840	13	142	1.5448e-10	0.00271848	0.395929	1.31579	4.21421e-10	0.00605884	0.00605884	TRUE	FALSE
mtrR-35A_Del	rrs_C333T_1	4982	59	0.38	0.25	0.75	-1.39593	-2	-0.415037	4962	39	20	0.0020587	0.0180073	0.980891	1.97368	0.00340785	0.0352901	0.0352901	TRUE	FALSE
mtrR-35A_Del	rrl_C2599T_3	4982	54	0.38	4	4	-1.39593	2	2	4962	34	20	1.03651e-11	0.18939	0	1	2.99533e-11	0.271354	0.271354	FALSE	FALSE
mtrR-35A_Del	rplD_A118T	4982	51	0.38	3.4641	8	-1.39593	1.79248	3	4967	36	15	9.43536e-11	0.0027434	1.20752	2.3094	2.59473e-10	0.00607466	0.00607466	TRUE	FALSE
mtrR-35A_Del	rrl_A2047G_4	4982	50	0.38	512	512	-1.39593	9	9	4956	24	26	1.93653e-19	0.586865	0	1	7.50405e-19	0.772667	0.772667	FALSE	FALSE
mtrR-35A_Del	rplB_D187N	4982	38	0.38	8	8	-1.39593	3	3	4967	23	15	9.43536e-11	0.0636872	0	1	2.59473e-10	0.103911	0.103911	FALSE	FALSE
mtrR-35A_Del	rrl_C2599T_2	4982	37	0.38	2	2	-1.39593	1	1	4967	22	15	1.44498e-08	0.0646108	0	1	3.35196e-08	0.104916	0.104916	FALSE	FALSE
mtrR-35A_Del	rplW_N38S	4982	25	0.38	0.125	8	-1.39593	-3	3	4968	11	14	3.88605e-10	0.000163362	4.39593	21.0526	1.04342e-09	0.00042851	0.00042851	TRUE	FALSE
rplC_M151V	porB1b_G120K	4750	4168	0.25	0.75	0.5	-2	-0.415037	-1	1534	952	3216	5.17342e-56	1	-0.584963	0.666667	2.45019e-55	1	1	FALSE	FALSE
rplC_M151V	mtrD_K823E	4750	2340	0.25	0.5	2	-2	-1	1	4710	2300	40	5.16471e-18	5.98772e-08	2	4	1.95685e-17	2.29417e-07	2.29417e-07	TRUE	FALSE
rplC_M151V	porB1b_A121D	4750	2335	0.38	0.25	0.25	-1.39593	-2	-2	2733	318	2017	0.265579	3.96608e-13	-0.604071	0.657895	0.371157	2.76007e-12	0.371157	FALSE	FALSE
rplC_M151V	rpmJ_V7I	4750	1941	0.25	0.125	0.5	-2	-3	-1	4648	1839	102	0.0202581	1.285e-17	1	2	0.0311171	9.32306e-17	0.0311171	TRUE	FALSE
rplC_M151V	porB1b_A121N	4750	1911	0.25	1.5	0.5	-2	0.584963	-1	3488	649	1262	1.27809e-62	1	-1.58496	0.333333	6.22612e-62	1	1	FALSE	FALSE
rplC_M151V	mtrR_G45D	4750	1811	0.38	0.25	0.25	-1.39593	-2	-2	3895	956	855	1	6.75194e-09	-0.604071	0.657895	1	2.84248e-08	1	FALSE	FALSE
rplC_M151V	rplY_L100P	4750	1302	0.25	0.125	0.125	-2	-3	-3	4635	1187	115	1	0.00666364	-1	0.5	1	0.0141137	1	FALSE	FALSE
rplC_M151V	mtrR_Men_prom	4750	801	0.25	2	1.22474	-2	1	0.292481	4722	773	28	4.86672e-09	0.94309	-0.707519	0.612372	1.25724e-08	1	1	FALSE	FALSE
rplC_M151V	rplY_A131T	4750	587	0.25	0.125	0.125	-2	-3	-3	4707	544	43	1	0.32459	-1	0.5	1	0.459274	1	FALSE	FALSE
rplC_M151V	rrl_C2599T_4	4750	468	0.25	8	8	-2	3	3	4619	337	131	4.71712e-79	0.000592947	0	1	2.822e-78	0.00143401	0.00143401	FALSE	FALSE
rplC_M151V	rplD_G70D	4750	433	0.25	0.25	1	-2	-2	0	4651	334	99	3.50866e-23	3.3617e-26	2	4	1.44151e-22	3.37159e-25	1.44151e-22	TRUE	FALSE
rplC_M151V	rrs_A76G_1	4750	189	0.25	0.176777	0.5	-2	-2.5	-1	4641	80	109	7.18876e-06	1.83801e-05	1	2	1.40883e-05	5.54657e-05	5.54657e-05	TRUE	FALSE
rplC_M151V	rrs_C1457T_2	4750	155	0.25	0.12	0.25	-2	-3.05889	-2	4674	79	76	0.0235442	3.4571e-11	0	1	0.0360025	2.22429e-10	0.0360025	FALSE	FALSE
rplC_M151V	rplA_T129I	4750	91	0.25	2	0.5	-2	1	-1	4704	45	46	0.00918008	0.768422	-2	0.25	0.0144258	0.964033	0.964033	FALSE	FALSE
rplC_M151V	rrs_C333T_1	4750	59	0.25	0.19	0.866025	-2	-2.39593	-0.207519	4722	31	28	2.26648e-05	8.19965e-05	1.79248	3.4641	4.34197e-05	0.000227324	0.000227324	TRUE	FALSE
rplC_M151V	rrl_C2599T_3	4750	54	0.25	4	4	-2	2	2	4732	36	18	4.66756e-12	0.173819	0	1	1.38403e-11	0.252222	0.252222	FALSE	FALSE
rplC_M151V	rrl_A2047G_4	4750	50	0.25	512	512	-2	9	9	4710	10	40	8.67188e-26	0.949998	0	1	3.65076e-25	1	1	FALSE	FALSE
rplC_M151V	rrl_C2599T_2	4750	37	0.25	2	2	-2	1	1	4737	24	13	1.47989e-08	0.05544	0	1	3.40975e-08	0.0908896	0.0908896	FALSE	FALSE
rplC_M151V	rrs_C526T_1	4750	25	0.25	16	16	-2	4	4	4739	14	11	9.8234e-05	0.773896	0	1	0.000180096	0.966662	0.966662	FALSE	FALSE
porB1b_G120K	rplD_V125A	4168	2635	0.38	0.5	2	-1.39593	-1	1	3606	2073	562	2.79586e-139	1.1091e-71	2	4	2.38347e-138	2.90925e-70	2.90925e-70	TRUE	FALSE
porB1b_G120K	rplD_A147G	4168	2635	0.38	0.5	2	-1.39593	-1	1	3606	2073	562	2.79586e-139	1.1091e-71	2	4	2.38347e-138	2.90925e-70	2.90925e-70	TRUE	FALSE
porB1b_G120K	rplD_R157Q	4168	2624	0.38	0.5	2	-1.39593	-1	1	3606	2062	562	2.79586e-139	6.186e-71	2	4	2.38347e-138	1.31839e-69	1.31839e-69	TRUE	FALSE
porB1b_G120K	rplW_C28R	4168	2623	0.38	0.5	2	-1.39593	-1	1	3608	2063	560	4.88407e-139	3.99575e-71	2	4	3.9654e-138	9.73251e-70	9.73251e-70	TRUE	FALSE
porB1b_G120K	rplW_I74T	4168	2621	0.38	0.5	2	-1.39593	-1	1	3608	2061	560	4.88407e-139	5.17817e-71	2	4	3.9654e-138	1.17717e-69	1.17717e-69	TRUE	FALSE
porB1b_G120K	rplW_D90A	4168	2609	0.38	0.5	2	-1.39593	-1	1	3609	2050	559	1.46282e-139	1.16655e-70	2	4	1.34817e-138	2.33995e-69	2.33995e-69	TRUE	FALSE
porB1b_G120K	rplB_S75P	4168	2596	0.38	0.5	2	-1.39593	-1	1	3607	2035	561	8.3879e-140	1.6373e-70	2	4	7.94521e-139	2.93852e-69	2.93852e-69	TRUE	FALSE
porB1b_G120K	rplB_V114A	4168	2596	0.38	0.5	2	-1.39593	-1	1	3607	2035	561	8.3879e-140	1.6373e-70	2	4	7.94521e-139	2.93852e-69	2.93852e-69	TRUE	FALSE
porB1b_G120K	mtrD_K823E	4168	2340	0.38	0.5	2	-1.39593	-1	1	3617	1789	551	6.13167e-155	4.30067e-82	2	4	8.3636e-154	1.46653e-80	1.46653e-80	TRUE	FALSE
porB1b_G120K	porB1b_A121D	4168	2335	0.5	0.25	0.25	-1	-2	-2	2043	210	2125	1	0.00643969	-1	0.5	1	0.0137246	1	FALSE	FALSE
porB1b_G120K	rpmJ_V7I	4168	1941	0.5	0.125	1	-1	-3	0	4101	1874	67	5.97264e-07	2.77918e-27	1	2	1.30556e-06	3.0571e-26	1.30556e-06	TRUE	FALSE
porB1b_G120K	porB1b_A121N	4168	1911	0.25	0.25	0.5	-2	-2	-1	2360	103	1808	1.47314e-102	8.63627e-14	1	2	9.30263e-102	6.13535e-13	6.13535e-13	TRUE	FALSE
porB1b_G120K	mtrR_G45D	4168	1811	0.5	0.25	0.25	-1	-2	-2	3664	1307	504	1	0.000954974	-1	0.5	1	0.00224584	1	FALSE	FALSE
porB1b_G120K	rplY_L100P	4168	1302	0.5	0.125	0.19	-1	-3	-2.39593	4111	1245	57	1	1.77974e-05	-1.39593	0.38	1	5.41869e-05	1	FALSE	FALSE
porB1b_G120K	mtrR_Men_prom	4168	801	0.38	1.22474	2	-1.39593	0.292481	1	3703	336	465	5.24155e-159	1.27856e-08	0.707519	1.63299	7.44737e-158	5.19034e-08	5.19034e-08	TRUE	FALSE
porB1b_G120K	rplM_G98D	4168	687	0.38	1	2	-1.39593	0	1	3724	243	444	1.1159e-153	6.25784e-09	1	2	1.46354e-152	2.70117e-08	2.70117e-08	TRUE	FALSE
porB1b_G120K	rplY_A131T	4168	587	0.5	0.125	0.125	-1	-3	-3	4144	563	24	1	0.566478	-2	0.25	1	0.748717	1	FALSE	FALSE
porB1b_G120K	rrl_C2599T_4	4168	468	0.5	8	8	-1	3	3	4041	341	127	1.30427e-73	1.51873e-07	0	1	6.63815e-73	5.69106e-07	5.69106e-07	FALSE	FALSE
porB1b_G120K	rplD_G70D	4168	433	0.5	0.25	1	-1	-2	0	4078	343	90	1.2498e-15	6.10128e-27	1	2	4.53384e-15	6.50168e-26	4.53384e-15	TRUE	FALSE
porB1b_G120K	rrs_A76G_1	4168	189	0.5	0.25	1	-1	-2	0	4096	117	72	3.93901e-06	2.8873e-09	1	2	8.04313e-06	1.51472e-08	8.04313e-06	TRUE	FALSE
porB1b_G120K	rrs_C1457T_2	4168	155	0.5	0.19	1	-1	-2.39593	0	4140	127	28	3.62053e-05	6.20493e-09	1	2	6.70979e-05	2.70117e-08	6.70979e-05	TRUE	FALSE
porB1b_G120K	rrs_C458T_2	4168	155	0.5	0.75	0.5	-1	-0.415037	-1	4038	25	130	0.00637176	0.870574	-0.584963	0.666667	0.0100775	1	1	FALSE	FALSE
porB1b_G120K	rrs_C333T_1	4168	59	0.5	0.25	0.75	-1	-2	-0.415037	4156	47	12	0.0117958	0.0111388	0.584963	1.5	0.0183669	0.022343	0.022343	TRUE	FALSE
porB1b_G120K	rrl_C2599T_3	4168	54	0.5	2	8	-1	1	3	4149	35	19	1.71078e-12	0.000713278	2	4	5.25564e-12	0.00168908	0.00168908	TRUE	FALSE
porB1b_G120K	rrl_A2047G_4	4168	50	0.5	512	512	-1	9	9	4138	20	30	6.47006e-22	0.105877	0	1	2.56546e-21	0.156295	0.156295	FALSE	FALSE
porB1b_G120K	rrl_C2599T_2	4168	37	0.5	2	2	-1	1	1	4151	20	17	1.1931e-08	0.0135679	0	1	2.94816e-08	0.0270565	0.0270565	FALSE	FALSE
porB1b_G120K	rrs_C526T_1	4168	25	0.5	11.3137	32	-1	3.5	5	4155	12	13	1.09071e-05	0.0281466	1.5	2.82843	2.11325e-05	0.0521629	0.0521629	FALSE	FALSE
porB1b_G120K	mtrD_R714H	4168	22	0.5	0.612372	1.41421	-1	-0.707519	0.5	4156	10	12	2.72025e-05	0.0038585	1.20752	2.3094	5.18215e-05	0.00843429	0.00843429	TRUE	FALSE
rplD_V125A	mtrD_K823E	2635	2340	0.25	1	0.5	-2	0	-1	434	139	2201	1.45903e-15	0.999999	-1	0.5	5.18258e-15	1	1	FALSE	FALSE
rplD_V125A	porB1b_A121D	2635	2335	0.5	0.25	0.43589	-1	-2	-1.19796	2581	2281	54	0.963449	0.0108173	-0.197964	0.87178	1	0.0218266	1	FALSE	FALSE
rplD_V125A	rpmJ_V7I	2635	1941	0.5	0.125	0.5	-1	-3	-1	2624	1930	11	0.456014	1.05574e-05	0	1	0.614628	3.27281e-05	0.614628	FALSE	FALSE
rplD_V125A	porB1b_A121N	2635	1911	0.5	0.5	2	-1	-1	1	2101	1377	534	2.14554e-78	2.90846e-116	2	4	1.21938e-77	1.10198e-114	1.21938e-77	TRUE	FALSE
rplD_V125A	mtrR_G45D	2635	1811	0.5	0.25	0.5	-1	-2	-1	2417	1593	218	0.302604	6.38685e-30	0	1	0.417764	7.25972e-29	0.417764	FALSE	FALSE
rplD_V125A	rplY_L100P	2635	1302	0.5	0.125	0.5	-1	-3	-1	2598	1265	37	0.803368	4.41681e-18	0	1	0.999812	3.2742e-17	0.999812	FALSE	FALSE
rplD_V125A	mtrR_Men_prom	2635	801	0.5	1	2	-1	0	1	1900	66	735	1.90103e-149	0.000496236	1	2	2.31519e-148	0.00120869	0.00120869	TRUE	FALSE
rplD_V125A	rrl_C2599T_4	2635	468	0.5	8	8	-1	3	3	2426	259	209	1.2992e-112	0.0482396	0	1	9.63104e-112	0.0822648	0.0822648	FALSE	FALSE
rplD_V125A	rplD_G70D	2635	433	0.5	0.25	0.5	-1	-2	-1	2621	419	14	0.730823	0.0507162	0	1	0.933373	0.0839525	0.933373	FALSE	FALSE
rplD_V125A	rplF_T134A	2635	228	0.5	0.125	0.125	-1	-3	-3	2597	190	38	1	0.0199699	-2	0.25	1	0.0372116	1	FALSE	FALSE
rplD_V125A	rrs_A76G_1	2635	189	0.5	0.25	2	-1	-2	1	2614	168	21	3.46621e-06	3.96038e-09	2	4	7.25139e-06	1.77696e-08	7.25139e-06	TRUE	FALSE
rplD_V125A	rrs_C1457T_2	2635	155	0.5	0.25	0.25	-1	-2	-2	2622	142	13	0.941147	0.104302	-1	0.5	1	0.154638	1	FALSE	FALSE
rplD_V125A	rplA_T129I	2635	91	0.5	0.5	3.4641	-1	-1	1.79248	2597	53	38	0.000154626	0.0400304	2.79248	6.9282	0.000278981	0.0710956	0.0710956	FALSE	FALSE
rplD_V125A	rrl_C2599T_3	2635	54	0.5	4	4	-1	2	2	2604	23	31	1.73957e-13	0.353441	0	1	5.75915e-13	0.48403	0.48403	FALSE	FALSE
rplD_V125A	rrl_C2599T_2	2635	37	0.5	2	2	-1	1	1	2614	16	21	0.0017833	0.768965	0	1	0.0030254	0.964033	0.964033	FALSE	FALSE
rplD_V125A	rrs_C526T_1	2635	25	0.5	11.3137	16	-1	3.5	4	2622	12	13	1.32572e-08	0.0876298	0.5	1.41421	3.21247e-08	0.134603	0.134603	FALSE	FALSE
rplD_A147G	mtrD_K823E	2635	2340	0.25	1	0.5	-2	0	-1	434	139	2201	1.45903e-15	0.999999	-1	0.5	5.18258e-15	1	1	FALSE	FALSE
rplD_A147G	porB1b_A121D	2635	2335	0.5	0.25	0.43589	-1	-2	-1.19796	2581	2281	54	0.963449	0.0108173	-0.197964	0.87178	1	0.0218266	1	FALSE	FALSE
rplD_A147G	rpmJ_V7I	2635	1941	0.5	0.125	0.5	-1	-3	-1	2624	1930	11	0.456014	1.05574e-05	0	1	0.614628	3.27281e-05	0.614628	FALSE	FALSE
rplD_A147G	porB1b_A121N	2635	1911	0.5	0.5	2	-1	-1	1	2101	1377	534	2.14554e-78	2.90846e-116	2	4	1.21938e-77	1.10198e-114	1.21938e-77	TRUE	FALSE
rplD_A147G	mtrR_G45D	2635	1811	0.5	0.25	0.5	-1	-2	-1	2417	1593	218	0.302604	6.38685e-30	0	1	0.417764	7.25972e-29	0.417764	FALSE	FALSE
rplD_A147G	rplY_L100P	2635	1302	0.5	0.125	0.5	-1	-3	-1	2598	1265	37	0.803368	4.41681e-18	0	1	0.999812	3.2742e-17	0.999812	FALSE	FALSE
rplD_A147G	mtrR_Men_prom	2635	801	0.5	1	2	-1	0	1	1900	66	735	1.90103e-149	0.000496236	1	2	2.31519e-148	0.00120869	0.00120869	TRUE	FALSE
rplD_A147G	rrl_C2599T_4	2635	468	0.5	8	8	-1	3	3	2426	259	209	1.2992e-112	0.0482396	0	1	9.63104e-112	0.0822648	0.0822648	FALSE	FALSE
rplD_A147G	rplD_G70D	2635	433	0.5	0.25	0.5	-1	-2	-1	2621	419	14	0.730823	0.0507162	0	1	0.933373	0.0839525	0.933373	FALSE	FALSE
rplD_A147G	rplF_T134A	2635	228	0.5	0.125	0.125	-1	-3	-3	2597	190	38	1	0.0199699	-2	0.25	1	0.0372116	1	FALSE	FALSE
rplD_A147G	rrs_A76G_1	2635	189	0.5	0.25	2	-1	-2	1	2614	168	21	3.46621e-06	3.96038e-09	2	4	7.25139e-06	1.77696e-08	7.25139e-06	TRUE	FALSE
rplD_A147G	rrs_C1457T_2	2635	155	0.5	0.25	0.25	-1	-2	-2	2622	142	13	0.941147	0.104302	-1	0.5	1	0.154638	1	FALSE	FALSE
rplD_A147G	rplA_T129I	2635	91	0.5	0.5	3.4641	-1	-1	1.79248	2597	53	38	0.000154626	0.0400304	2.79248	6.9282	0.000278981	0.0710956	0.0710956	FALSE	FALSE
rplD_A147G	rrl_C2599T_3	2635	54	0.5	4	4	-1	2	2	2604	23	31	1.73957e-13	0.353441	0	1	5.75915e-13	0.48403	0.48403	FALSE	FALSE
rplD_A147G	rrl_C2599T_2	2635	37	0.5	2	2	-1	1	1	2614	16	21	0.0017833	0.768965	0	1	0.0030254	0.964033	0.964033	FALSE	FALSE
rplD_A147G	rrs_C526T_1	2635	25	0.5	11.3137	16	-1	3.5	4	2622	12	13	1.32572e-08	0.0876298	0.5	1.41421	3.21247e-08	0.134603	0.134603	FALSE	FALSE
rplD_R157Q	rplW_C28R	2624	2623	0.25	0.125	0.5	-2	-3	-1	12	11	2612	0.0024533	2.32492e-07	1	2	0.00400275	8.52469e-07	0.00400275	TRUE	FALSE
rplD_R157Q	rplW_I74T	2624	2621	0.25	0.125	0.5	-2	-3	-1	14	11	2610	0.000934963	2.27866e-07	1	2	0.00161021	8.4459e-07	0.00161021	TRUE	FALSE
rplD_R157Q	mtrD_K823E	2624	2340	0.25	1	0.5	-2	0	-1	423	139	2201	2.29955e-13	0.999999	-1	0.5	7.1286e-13	1	1	FALSE	FALSE
rplD_R157Q	porB1b_A121D	2624	2335	0.5	0.25	0.43589	-1	-2	-1.19796	2570	2281	54	0.967266	0.0108173	-0.197964	0.87178	1	0.0218266	1	FALSE	FALSE
rplD_R157Q	rpmJ_V7I	2624	1941	0.5	0.125	0.5	-1	-3	-1	2613	1930	11	0.464378	1.05574e-05	0	1	0.618566	3.27281e-05	0.618566	FALSE	FALSE
rplD_R157Q	porB1b_A121N	2624	1911	0.5	0.5	2	-1	-1	1	2090	1377	534	1.1032e-77	2.90846e-116	2	4	5.97128e-77	1.10198e-114	5.97128e-77	TRUE	FALSE
rplD_R157Q	mtrR_G45D	2624	1811	0.5	0.25	0.5	-1	-2	-1	2406	1593	218	0.333079	6.38685e-30	0	1	0.45432	7.25972e-29	0.45432	FALSE	FALSE
rplD_R157Q	rplY_L100P	2624	1302	0.5	0.125	0.5	-1	-3	-1	2587	1265	37	0.815971	4.41681e-18	0	1	1	3.2742e-17	1	FALSE	FALSE
rplD_R157Q	mtrR_Men_prom	2624	801	0.5	1	2	-1	0	1	1889	66	735	1.80715e-148	0.000496236	1	2	1.92574e-147	0.00120869	0.00120869	TRUE	FALSE
rplD_R157Q	rrl_C2599T_4	2624	468	0.5	8	8	-1	3	3	2415	259	209	1.59494e-112	0.0482396	0	1	1.15718e-111	0.0822648	0.0822648	FALSE	FALSE
rplD_R157Q	rplD_G70D	2624	433	0.5	0.25	0.5	-1	-2	-1	2610	419	14	0.739528	0.0507162	0	1	0.940966	0.0839525	0.940966	FALSE	FALSE
rplD_R157Q	rplF_T134A	2624	228	0.5	0.125	0.125	-1	-3	-3	2586	190	38	1	0.0199699	-2	0.25	1	0.0372116	1	FALSE	FALSE
rplD_R157Q	rrs_A76G_1	2624	189	0.5	0.25	2	-1	-2	1	2603	168	21	3.70713e-06	3.96038e-09	2	4	7.68361e-06	1.77696e-08	7.68361e-06	TRUE	FALSE
rplD_R157Q	rrs_C1457T_2	2624	155	0.5	0.25	0.25	-1	-2	-2	2611	142	13	0.944033	0.104302	-1	0.5	1	0.154638	1	FALSE	FALSE
rplD_R157Q	rplA_T129I	2624	91	0.5	0.5	3.4641	-1	-1	1.79248	2586	53	38	0.000166901	0.0400304	2.79248	6.9282	0.000296423	0.0710956	0.0710956	FALSE	FALSE
rplD_R157Q	rrl_C2599T_3	2624	54	0.5	4	4	-1	2	2	2593	23	31	1.86755e-13	0.353441	0	1	6.12339e-13	0.48403	0.48403	FALSE	FALSE
rplD_R157Q	rrl_C2599T_2	2624	37	0.5	2	2	-1	1	1	2603	16	21	0.00189199	0.768965	0	1	0.0031626	0.964033	0.964033	FALSE	FALSE
rplD_R157Q	rrs_C526T_1	2624	25	0.5	11.3137	16	-1	3.5	4	2611	12	13	1.34495e-08	0.0876298	0.5	1.41421	3.21247e-08	0.134603	0.134603	FALSE	FALSE
rplW_C28R	mtrD_K823E	2623	2340	0.25	1	0.5	-2	0	-1	422	139	2201	2.34443e-14	0.999999	-1	0.5	8.15767e-14	1	1	FALSE	FALSE
rplW_C28R	porB1b_A121D	2623	2335	0.5	0.25	0.43589	-1	-2	-1.19796	2569	2281	54	0.965527	0.0108173	-0.197964	0.87178	1	0.0218266	1	FALSE	FALSE
rplW_C28R	rpmJ_V7I	2623	1941	0.5	0.125	0.5	-1	-3	-1	2612	1930	11	0.461089	1.05574e-05	0	1	0.617946	3.27281e-05	0.617946	FALSE	FALSE
rplW_C28R	porB1b_A121N	2623	1911	0.5	0.5	2	-1	-1	1	2091	1379	532	7.38944e-78	2.76413e-116	2	4	4.13082e-77	1.10198e-114	4.13082e-77	TRUE	FALSE
rplW_C28R	mtrR_G45D	2623	1811	0.5	0.25	0.5	-1	-2	-1	2405	1593	218	0.318615	6.38685e-30	0	1	0.436336	7.25972e-29	0.436336	FALSE	FALSE
rplW_C28R	rplY_L100P	2623	1302	0.5	0.125	0.5	-1	-3	-1	2586	1265	37	0.81067	4.41681e-18	0	1	1	3.2742e-17	1	FALSE	FALSE
rplW_C28R	mtrR_Men_prom	2623	801	0.5	1	2	-1	0	1	1888	66	735	1.60517e-148	0.000496236	1	2	1.76569e-147	0.00120869	0.00120869	TRUE	FALSE
rplW_C28R	rrl_C2599T_4	2623	468	0.5	8	8	-1	3	3	2414	259	209	1.70656e-112	0.0482396	0	1	1.21237e-111	0.0822648	0.0822648	FALSE	FALSE
rplW_C28R	rplD_G70D	2623	433	0.5	0.25	0.5	-1	-2	-1	2610	420	13	0.788302	0.0863317	0	1	0.996072	0.134603	0.996072	FALSE	FALSE
rplW_C28R	rplF_T134A	2623	228	0.5	0.125	0.125	-1	-3	-3	2585	190	38	1	0.0199699	-2	0.25	1	0.0372116	1	FALSE	FALSE
rplW_C28R	rrs_A76G_1	2623	189	0.5	0.25	2	-1	-2	1	2602	168	21	3.71788e-06	3.96038e-09	2	4	7.68361e-06	1.77696e-08	7.68361e-06	TRUE	FALSE
rplW_C28R	rrs_C1457T_2	2623	155	0.5	0.25	0.25	-1	-2	-2	2610	142	13	0.942708	0.104302	-1	0.5	1	0.154638	1	FALSE	FALSE
rplW_C28R	rplA_T129I	2623	91	0.5	0.5	3.4641	-1	-1	1.79248	2585	53	38	0.000162333	0.0400304	2.79248	6.9282	0.000291346	0.0710956	0.0710956	FALSE	FALSE
rplW_C28R	rrl_C2599T_3	2623	54	0.5	4	4	-1	2	2	2592	23	31	1.88708e-13	0.353441	0	1	6.12853e-13	0.48403	0.48403	FALSE	FALSE
rplW_C28R	rrl_C2599T_2	2623	37	0.5	2	2	-1	1	1	2602	16	21	0.0018666	0.768965	0	1	0.00315104	0.964033	0.964033	FALSE	FALSE
rplW_C28R	rrs_C526T_1	2623	25	0.5	11.3137	16	-1	3.5	4	2610	12	13	1.34412e-08	0.0876298	0.5	1.41421	3.21247e-08	0.134603	0.134603	FALSE	FALSE
rplW_I74T	mtrD_K823E	2621	2340	0.25	1	0.5	-2	0	-1	421	140	2200	3.8997e-14	0.999999	-1	0.5	1.3298e-13	1	1	FALSE	FALSE
rplW_I74T	porB1b_A121D	2621	2335	0.5	0.25	0.43589	-1	-2	-1.19796	2567	2281	54	0.965953	0.0108173	-0.197964	0.87178	1	0.0218266	1	FALSE	FALSE
rplW_I74T	rpmJ_V7I	2621	1941	0.5	0.125	0.5	-1	-3	-1	2610	1930	11	0.4621	1.05574e-05	0	1	0.617946	3.27281e-05	0.617946	FALSE	FALSE
rplW_I74T	porB1b_A121N	2621	1911	0.5	0.5	2	-1	-1	1	2089	1379	532	9.58782e-78	2.76413e-116	2	4	5.2733e-77	1.10198e-114	5.2733e-77	TRUE	FALSE
rplW_I74T	mtrR_G45D	2621	1811	0.5	0.25	0.5	-1	-2	-1	2404	1594	217	0.279683	1.23347e-30	0	1	0.389273	1.68246e-29	0.389273	FALSE	FALSE
rplW_I74T	rplY_L100P	2621	1302	0.5	0.125	0.5	-1	-3	-1	2584	1265	37	0.811986	4.41681e-18	0	1	1	3.2742e-17	1	FALSE	FALSE
rplW_I74T	mtrR_Men_prom	2621	801	0.5	1	2	-1	0	1	1886	66	735	2.41936e-148	0.000496236	1	2	2.50001e-147	0.00120869	0.00120869	TRUE	FALSE
rplW_I74T	rrl_C2599T_4	2621	468	0.5	8	8	-1	3	3	2412	259	209	1.7888e-112	0.0482396	0	1	1.24486e-111	0.0822648	0.0822648	FALSE	FALSE
rplW_I74T	rplD_G70D	2621	433	0.5	0.25	0.5	-1	-2	-1	2608	420	13	0.789069	0.0863317	0	1	0.996072	0.134603	0.996072	FALSE	FALSE
rplW_I74T	rplF_T134A	2621	228	0.5	0.125	0.125	-1	-3	-3	2583	190	38	1	0.0199699	-2	0.25	1	0.0372116	1	FALSE	FALSE
rplW_I74T	rrs_A76G_1	2621	189	0.5	0.25	2	-1	-2	1	2600	168	21	3.76546e-06	3.96038e-09	2	4	7.73508e-06	1.77696e-08	7.73508e-06	TRUE	FALSE
rplW_I74T	rrs_C1457T_2	2621	155	0.5	0.25	0.25	-1	-2	-2	2608	142	13	0.943016	0.104302	-1	0.5	1	0.154638	1	FALSE	FALSE
rplW_I74T	rplA_T129I	2621	91	0.5	0.5	3.4641	-1	-1	1.79248	2583	53	38	0.000164365	0.0400304	2.79248	6.9282	0.000293448	0.0710956	0.0710956	FALSE	FALSE
rplW_I74T	rrl_C2599T_3	2621	54	0.5	4	4	-1	2	2	2590	23	31	1.91395e-13	0.353441	0	1	6.15714e-13	0.48403	0.48403	FALSE	FALSE
rplW_I74T	rrl_C2599T_2	2621	37	0.5	2	2	-1	1	1	2600	16	21	0.00188306	0.768965	0	1	0.0031626	0.964033	0.964033	FALSE	FALSE
rplW_I74T	rrs_C526T_1	2621	25	0.5	11.3137	16	-1	3.5	4	2608	12	13	1.34716e-08	0.0876298	0.5	1.41421	3.21247e-08	0.134603	0.134603	FALSE	FALSE
rplW_D90A	mtrD_K823E	2609	2340	0.25	1	0.5	-2	0	-1	409	140	2200	7.0517e-12	0.999999	-1	0.5	2.05524e-11	1	1	FALSE	FALSE
rplW_D90A	porB1b_A121D	2609	2335	0.5	0.25	0.43589	-1	-2	-1.19796	2555	2281	54	0.969755	0.0108173	-0.197964	0.87178	1	0.0218266	1	FALSE	FALSE
rplW_D90A	rpmJ_V7I	2609	1941	0.5	0.125	0.5	-1	-3	-1	2598	1930	11	0.471181	1.05574e-05	0	1	0.625185	3.27281e-05	0.625185	FALSE	FALSE
rplW_D90A	porB1b_A121N	2609	1911	0.5	0.5	2	-1	-1	1	2078	1380	531	1.81242e-77	5.65911e-117	2	4	9.65682e-77	5.09563e-115	9.65682e-77	TRUE	FALSE
rplW_D90A	mtrR_G45D	2609	1811	0.5	0.25	0.5	-1	-2	-1	2392	1594	217	0.310994	1.23347e-30	0	1	0.427617	1.68246e-29	0.427617	FALSE	FALSE
rplW_D90A	rplY_L100P	2609	1302	0.5	0.125	0.5	-1	-3	-1	2572	1265	37	0.82506	4.41681e-18	0	1	1	3.2742e-17	1	FALSE	FALSE
rplW_D90A	mtrR_Men_prom	2609	801	0.5	1	2	-1	0	1	1875	67	734	7.13859e-148	0.00025436	1	2	7.15959e-147	0.000652155	0.000652155	TRUE	FALSE
rplW_D90A	rrl_C2599T_4	2609	468	0.5	8	8	-1	3	3	2400	259	209	2.26013e-112	0.0482396	0	1	1.54141e-111	0.0822648	0.0822648	FALSE	FALSE
rplW_D90A	rplD_G70D	2609	433	0.5	0.25	0.5	-1	-2	-1	2596	420	13	0.797019	0.0863317	0	1	0.999205	0.134603	0.999205	FALSE	FALSE
rplW_D90A	rplF_T134A	2609	228	0.5	0.125	0.125	-1	-3	-3	2571	190	38	1	0.0199699	-2	0.25	1	0.0372116	1	FALSE	FALSE
rplW_D90A	rrs_A76G_1	2609	189	0.5	0.25	2	-1	-2	1	2588	168	21	4.05548e-06	3.96038e-09	2	4	8.14939e-06	1.77696e-08	8.14939e-06	TRUE	FALSE
rplW_D90A	rrs_C1457T_2	2609	155	0.5	0.25	0.25	-1	-2	-2	2596	142	13	0.946	0.104302	-1	0.5	1	0.154638	1	FALSE	FALSE
rplW_D90A	rplA_T129I	2609	91	0.5	0.5	3.4641	-1	-1	1.79248	2571	53	38	0.000178048	0.0400304	2.79248	6.9282	0.000314583	0.0710956	0.0710956	FALSE	FALSE
rplW_D90A	rrl_C2599T_3	2609	54	0.5	4	4	-1	2	2	2578	23	31	2.07153e-13	0.353441	0	1	6.48067e-13	0.48403	0.48403	FALSE	FALSE
rplW_D90A	rrl_C2599T_2	2609	37	0.5	2	2	-1	1	1	2588	16	21	0.00200636	0.768965	0	1	0.00333741	0.964033	0.964033	FALSE	FALSE
rplW_D90A	rrs_C526T_1	2609	25	0.5	11.3137	16	-1	3.5	4	2596	12	13	1.36946e-08	0.0876298	0.5	1.41421	3.21827e-08	0.134603	0.134603	FALSE	FALSE
rplB_S75P	mtrD_K823E	2596	2340	0.25	1	0.5	-2	0	-1	397	141	2199	4.10714e-11	0.999998	-1	0.5	1.15747e-10	1	1	FALSE	FALSE
rplB_S75P	porB1b_A121D	2596	2335	0.5	0.25	0.43589	-1	-2	-1.19796	2542	2281	54	0.971547	0.0108173	-0.197964	0.87178	1	0.0218266	1	FALSE	FALSE
rplB_S75P	porB1b_A121N	2596	1911	0.5	0.5	2	-1	-1	1	2063	1378	533	2.43908e-77	5.97727e-117	2	4	1.26019e-76	5.09563e-115	1.26019e-76	TRUE	FALSE
rplB_S75P	mtrR_G45D	2596	1811	0.5	0.25	0.5	-1	-2	-1	2387	1602	209	0.249368	2.91571e-31	0	1	0.35284	4.32286e-30	0.35284	FALSE	FALSE
rplB_S75P	rplY_L100P	2596	1302	0.5	0.125	0.5	-1	-3	-1	2559	1265	37	0.831271	4.41681e-18	0	1	1	3.2742e-17	1	FALSE	FALSE
rplB_S75P	mtrR_Men_prom	2596	801	0.5	1	2	-1	0	1	1868	73	728	2.89201e-149	9.69506e-05	1	2	3.28725e-148	0.000264481	0.000264481	TRUE	FALSE
rplB_S75P	rrl_C2599T_4	2596	468	0.5	8	8	-1	3	3	2388	260	208	8.49007e-112	0.0497506	0	1	5.56752e-111	0.0839525	0.0839525	FALSE	FALSE
rplB_S75P	rplD_G70D	2596	433	0.5	0.25	0.5	-1	-2	-1	2583	420	13	0.592135	0.0154772	0	1	0.76775	0.030507	0.76775	FALSE	FALSE
rplB_S75P	rplF_T134A	2596	228	0.5	0.125	0.125	-1	-3	-3	2558	190	38	1	0.0199699	-2	0.25	1	0.0372116	1	FALSE	FALSE
rplB_S75P	rrs_A76G_1	2596	189	0.5	0.25	2	-1	-2	1	2575	168	21	4.06275e-06	3.96038e-09	2	4	8.14939e-06	1.77696e-08	8.14939e-06	TRUE	FALSE
rplB_S75P	rrs_C1457T_2	2596	155	0.5	0.25	0.25	-1	-2	-2	2584	143	12	0.977622	0.18171	-1	0.5	1	0.261447	1	FALSE	FALSE
rplB_S75P	rplA_T129I	2596	91	0.5	0.38	4	-1	-1.39593	2	2569	64	27	6.57645e-09	0.00042115	3	8	1.66116e-08	0.00106379	0.00106379	TRUE	FALSE
rplB_S75P	rrl_C2599T_3	2596	54	0.5	4	4	-1	2	2	2565	23	31	2.04974e-13	0.353441	0	1	6.47186e-13	0.48403	0.48403	FALSE	FALSE
rplB_S75P	rplD_A118T	2596	51	0.5	0.125	8	-1	-3	3	2556	11	40	9.32738e-17	3.8477e-05	4	16	3.45721e-16	0.000108435	0.000108435	TRUE	FALSE
rplB_S75P	rrl_C2599T_2	2596	37	0.5	2	2	-1	1	1	2576	17	20	0.00354616	0.791701	0	1	0.00570396	0.981709	0.981709	FALSE	FALSE
rplB_S75P	rrs_C526T_1	2596	25	0.5	11.3137	16	-1	3.5	4	2583	12	13	1.37791e-08	0.0876298	0.5	1.41421	3.21827e-08	0.134603	0.134603	FALSE	FALSE
rplB_S75P	rplW_N38S	2596	25	0.5	0.125	8	-1	-3	3	2582	11	14	1.03317e-08	0.000163362	4	16	2.57162e-08	0.00042851	0.00042851	TRUE	FALSE
rplB_V114A	mtrD_K823E	2596	2340	0.25	1	0.5	-2	0	-1	397	141	2199	4.10714e-11	0.999998	-1	0.5	1.15747e-10	1	1	FALSE	FALSE
rplB_V114A	porB1b_A121D	2596	2335	0.5	0.25	0.43589	-1	-2	-1.19796	2542	2281	54	0.971547	0.0108173	-0.197964	0.87178	1	0.0218266	1	FALSE	FALSE
rplB_V114A	porB1b_A121N	2596	1911	0.5	0.5	2	-1	-1	1	2063	1378	533	2.43908e-77	5.97727e-117	2	4	1.26019e-76	5.09563e-115	1.26019e-76	TRUE	FALSE
rplB_V114A	mtrR_G45D	2596	1811	0.5	0.25	0.5	-1	-2	-1	2387	1602	209	0.249368	2.91571e-31	0	1	0.35284	4.32286e-30	0.35284	FALSE	FALSE
rplB_V114A	rplY_L100P	2596	1302	0.5	0.125	0.5	-1	-3	-1	2559	1265	37	0.831271	4.41681e-18	0	1	1	3.2742e-17	1	FALSE	FALSE
rplB_V114A	mtrR_Men_prom	2596	801	0.5	1	2	-1	0	1	1868	73	728	2.89201e-149	9.69506e-05	1	2	3.28725e-148	0.000264481	0.000264481	TRUE	FALSE
rplB_V114A	rrl_C2599T_4	2596	468	0.5	8	8	-1	3	3	2388	260	208	8.49007e-112	0.0497506	0	1	5.56752e-111	0.0839525	0.0839525	FALSE	FALSE
rplB_V114A	rplD_G70D	2596	433	0.5	0.25	0.5	-1	-2	-1	2583	420	13	0.592135	0.0154772	0	1	0.76775	0.030507	0.76775	FALSE	FALSE
rplB_V114A	rplF_T134A	2596	228	0.5	0.125	0.125	-1	-3	-3	2558	190	38	1	0.0199699	-2	0.25	1	0.0372116	1	FALSE	FALSE
rplB_V114A	rrs_A76G_1	2596	189	0.5	0.25	2	-1	-2	1	2575	168	21	4.06275e-06	3.96038e-09	2	4	8.14939e-06	1.77696e-08	8.14939e-06	TRUE	FALSE
rplB_V114A	rrs_C1457T_2	2596	155	0.5	0.25	0.25	-1	-2	-2	2584	143	12	0.977622	0.18171	-1	0.5	1	0.261447	1	FALSE	FALSE
rplB_V114A	rplA_T129I	2596	91	0.5	0.38	4	-1	-1.39593	2	2569	64	27	6.57645e-09	0.00042115	3	8	1.66116e-08	0.00106379	0.00106379	TRUE	FALSE
rplB_V114A	rrl_C2599T_3	2596	54	0.5	4	4	-1	2	2	2565	23	31	2.04974e-13	0.353441	0	1	6.47186e-13	0.48403	0.48403	FALSE	FALSE
rplB_V114A	rplD_A118T	2596	51	0.5	0.125	8	-1	-3	3	2556	11	40	9.32738e-17	3.8477e-05	4	16	3.45721e-16	0.000108435	0.000108435	TRUE	FALSE
rplB_V114A	rrl_C2599T_2	2596	37	0.5	2	2	-1	1	1	2576	17	20	0.00354616	0.791701	0	1	0.00570396	0.981709	0.981709	FALSE	FALSE
rplB_V114A	rrs_C526T_1	2596	25	0.5	11.3137	16	-1	3.5	4	2583	12	13	1.37791e-08	0.0876298	0.5	1.41421	3.21827e-08	0.134603	0.134603	FALSE	FALSE
rplB_V114A	rplW_N38S	2596	25	0.5	0.125	8	-1	-3	3	2582	11	14	1.03317e-08	0.000163362	4	16	2.57162e-08	0.00042851	0.00042851	TRUE	FALSE
mtrD_K823E	porB1b_A121D	2340	2335	0.5	0.25	1	-1	-2	0	2300	2295	40	0.00287829	2.6014e-11	1	2	0.00467379	1.70592e-10	0.00467379	TRUE	FALSE
mtrD_K823E	rpmJ_V7I	2340	1941	0.5	0.125	0.75	-1	-3	-0.415037	2325	1926	15	0.0886984	3.29456e-09	0.584963	1.5	0.129812	1.70219e-08	0.129812	FALSE	FALSE
mtrD_K823E	porB1b_A121N	2340	1911	0.5	0.5	2	-1	-1	1	1812	1383	528	3.02536e-81	4.12368e-123	2	4	1.84223e-80	1.40618e-120	1.84223e-80	TRUE	FALSE
mtrD_K823E	mtrR_G45D	2340	1811	0.5	0.25	0.5	-1	-2	-1	2313	1784	27	0.582507	3.84671e-05	0	1	0.761054	0.000108435	0.761054	FALSE	FALSE
mtrD_K823E	rplY_L100P	2340	1302	0.5	0.125	0.5	-1	-3	-1	2299	1261	41	0.868832	1.34976e-20	0	1	1	1.24397e-19	1	FALSE	FALSE
mtrD_K823E	mtrR_Men_prom	2340	801	0.5	0.38	2	-1	-1.39593	1	1569	30	771	1.58487e-165	2.61456e-07	2	4	2.45655e-164	9.3849e-07	9.3849e-07	TRUE	FALSE
mtrD_K823E	rrl_C2599T_4	2340	468	0.5	8	8	-1	3	3	2234	362	106	3.97854e-65	1.94579e-11	0	1	1.99512e-64	1.30101e-10	1.30101e-10	FALSE	FALSE
mtrD_K823E	rplD_G70D	2340	433	0.5	0.25	1	-1	-2	0	2329	422	11	0.0718717	0.0001729	1	2	0.106096	0.000450067	0.106096	FALSE	FALSE
mtrD_K823E	rrs_A76G_1	2340	189	0.5	0.25	2	-1	-2	1	2317	166	23	3.46088e-05	4.27662e-08	2	4	6.44896e-05	1.67624e-07	6.44896e-05	TRUE	FALSE
mtrD_K823E	rrs_C1457T_2	2340	155	0.5	0.25	1.73205	-1	-2	0.792481	2330	145	10	0.00638338	2.72125e-05	1.79248	3.4641	0.0100775	7.99953e-05	0.0100775	TRUE	FALSE
mtrD_K823E	rrl_C2599T_3	2340	54	0.5	2	6	-1	1	2.58496	2319	33	21	2.38003e-12	0.000252284	1.58496	3	7.24633e-12	0.000651733	0.000651733	TRUE	FALSE
mtrD_K823E	rrl_C2599T_2	2340	37	0.5	2	2	-1	1	1	2323	20	17	0.0151767	0.752495	0	1	0.0234174	0.964033	0.964033	FALSE	FALSE
mtrD_K823E	rrs_C526T_1	2340	25	0.5	16	16	-1	4	4	2326	11	14	4.74237e-09	0.16491	0	1	1.23446e-08	0.240317	0.240317	FALSE	FALSE
porB1b_A121D	rpmJ_V7I	2335	1941	0.25	0.125	0.5	-2	-3	-1	2250	1856	85	1.91019e-08	1.42623e-26	1	2	4.37165e-08	1.47377e-25	4.37165e-08	TRUE	FALSE
porB1b_A121D	mtrR_G45D	2335	1811	0.25	0.25	0.25	-2	-2	-2	1849	1325	486	1	0.00181098	0	1	1	0.0041726	1	FALSE	FALSE
porB1b_A121D	rplY_L100P	2335	1302	0.25	0.125	0.25	-2	-3	-2	2301	1268	34	0.990888	2.06556e-05	0	1	1	6.17857e-05	1	FALSE	FALSE
porB1b_A121D	mtrR_Men_prom	2335	801	0.25	2	1.73205	-2	1	0.792481	2321	787	14	2.36129e-06	0.721766	-0.207519	0.866025	5.00123e-06	0.932281	0.932281	FALSE	FALSE
porB1b_A121D	rrl_C2599T_4	2335	468	0.25	8	8	-2	3	3	2260	393	75	9.05302e-45	0.360875	0	1	4.00919e-44	0.492234	0.492234	FALSE	FALSE
porB1b_A121D	rplD_G70D	2335	433	0.25	0.25	1	-2	-2	0	2257	355	78	4.37193e-23	5.42822e-25	2	4	1.7748e-22	5.14173e-24	1.7748e-22	TRUE	FALSE
porB1b_A121D	rrs_A76G_1	2335	189	0.25	0.25	0.707107	-2	-2	-0.5	2263	117	72	1.03074e-06	2.2162e-05	1.5	2.82843	2.21059e-06	6.57153e-05	6.57153e-05	TRUE	FALSE
porB1b_A121D	rrs_C1457T_2	2335	155	0.25	0.25	1.22474	-2	-2	0.292481	2325	145	10	0.000113255	7.00819e-05	2.29248	4.89898	0.000206524	0.000195885	0.000206524	TRUE	FALSE
porB1b_A121D	rrs_C458T_2	2335	155	0.25	0.5	0.25	-2	-1	-2	2325	145	10	0.617873	0.993952	-1	0.5	0.798086	1	1	FALSE	FALSE
porB1b_A121D	rrl_A2047G_4	2335	50	0.25	512	512	-2	9	9	2309	24	26	2.46604e-19	0.149246	0	1	9.44853e-19	0.218424	0.218424	FALSE	FALSE
rpmJ_V7I	mtrR_G45D	1941	1811	0.125	0.25	0.15411	-3	-2	-2.69796	1919	1789	22	0.0672148	0.897538	-0.697964	0.616441	0.0996533	1	1	FALSE	FALSE
rpmJ_V7I	rplY_L100P	1941	1302	0.125	0.125	0.125	-3	-3	-3	1343	704	598	0.543617	0.0482492	0	1	0.715728	0.0822648	0.715728	FALSE	FALSE
rpmJ_V7I	rplY_A131T	1941	587	0.125	0.125	0.125	-3	-3	-3	1632	278	309	2.86555e-07	1.175e-11	0	1	6.38661e-07	8.0135e-11	6.38661e-07	FALSE	FALSE
rpmJ_V7I	rrl_C2599T_4	1941	468	0.125	8	4	-3	3	2	1859	386	82	5.48752e-54	0.999953	-1	0.5	2.56335e-53	1	1	FALSE	FALSE
rpmJ_V7I	rplD_G70D	1941	433	0.125	0.5	0.25	-3	-1	-2	1706	198	235	6.64497e-24	1	-1	0.5	2.76334e-23	1	1	FALSE	FALSE
rpmJ_V7I	rrs_C1457T_2	1941	155	0.125	0.25	0.125	-3	-2	-3	1928	142	13	0.554693	0.986171	-1	0.5	0.727501	1	1	FALSE	FALSE
rpmJ_V7I	rrl_C2404T_4	1941	39	0.125	0.19	4	-3	-2.39593	2	1917	15	24	4.80934e-12	2.61565e-06	4.39593	21.0526	1.41378e-11	9.00945e-06	9.00945e-06	TRUE	FALSE
porB1b_A121N	mtrR_G45D	1911	1811	0.5	0.25	0.25	-1	-2	-2	1812	1712	99	1	0.0819302	-1	0.5	1	0.132409	1	FALSE	FALSE
porB1b_A121N	rplY_L100P	1911	1302	0.5	0.125	0.125	-1	-3	-3	1896	1287	15	0.999998	0.680886	-2	0.25	1	0.889587	1	FALSE	FALSE
porB1b_A121N	mtrR_Men_prom	1911	801	0.5	1	2	-1	0	1	1448	338	463	6.62761e-139	3.32423e-08	1	2	5.25585e-138	1.3181e-07	1.3181e-07	TRUE	FALSE
porB1b_A121N	rplM_G98D	1911	687	0.5	1	2	-1	0	1	1460	236	451	1.05356e-135	6.18478e-08	1	2	8.16511e-135	2.34334e-07	2.34334e-07	TRUE	FALSE
porB1b_A121N	rplY_A131T	1911	587	0.5	0.125	0.125	-1	-3	-3	1900	576	11	0.999819	0.631712	-2	0.25	1	0.828515	1	FALSE	FALSE
porB1b_A121N	rrl_C2599T_4	1911	468	0.5	8	16	-1	3	4	1854	411	57	1.73803e-34	6.40134e-09	1	2	7.5983e-34	2.72857e-08	2.72857e-08	TRUE	FALSE
porB1b_A121N	rplD_G70D	1911	433	0.5	0.25	1	-1	-2	0	1899	421	12	0.0544338	0.000613294	1	2	0.0821324	0.00147277	0.0821324	FALSE	FALSE
porB1b_A121N	rrs_C1457T_2	1911	155	0.5	0.25	0.866025	-1	-2	-0.207519	1895	139	16	0.0126955	7.7602e-06	0.792481	1.73205	0.0196781	2.56915e-05	0.0196781	TRUE	FALSE
porB1b_A121N	rrs_C458T_2	1911	155	0.5	0.5	0.5	-1	-1	-1	1791	35	120	0.945532	0.315984	0	1	1	0.44896	1	FALSE	FALSE
porB1b_A121N	rrl_C2599T_3	1911	54	0.5	4	8	-1	2	3	1898	41	13	5.65275e-09	0.0035465	1	2	1.44931e-08	0.00780229	0.00780229	TRUE	FALSE
porB1b_A121N	rrs_C526T_1	1911	25	0.5	8	32	-1	3	5	1900	14	11	7.5066e-06	0.00268281	2	4	1.46271e-05	0.00601866	0.00601866	TRUE	FALSE
porB1b_A121N	mtrD_R714H	1911	22	0.5	0.612372	1.41421	-1	-0.707519	0.5	1901	12	10	0.000646744	0.00471726	1.20752	2.3094	0.0011252	0.0101809	0.0101809	TRUE	FALSE
mtrR_G45D	rplY_L100P	1811	1302	0.25	0.125	0.19	-2	-3	-2.39593	1716	1207	95	0.999998	0.0377242	-0.395929	0.76	1	0.069161	1	FALSE	FALSE
mtrR_G45D	rrl_C2599T_4	1811	468	0.25	8	8	-2	3	3	1703	360	108	7.68558e-65	0.999984	0	1	3.79824e-64	1	1	FALSE	FALSE
mtrR_G45D	rplD_G70D	1811	433	0.25	0.25	0.25	-2	-2	-2	1800	422	11	0.261674	0.687089	0	1	0.368722	0.890864	0.890864	FALSE	FALSE
mtrR_G45D	rrs_A76G_1	1811	189	0.25	0.5	0.125	-2	-1	-3	1776	154	35	0.999965	1	-2	0.25	1	1	1	FALSE	TRUE
mtrR_G45D	rrs_C1457T_2	1811	155	0.25	0.125	0.25	-2	-3	-2	1757	101	54	0.139834	0.0987476	0	1	0.202908	0.150326	0.202908	FALSE	FALSE
mtrR_G45D	rplA_T129I	1811	91	0.25	0.125	2	-2	-3	1	1736	16	75	3.7221e-14	0.00188982	3	8	1.28206e-13	0.00432502	0.00432502	TRUE	FALSE
mtrR_G45D	rrs_C333T_1	1811	59	0.25	0.25	1.41421	-2	-2	0.5	1797	45	14	0.000972058	0.0199448	2.5	5.65685	0.00166569	0.0372116	0.0372116	TRUE	FALSE
mtrR_G45D	rrl_C2599T_3	1811	54	0.25	4	2	-2	2	1	1800	43	11	3.39972e-07	0.998919	-1	0.5	7.52796e-07	1	1	FALSE	FALSE
mtrR_G45D	rplD_A118T	1811	51	0.25	8	4	-2	3	2	1779	19	32	6.86261e-11	0.950717	-1	0.5	1.91815e-10	1	1	FALSE	FALSE
mtrR_G45D	rrl_A2047G_4	1811	50	0.25	512	512	-2	9	9	1788	27	23	1.48633e-14	0.431052	0	1	5.22515e-14	0.583288	0.583288	FALSE	FALSE
mtrR_G45D	rplB_D187N	1811	38	0.25	8	5.65685	-2	3	2.5	1789	16	22	2.78969e-12	0.957729	-0.5	0.707107	8.34459e-12	1	1	FALSE	FALSE
rplY_L100P	rplD_G70D	1302	433	0.125	0.25	0.141421	-3	-2	-2.82193	1274	405	28	0.0354765	0.995819	-0.821928	0.565685	0.0537666	1	1	FALSE	FALSE
rplY_L100P	rrs_C1457T_2	1302	155	0.125	0.25	0.15411	-3	-2	-2.69796	1292	145	10	0.337864	0.929249	-0.697964	0.616441	0.459011	1	1	FALSE	FALSE
mtrR_Men_prom	rrl_C2599T_4	801	468	2	8	16	1	3	4	783	450	18	1.01717e-13	2.55341e-07	1	2	3.4342e-13	9.2629e-07	9.2629e-07	TRUE	FALSE
mtrR_Men_prom	rrs_A76G_1	801	189	2	0.25	2	1	-2	1	780	168	21	0.169857	3.96038e-09	0	1	0.243366	1.77696e-08	0.243366	FALSE	FALSE
rplM_G98D	rrl_C2599T_4	687	468	2	8	32	1	3	5	676	457	11	2.88762e-09	4.36067e-08	2	4	7.57446e-09	1.68976e-07	1.68976e-07	TRUE	FALSE
rplM_G98D	rrs_A76G_1	687	189	2	0.25	2	1	-2	1	666	168	21	0.196432	3.96038e-09	0	1	0.280265	1.77696e-08	0.280265	FALSE	FALSE
rplY_A131T	rplD_G70D	587	433	0.125	0.25	0.5	-3	-2	-1	574	420	13	4.74341e-07	0.0500896	1	2	1.04355e-06	0.0839525	0.0839525	FALSE	FALSE
rrl_C2599T_4	rplF_T134A	468	228	8	0.125	4	3	-3	2	455	215	13	0.99986	2.13569e-10	-1	0.5	1	1.23435e-09	1	FALSE	FALSE
rrl_C2599T_4	rrs_C1457T_2	468	155	8	0.25	8	3	-2	3	456	143	12	0.0623385	3.04659e-08	0	1	0.0936451	1.22222e-07	0.0936451	FALSE	FALSE
rrl_C2599T_4	rrs_C458T_2	468	155	8	0.5	8	3	-1	3	454	141	14	0.264099	2.53561e-10	0	1	0.370608	1.44107e-09	0.370608	FALSE	FALSE
rrl_C2599T_4	rplA_T129I	468	91	8	0.25	8	3	-2	3	438	61	30	0.994417	4.49777e-06	0	1	1	1.50367e-05	1	FALSE	FALSE
rrl_C2599T_4	rplD_A118T	468	51	8	0.125	8	3	-3	3	429	12	39	0.98125	3.93393e-06	0	1	1	1.32819e-05	1	FALSE	FALSE
rrl_C2599T_4	rrl_C2404T_4	468	39	8	0.19	4	3	-2.39593	2	447	18	21	0.999978	1.04003e-08	-1	0.5	1	4.32499e-08	1	FALSE	FALSE
rrl_C2599T_4	rplW_N38S	468	25	8	0.125	8	3	-3	3	453	10	15	0.523242	3.49251e-05	0	1	0.691571	0.00010179	0.691571	FALSE	FALSE
rplD_G70D	rrl_C1178T_4	433	44	0.25	0.75	2	-2	-0.415037	1	401	12	32	2.44253e-12	0.00267504	1.41504	2.66667	7.37083e-12	0.00601866	0.00601866	TRUE	FALSE
rrs_C1457T_2	rrs_C458T_2	155	155	0.25	0.5	8	-2	-1	3	145	145	10	5.15255e-06	1.18925e-05	4	16	1.02152e-05	3.65346e-05	3.65346e-05	TRUE	FALSE
rplA_T129I	rplD_A118T	91	51	0.43589	8	4	-1.19796	3	2	54	14	37	0.0274499	0.995314	-1	0.5	0.0417876	1	1	FALSE	FALSE
rplA_T129I	rrl_A2047G_4	91	50	0.612372	512	512	-0.707519	9	9	78	37	13	1.3091e-05	0.931466	0	1	2.52205e-05	1	1	FALSE	FALSE
rplA_T129I	rplB_D187N	91	38	0.38	8	8	-1.39593	3	3	67	14	24	0.000219774	0.917307	0	1	0.000386304	1	1	FALSE	FALSE
rplA_T129I	rplW_N38S	91	25	1.22474	8	0.125	0.292481	3	-3	80	14	11	0.979145	0.999868	-6	0.015625	1	1	1	FALSE	TRUE
rplB_D187N	rplW_N38S	38	25	8	0.125	8	3	-3	3	24	11	14	0.0876039	0.000163362	0	1	0.128763	0.00042851	0.128763	FALSE	FALSE

## Sheet: Synergistic_pairs
Marker_A	Marker_B	Count_A	Count_B	Median_MIC_A_without_B	Median_MIC_B_without_A	Median_MIC_A_and_B	Median_log2MIC_A_without_B	Median_log2MIC_B_without_A	Median_log2MIC_A_and_B	n_A_without_B	n_B_without_A	n_A_and_B	p_value_A+B_vs_A	p_value_A+B_vs_B	Fold_change_log2	Fold_change_mgL	FDR_A+B_vs_A	FDR_A+B_vs_B	Combined_FDR	Synergistic	Antagonistic
mtrD_K823E	mtrR-35A_Del	4982	2340	0.38	0.5	1.73205	-1.39593	-1	0.792481	4922	2280	60	6.66145e-23	1.14136e-08	1.79248	3.4641	2.67242e-22	4.68922e-08	4.68922e-08	TRUE	FALSE
mtrD_K823E	rplC_M151V	4750	2340	0.25	0.5	2	-2	-1	1	4710	2300	40	5.16471e-18	5.98772e-08	2	4	1.95685e-17	2.29417e-07	2.29417e-07	TRUE	FALSE
mtrD_K823E	porB1b_G120K	4168	2340	0.38	0.5	2	-1.39593	-1	1	3617	1789	551	6.13167e-155	4.30067e-82	2	4	8.3636e-154	1.46653e-80	1.46653e-80	TRUE	FALSE
mtrD_R714H	porB1b_G120K	4168	22	0.5	0.612372	1.41421	-1	-0.707519	0.5	4156	10	12	2.72025e-05	0.0038585	1.20752	2.3094	5.18215e-05	0.00843429	0.00843429	TRUE	FALSE
mtrD_R714H	porB1b_A121N	1911	22	0.5	0.612372	1.41421	-1	-0.707519	0.5	1901	12	10	0.000646744	0.00471726	1.20752	2.3094	0.0011252	0.0101809	0.0101809	TRUE	FALSE
mtrR_Men_prom	porB1b_G120K	4168	801	0.38	1.22474	2	-1.39593	0.292481	1	3703	336	465	5.24155e-159	1.27856e-08	0.707519	1.63299	7.44737e-158	5.19034e-08	5.19034e-08	TRUE	FALSE
mtrR_Men_prom	rplD_V125A	2635	801	0.5	1	2	-1	0	1	1900	66	735	1.90103e-149	0.000496236	1	2	2.31519e-148	0.00120869	0.00120869	TRUE	FALSE
mtrR_Men_prom	rplD_A147G	2635	801	0.5	1	2	-1	0	1	1900	66	735	1.90103e-149	0.000496236	1	2	2.31519e-148	0.00120869	0.00120869	TRUE	FALSE
mtrR_Men_prom	rplD_R157Q	2624	801	0.5	1	2	-1	0	1	1889	66	735	1.80715e-148	0.000496236	1	2	1.92574e-147	0.00120869	0.00120869	TRUE	FALSE
mtrR_Men_prom	rplW_C28R	2623	801	0.5	1	2	-1	0	1	1888	66	735	1.60517e-148	0.000496236	1	2	1.76569e-147	0.00120869	0.00120869	TRUE	FALSE
mtrR_Men_prom	rplW_I74T	2621	801	0.5	1	2	-1	0	1	1886	66	735	2.41936e-148	0.000496236	1	2	2.50001e-147	0.00120869	0.00120869	TRUE	FALSE
mtrR_Men_prom	rplW_D90A	2609	801	0.5	1	2	-1	0	1	1875	67	734	7.13859e-148	0.00025436	1	2	7.15959e-147	0.000652155	0.000652155	TRUE	FALSE
mtrR_Men_prom	rplB_S75P	2596	801	0.5	1	2	-1	0	1	1868	73	728	2.89201e-149	9.69506e-05	1	2	3.28725e-148	0.000264481	0.000264481	TRUE	FALSE
mtrR_Men_prom	rplB_V114A	2596	801	0.5	1	2	-1	0	1	1868	73	728	2.89201e-149	9.69506e-05	1	2	3.28725e-148	0.000264481	0.000264481	TRUE	FALSE
mtrR_Men_prom	mtrD_K823E	2340	801	0.5	0.38	2	-1	-1.39593	1	1569	30	771	1.58487e-165	2.61456e-07	2	4	2.45655e-164	9.3849e-07	9.3849e-07	TRUE	FALSE
mtrR_Men_prom	porB1b_A121N	1911	801	0.5	1	2	-1	0	1	1448	338	463	6.62761e-139	3.32423e-08	1	2	5.25585e-138	1.3181e-07	1.3181e-07	TRUE	FALSE
mtrR-35A_Del	mtrR_A39T	5587	4982	0.19	0.38	0.612372	-2.39593	-1.39593	-0.707519	5503	4898	84	3.24451e-16	7.35277e-07	0.68841	1.61151	1.18965e-15	2.58484e-06	2.58484e-06	TRUE	FALSE
porB1b_A121D	mtrD_K823E	2340	2335	0.5	0.25	1	-1	-2	0	2300	2295	40	0.00287829	2.6014e-11	1	2	0.00467379	1.70592e-10	0.00467379	TRUE	FALSE
porB1b_A121N	rrl_G1339A_4	11250	1911	0.25	0.5	1.5	-2	-1	0.584963	10569	1230	681	2.17277e-162	2.20288e-53	1.58496	3	3.22137e-161	3.75592e-52	3.75592e-52	TRUE	FALSE
porB1b_A121N	porB1b_G120K	4168	1911	0.25	0.25	0.5	-2	-2	-1	2360	103	1808	1.47314e-102	8.63627e-14	1	2	9.30263e-102	6.13535e-13	6.13535e-13	TRUE	FALSE
porB1b_A121N	rplD_V125A	2635	1911	0.5	0.5	2	-1	-1	1	2101	1377	534	2.14554e-78	2.90846e-116	2	4	1.21938e-77	1.10198e-114	1.21938e-77	TRUE	FALSE
porB1b_A121N	rplD_A147G	2635	1911	0.5	0.5	2	-1	-1	1	2101	1377	534	2.14554e-78	2.90846e-116	2	4	1.21938e-77	1.10198e-114	1.21938e-77	TRUE	FALSE
porB1b_A121N	rplD_R157Q	2624	1911	0.5	0.5	2	-1	-1	1	2090	1377	534	1.1032e-77	2.90846e-116	2	4	5.97128e-77	1.10198e-114	5.97128e-77	TRUE	FALSE
porB1b_A121N	rplW_C28R	2623	1911	0.5	0.5	2	-1	-1	1	2091	1379	532	7.38944e-78	2.76413e-116	2	4	4.13082e-77	1.10198e-114	4.13082e-77	TRUE	FALSE
porB1b_A121N	rplW_I74T	2621	1911	0.5	0.5	2	-1	-1	1	2089	1379	532	9.58782e-78	2.76413e-116	2	4	5.2733e-77	1.10198e-114	5.2733e-77	TRUE	FALSE
porB1b_A121N	rplW_D90A	2609	1911	0.5	0.5	2	-1	-1	1	2078	1380	531	1.81242e-77	5.65911e-117	2	4	9.65682e-77	5.09563e-115	9.65682e-77	TRUE	FALSE
porB1b_A121N	rplB_S75P	2596	1911	0.5	0.5	2	-1	-1	1	2063	1378	533	2.43908e-77	5.97727e-117	2	4	1.26019e-76	5.09563e-115	1.26019e-76	TRUE	FALSE
porB1b_A121N	rplB_V114A	2596	1911	0.5	0.5	2	-1	-1	1	2063	1378	533	2.43908e-77	5.97727e-117	2	4	1.26019e-76	5.09563e-115	1.26019e-76	TRUE	FALSE
porB1b_A121N	mtrD_K823E	2340	1911	0.5	0.5	2	-1	-1	1	1812	1383	528	3.02536e-81	4.12368e-123	2	4	1.84223e-80	1.40618e-120	1.84223e-80	TRUE	FALSE
rplA_T129I	rplB_S75P	2596	91	0.5	0.38	4	-1	-1.39593	2	2569	64	27	6.57645e-09	0.00042115	3	8	1.66116e-08	0.00106379	0.00106379	TRUE	FALSE
rplA_T129I	rplB_V114A	2596	91	0.5	0.38	4	-1	-1.39593	2	2569	64	27	6.57645e-09	0.00042115	3	8	1.66116e-08	0.00106379	0.00106379	TRUE	FALSE
rplA_T129I	mtrR_G45D	1811	91	0.25	0.125	2	-2	-3	1	1736	16	75	3.7221e-14	0.00188982	3	8	1.28206e-13	0.00432502	0.00432502	TRUE	FALSE
rplB_S75P	rrl_G1339A_4	11250	2596	0.19	0.125	0.5	-2.39593	-3	-1	8710	56	2540	0	3.1325e-10	1.39593	2.63158	0	1.69553e-09	1.69553e-09	TRUE	FALSE
rplB_S75P	porB1b_G120K	4168	2596	0.38	0.5	2	-1.39593	-1	1	3607	2035	561	8.3879e-140	1.6373e-70	2	4	7.94521e-139	2.93852e-69	2.93852e-69	TRUE	FALSE
rplB_V114A	rrl_G1339A_4	11250	2596	0.19	0.125	0.5	-2.39593	-3	-1	8710	56	2540	0	3.1325e-10	1.39593	2.63158	0	1.69553e-09	1.69553e-09	TRUE	FALSE
rplB_V114A	porB1b_G120K	4168	2596	0.38	0.5	2	-1.39593	-1	1	3607	2035	561	8.3879e-140	1.6373e-70	2	4	7.94521e-139	2.93852e-69	2.93852e-69	TRUE	FALSE
rplC_M151V	mtrR-35A_Del	4982	4750	0.25	0.19	0.38	-2	-2.39593	-1.39593	950	718	4032	3.07692e-27	2.09374e-79	0.604071	1.52	1.32814e-26	6.49059e-78	1.32814e-26	TRUE	FALSE
rplD_A118T	mtrR-35A_Del	4982	51	0.38	3.4641	8	-1.39593	1.79248	3	4967	36	15	9.43536e-11	0.0027434	1.20752	2.3094	2.59473e-10	0.00607466	0.00607466	TRUE	FALSE
rplD_A118T	rplB_S75P	2596	51	0.5	0.125	8	-1	-3	3	2556	11	40	9.32738e-17	3.8477e-05	4	16	3.45721e-16	0.000108435	0.000108435	TRUE	FALSE
rplD_A118T	rplB_V114A	2596	51	0.5	0.125	8	-1	-3	3	2556	11	40	9.32738e-17	3.8477e-05	4	16	3.45721e-16	0.000108435	0.000108435	TRUE	FALSE
rplD_A147G	rrl_G1339A_4	11250	2635	0.19	0.125	0.5	-2.39593	-3	-1	8673	58	2577	0	1.34643e-10	1.39593	2.63158	0	8.05497e-10	8.05497e-10	TRUE	FALSE
rplD_A147G	porB1b_G120K	4168	2635	0.38	0.5	2	-1.39593	-1	1	3606	2073	562	2.79586e-139	1.1091e-71	2	4	2.38347e-138	2.90925e-70	2.90925e-70	TRUE	FALSE
rplD_G70D	mtrR-35A_Del	4982	433	0.38	0.25	1	-1.39593	-2	0	4883	334	99	8.2934e-26	4.9288e-30	1.39593	2.63158	3.53506e-25	6.46431e-29	3.53506e-25	TRUE	FALSE
rplD_G70D	rplC_M151V	4750	433	0.25	0.25	1	-2	-2	0	4651	334	99	3.50866e-23	3.3617e-26	2	4	1.44151e-22	3.37159e-25	1.44151e-22	TRUE	FALSE
rplD_G70D	porB1b_G120K	4168	433	0.5	0.25	1	-1	-2	0	4078	343	90	1.2498e-15	6.10128e-27	1	2	4.53384e-15	6.50168e-26	4.53384e-15	TRUE	FALSE
rplD_G70D	porB1b_A121D	2335	433	0.25	0.25	1	-2	-2	0	2257	355	78	4.37193e-23	5.42822e-25	2	4	1.7748e-22	5.14173e-24	1.7748e-22	TRUE	FALSE
rplD_R157Q	rrl_G1339A_4	11250	2624	0.19	0.125	0.5	-2.39593	-3	-1	8683	57	2567	0	2.83028e-10	1.39593	2.63158	0	1.58217e-09	1.58217e-09	TRUE	FALSE
rplD_R157Q	porB1b_G120K	4168	2624	0.38	0.5	2	-1.39593	-1	1	3606	2062	562	2.79586e-139	6.186e-71	2	4	2.38347e-138	1.31839e-69	1.31839e-69	TRUE	FALSE
rplD_V125A	rrl_G1339A_4	11250	2635	0.19	0.125	0.5	-2.39593	-3	-1	8673	58	2577	0	1.34643e-10	1.39593	2.63158	0	8.05497e-10	8.05497e-10	TRUE	FALSE
rplD_V125A	porB1b_G120K	4168	2635	0.38	0.5	2	-1.39593	-1	1	3606	2073	562	2.79586e-139	1.1091e-71	2	4	2.38347e-138	2.90925e-70	2.90925e-70	TRUE	FALSE
rplM_G98D	porB1b_G120K	4168	687	0.38	1	2	-1.39593	0	1	3724	243	444	1.1159e-153	6.25784e-09	1	2	1.46354e-152	2.70117e-08	2.70117e-08	TRUE	FALSE
rplM_G98D	porB1b_A121N	1911	687	0.5	1	2	-1	0	1	1460	236	451	1.05356e-135	6.18478e-08	1	2	8.16511e-135	2.34334e-07	2.34334e-07	TRUE	FALSE
rplW_C28R	rrl_G1339A_4	11250	2623	0.19	0.125	0.5	-2.39593	-3	-1	8683	56	2567	0	4.11242e-11	1.39593	2.63158	0	2.5497e-10	2.5497e-10	TRUE	FALSE
rplW_C28R	porB1b_G120K	4168	2623	0.38	0.5	2	-1.39593	-1	1	3608	2063	560	4.88407e-139	3.99575e-71	2	4	3.9654e-138	9.73251e-70	9.73251e-70	TRUE	FALSE
rplW_C28R	rplD_R157Q	2624	2623	0.25	0.125	0.5	-2	-3	-1	12	11	2612	0.0024533	2.32492e-07	1	2	0.00400275	8.52469e-07	0.00400275	TRUE	FALSE
rplW_D90A	rrl_G1339A_4	11250	2609	0.19	0.125	0.5	-2.39593	-3	-1	8695	54	2555	0	1.40162e-10	1.39593	2.63158	0	8.24055e-10	8.24055e-10	TRUE	FALSE
rplW_D90A	porB1b_G120K	4168	2609	0.38	0.5	2	-1.39593	-1	1	3609	2050	559	1.46282e-139	1.16655e-70	2	4	1.34817e-138	2.33995e-69	2.33995e-69	TRUE	FALSE
rplW_I74T	rrl_G1339A_4	11250	2621	0.19	0.125	0.5	-2.39593	-3	-1	8685	56	2565	0	3.92122e-11	1.39593	2.63158	0	2.47618e-10	2.47618e-10	TRUE	FALSE
rplW_I74T	porB1b_G120K	4168	2621	0.38	0.5	2	-1.39593	-1	1	3608	2061	560	4.88407e-139	5.17817e-71	2	4	3.9654e-138	1.17717e-69	1.17717e-69	TRUE	FALSE
rplW_I74T	rplD_R157Q	2624	2621	0.25	0.125	0.5	-2	-3	-1	14	11	2610	0.000934963	2.27866e-07	1	2	0.00161021	8.4459e-07	0.00161021	TRUE	FALSE
rplW_N38S	mtrR-35A_Del	4982	25	0.38	0.125	8	-1.39593	-3	3	4968	11	14	3.88605e-10	0.000163362	4.39593	21.0526	1.04342e-09	0.00042851	0.00042851	TRUE	FALSE
rplW_N38S	rplB_S75P	2596	25	0.5	0.125	8	-1	-3	3	2582	11	14	1.03317e-08	0.000163362	4	16	2.57162e-08	0.00042851	0.00042851	TRUE	FALSE
rplW_N38S	rplB_V114A	2596	25	0.5	0.125	8	-1	-3	3	2582	11	14	1.03317e-08	0.000163362	4	16	2.57162e-08	0.00042851	0.00042851	TRUE	FALSE
rpmJ_V7I	mtrR-35A_Del	4982	1941	0.38	0.125	0.5	-1.39593	-3	-1	4872	1831	110	2.18651e-06	6.30296e-34	0.395929	1.31579	4.66e-06	1.02348e-32	4.66e-06	TRUE	FALSE
rpmJ_V7I	rplC_M151V	4750	1941	0.25	0.125	0.5	-2	-3	-1	4648	1839	102	0.0202581	1.285e-17	1	2	0.0311171	9.32306e-17	0.0311171	TRUE	FALSE
rpmJ_V7I	porB1b_G120K	4168	1941	0.5	0.125	1	-1	-3	0	4101	1874	67	5.97264e-07	2.77918e-27	1	2	1.30556e-06	3.0571e-26	1.30556e-06	TRUE	FALSE
rpmJ_V7I	porB1b_A121D	2335	1941	0.25	0.125	0.5	-2	-3	-1	2250	1856	85	1.91019e-08	1.42623e-26	1	2	4.37165e-08	1.47377e-25	4.37165e-08	TRUE	FALSE
rrl_C1178T_4	rplD_G70D	433	44	0.25	0.75	2	-2	-0.415037	1	401	12	32	2.44253e-12	0.00267504	1.41504	2.66667	7.37083e-12	0.00601866	0.00601866	TRUE	FALSE
rrl_C2404T_4	rpmJ_V7I	1941	39	0.125	0.19	4	-3	-2.39593	2	1917	15	24	4.80934e-12	2.61565e-06	4.39593	21.0526	1.41378e-11	9.00945e-06	9.00945e-06	TRUE	FALSE
rrl_C2599T_3	porB1b_G120K	4168	54	0.5	2	8	-1	1	3	4149	35	19	1.71078e-12	0.000713278	2	4	5.25564e-12	0.00168908	0.00168908	TRUE	FALSE
rrl_C2599T_3	mtrD_K823E	2340	54	0.5	2	6	-1	1	2.58496	2319	33	21	2.38003e-12	0.000252284	1.58496	3	7.24633e-12	0.000651733	0.000651733	TRUE	FALSE
rrl_C2599T_3	porB1b_A121N	1911	54	0.5	4	8	-1	2	3	1898	41	13	5.65275e-09	0.0035465	1	2	1.44931e-08	0.00780229	0.00780229	TRUE	FALSE
rrl_C2599T_4	porB1b_A121N	1911	468	0.5	8	16	-1	3	4	1854	411	57	1.73803e-34	6.40134e-09	1	2	7.5983e-34	2.72857e-08	2.72857e-08	TRUE	FALSE
rrl_C2599T_4	mtrR_Men_prom	801	468	2	8	16	1	3	4	783	450	18	1.01717e-13	2.55341e-07	1	2	3.4342e-13	9.2629e-07	9.2629e-07	TRUE	FALSE
rrl_C2599T_4	rplM_G98D	687	468	2	8	32	1	3	5	676	457	11	2.88762e-09	4.36067e-08	2	4	7.57446e-09	1.68976e-07	1.68976e-07	TRUE	FALSE
rrs_A76G_1	rrl_G1339A_4	11250	189	0.25	0.25	0.5	-2	-2	-1	11103	42	147	1.11848e-09	0.00262115	1	2	2.9797e-09	0.00595876	0.00595876	TRUE	FALSE
rrs_A76G_1	mtrR-35A_Del	4982	189	0.38	0.25	0.5	-1.39593	-2	-1	4869	76	113	0.000802319	0.000678265	0.395929	1.31579	0.00138879	0.0016174	0.0016174	TRUE	FALSE
rrs_A76G_1	rplC_M151V	4750	189	0.25	0.176777	0.5	-2	-2.5	-1	4641	80	109	7.18876e-06	1.83801e-05	1	2	1.40883e-05	5.54657e-05	5.54657e-05	TRUE	FALSE
rrs_A76G_1	porB1b_G120K	4168	189	0.5	0.25	1	-1	-2	0	4096	117	72	3.93901e-06	2.8873e-09	1	2	8.04313e-06	1.51472e-08	8.04313e-06	TRUE	FALSE
rrs_A76G_1	rplD_V125A	2635	189	0.5	0.25	2	-1	-2	1	2614	168	21	3.46621e-06	3.96038e-09	2	4	7.25139e-06	1.77696e-08	7.25139e-06	TRUE	FALSE
rrs_A76G_1	rplD_A147G	2635	189	0.5	0.25	2	-1	-2	1	2614	168	21	3.46621e-06	3.96038e-09	2	4	7.25139e-06	1.77696e-08	7.25139e-06	TRUE	FALSE
rrs_A76G_1	rplD_R157Q	2624	189	0.5	0.25	2	-1	-2	1	2603	168	21	3.70713e-06	3.96038e-09	2	4	7.68361e-06	1.77696e-08	7.68361e-06	TRUE	FALSE
rrs_A76G_1	rplW_C28R	2623	189	0.5	0.25	2	-1	-2	1	2602	168	21	3.71788e-06	3.96038e-09	2	4	7.68361e-06	1.77696e-08	7.68361e-06	TRUE	FALSE
rrs_A76G_1	rplW_I74T	2621	189	0.5	0.25	2	-1	-2	1	2600	168	21	3.76546e-06	3.96038e-09	2	4	7.73508e-06	1.77696e-08	7.73508e-06	TRUE	FALSE
rrs_A76G_1	rplW_D90A	2609	189	0.5	0.25	2	-1	-2	1	2588	168	21	4.05548e-06	3.96038e-09	2	4	8.14939e-06	1.77696e-08	8.14939e-06	TRUE	FALSE
rrs_A76G_1	rplB_S75P	2596	189	0.5	0.25	2	-1	-2	1	2575	168	21	4.06275e-06	3.96038e-09	2	4	8.14939e-06	1.77696e-08	8.14939e-06	TRUE	FALSE
rrs_A76G_1	rplB_V114A	2596	189	0.5	0.25	2	-1	-2	1	2575	168	21	4.06275e-06	3.96038e-09	2	4	8.14939e-06	1.77696e-08	8.14939e-06	TRUE	FALSE
rrs_A76G_1	mtrD_K823E	2340	189	0.5	0.25	2	-1	-2	1	2317	166	23	3.46088e-05	4.27662e-08	2	4	6.44896e-05	1.67624e-07	6.44896e-05	TRUE	FALSE
rrs_A76G_1	porB1b_A121D	2335	189	0.25	0.25	0.707107	-2	-2	-0.5	2263	117	72	1.03074e-06	2.2162e-05	1.5	2.82843	2.21059e-06	6.57153e-05	6.57153e-05	TRUE	FALSE
rrs_C1457T_2	porB1b_G120K	4168	155	0.5	0.19	1	-1	-2.39593	0	4140	127	28	3.62053e-05	6.20493e-09	1	2	6.70979e-05	2.70117e-08	6.70979e-05	TRUE	FALSE
rrs_C1457T_2	mtrD_K823E	2340	155	0.5	0.25	1.73205	-1	-2	0.792481	2330	145	10	0.00638338	2.72125e-05	1.79248	3.4641	0.0100775	7.99953e-05	0.0100775	TRUE	FALSE
rrs_C1457T_2	porB1b_A121D	2335	155	0.25	0.25	1.22474	-2	-2	0.292481	2325	145	10	0.000113255	7.00819e-05	2.29248	4.89898	0.000206524	0.000195885	0.000206524	TRUE	FALSE
rrs_C1457T_2	porB1b_A121N	1911	155	0.5	0.25	0.866025	-1	-2	-0.207519	1895	139	16	0.0126955	7.7602e-06	0.792481	1.73205	0.0196781	2.56915e-05	0.0196781	TRUE	FALSE
rrs_C333T_1	mtrR-35A_Del	4982	59	0.38	0.25	0.75	-1.39593	-2	-0.415037	4962	39	20	0.0020587	0.0180073	0.980891	1.97368	0.00340785	0.0352901	0.0352901	TRUE	FALSE
rrs_C333T_1	rplC_M151V	4750	59	0.25	0.19	0.866025	-2	-2.39593	-0.207519	4722	31	28	2.26648e-05	8.19965e-05	1.79248	3.4641	4.34197e-05	0.000227324	0.000227324	TRUE	FALSE
rrs_C333T_1	porB1b_G120K	4168	59	0.5	0.25	0.75	-1	-2	-0.415037	4156	47	12	0.0117958	0.0111388	0.584963	1.5	0.0183669	0.022343	0.022343	TRUE	FALSE
rrs_C333T_1	mtrR_G45D	1811	59	0.25	0.25	1.41421	-2	-2	0.5	1797	45	14	0.000972058	0.0199448	2.5	5.65685	0.00166569	0.0372116	0.0372116	TRUE	FALSE
rrs_C458T_2	mtrR-35A_Del	4982	155	0.38	0.25	0.5	-1.39593	-2	-1	4840	13	142	1.5448e-10	0.00271848	0.395929	1.31579	4.21421e-10	0.00605884	0.00605884	TRUE	FALSE
rrs_C458T_2	rrs_C1457T_2	155	155	0.25	0.5	8	-2	-1	3	145	145	10	5.15255e-06	1.18925e-05	4	16	1.02152e-05	3.65346e-05	3.65346e-05	TRUE	FALSE
rrs_C526T_1	porB1b_A121N	1911	25	0.5	8	32	-1	3	5	1900	14	11	7.5066e-06	0.00268281	2	4	1.46271e-05	0.00601866	0.00601866	TRUE	FALSE

## Sheet: Not_Synergistic_pairs_total
Marker_A	Marker_B	Count_A	Count_B	Median_MIC_A_without_B	Median_MIC_B_without_A	Median_MIC_A_and_B	Median_log2MIC_A_without_B	Median_log2MIC_B_without_A	Median_log2MIC_A_and_B	n_A_without_B	n_B_without_A	n_A_and_B	p_value_A+B_vs_A	p_value_A+B_vs_B	Fold_change_log2	Fold_change_mgL	FDR_A+B_vs_A	FDR_A+B_vs_B	Combined_FDR	Synergistic	Antagonistic
rrl_G1339A_4	mtrR_A39T	11250	5587	0.25	0.19	0.25	-2	-2.39593	-2	5895	232	5355	1	0.00571103	0	1	1	0.0122482	1	FALSE	FALSE
rrl_G1339A_4	mtrR-35A_Del	11250	4982	0.25	0.5	0.25	-2	-1	-2	8815	2547	2435	2.65079e-88	1	-1	0.5	1.64349e-87	1	1	FALSE	FALSE
rrl_G1339A_4	rplC_M151V	11250	4750	0.25	0.38	0.25	-2	-1.39593	-2	9093	2593	2157	1.5051e-46	1	-0.604071	0.657895	6.75314e-46	1	1	FALSE	FALSE
rrl_G1339A_4	porB1b_G120K	11250	4168	0.19	0.5	0.5	-2.39593	-1	-1	9036	1954	2214	5.52041e-185	0.000144878	0	1	8.9641e-184	0.000392091	0.000392091	FALSE	FALSE
rrl_G1339A_4	mtrD_K823E	11250	2340	0.19	1.5	0.5	-2.39593	0.584963	-1	8949	39	2301	0	0.999946	-1.58496	0.333333	0	1	1	FALSE	FALSE
rrl_G1339A_4	porB1b_A121D	11250	2335	0.25	0.25	0.25	-2	-2	-2	9776	861	1474	2.04026e-61	1.03256e-05	0	1	9.799e-61	3.27281e-05	3.27281e-05	FALSE	FALSE
rrl_G1339A_4	rpmJ_V7I	11250	1941	0.25	0.125	0.125	-2	-3	-3	9479	170	1771	1	0.999676	-1	0.5	1	1	1	FALSE	FALSE
rrl_G1339A_4	mtrR_G45D	11250	1811	0.25	0.25	0.25	-2	-2	-2	9845	406	1405	0.0945505	0.683955	0	1	0.137785	0.890186	0.890186	FALSE	FALSE
rrl_G1339A_4	rplY_L100P	11250	1302	0.25	0.125	0.125	-2	-3	-3	10231	283	1019	1	0.148986	-1	0.5	1	0.218424	1	FALSE	FALSE
rrl_G1339A_4	mtrR_Men_prom	11250	801	0.25	1	2	-2	0	1	10476	27	774	0	0.0320636	1	2	0	0.059101	0.059101	FALSE	FALSE
rrl_G1339A_4	rplY_A131T	11250	587	0.25	0.063498	0.125	-2	-3.97714	-3	10709	46	541	1	3.32946e-07	-1	0.5	1	1.18265e-06	1	FALSE	FALSE
rrl_G1339A_4	rrl_C2599T_4	11250	468	0.25	8	8	-2	3	3	10888	106	362	5.3246e-221	0.94911	0	1	9.07844e-220	1	1	FALSE	FALSE
rrl_G1339A_4	rplD_G70D	11250	433	0.25	0.75	0.25	-2	-0.415037	-2	10867	50	383	6.28523e-08	0.999995	-1.58496	0.333333	1.41938e-07	1	1	FALSE	FALSE
rrl_G1339A_4	rplF_T134A	11250	228	0.25	0.125	0.125	-2	-3	-3	11205	183	45	0.999704	0.0544429	-1	0.5	1	0.0896862	1	FALSE	FALSE
rrl_G1339A_4	rrs_C1457T_2	11250	155	0.25	0.25	0.125	-2	-2	-3	11158	63	92	0.994344	0.999992	-1	0.5	1	1	1	FALSE	TRUE
rrl_G1339A_4	rrs_C333T_1	11250	59	0.25	0.75	0.25	-2	-0.415037	-2	11202	11	48	0.0113776	0.850596	-1.58496	0.333333	0.0177971	1	1	FALSE	FALSE
rrl_G1339A_4	rrl_C2599T_3	11250	54	0.25	3.4641	4	-2	1.79248	2	11212	16	38	9.50377e-22	0.381871	0.207519	1.1547	3.72504e-21	0.518797	0.518797	FALSE	FALSE
rrl_G1339A_4	mtrD_R714H	11250	22	0.25	1	1.41421	-2	0	0.5	11238	10	12	7.12983e-06	0.0438344	0.5	1.41421	1.40536e-05	0.0774483	0.0774483	FALSE	FALSE
mtrR_A39T	rplC_M151V	5587	4750	0.25	0.38	0.25	-2	-1.39593	-2	5242	4405	345	0.0651801	1	-0.604071	0.657895	0.0974843	1	1	FALSE	FALSE
mtrR_A39T	porB1b_G120K	5587	4168	0.19	0.5	0.25	-2.39593	-1	-2	5134	3715	453	2.52503e-07	1	-1	0.5	5.6647e-07	1	1	FALSE	FALSE
mtrR_A39T	rplD_V125A	5587	2635	0.125	1.5	0.5	-3	0.584963	-1	4043	1091	1544	1.72337e-288	1	-1.58496	0.333333	3.67294e-287	1	1	FALSE	FALSE
mtrR_A39T	rplD_A147G	5587	2635	0.125	1.5	0.5	-3	0.584963	-1	4043	1091	1544	1.72337e-288	1	-1.58496	0.333333	3.67294e-287	1	1	FALSE	FALSE
mtrR_A39T	rplD_R157Q	5587	2624	0.125	1.5	0.5	-3	0.584963	-1	4044	1081	1543	3.0331e-289	1	-1.58496	0.333333	8.61905e-288	1	1	FALSE	FALSE
mtrR_A39T	rplW_C28R	5587	2623	0.125	1.5	0.5	-3	0.584963	-1	4043	1079	1544	1.72337e-288	1	-1.58496	0.333333	3.67294e-287	1	1	FALSE	FALSE
mtrR_A39T	rplW_I74T	5587	2621	0.125	1.5	0.5	-3	0.584963	-1	4044	1078	1543	4.95577e-288	1	-1.58496	0.333333	9.94069e-287	1	1	FALSE	FALSE
mtrR_A39T	rplW_D90A	5587	2609	0.125	1.5	0.5	-3	0.584963	-1	4045	1067	1542	8.73069e-289	1	-1.58496	0.333333	2.29013e-287	1	1	FALSE	FALSE
mtrR_A39T	rplB_S75P	5587	2596	0.125	2	0.5	-3	1	-1	4047	1056	1540	8.60782e-288	1	-2	0.25	1.54488e-286	1	1	FALSE	FALSE
mtrR_A39T	rplB_V114A	5587	2596	0.125	2	0.5	-3	1	-1	4047	1056	1540	8.60782e-288	1	-2	0.25	1.54488e-286	1	1	FALSE	FALSE
mtrR_A39T	mtrD_K823E	5587	2340	0.125	2	0.5	-3	1	-1	4087	840	1500	0	1	-2	0.25	0	1	1	FALSE	FALSE
mtrR_A39T	porB1b_A121D	5587	2335	0.19	0.25	0.25	-2.39593	-2	-2	5300	2048	287	1.02064e-06	0.999938	0	1	2.20277e-06	1	1	FALSE	FALSE
mtrR_A39T	rpmJ_V7I	5587	1941	0.25	0.125	0.19	-2	-3	-2.39593	5141	1495	446	0.91773	8.16278e-20	-0.395929	0.76	1	7.32502e-19	1	FALSE	FALSE
mtrR_A39T	porB1b_A121N	5587	1911	0.19	0.5	0.25	-2.39593	-1	-2	5457	1781	130	2.73022e-09	1	-1	0.5	7.2171e-09	1	1	FALSE	FALSE
mtrR_A39T	mtrR_G45D	5587	1811	0.25	0.25	0.125	-2	-2	-3	5450	1674	137	1	1	-1	0.5	1	1	1	FALSE	TRUE
mtrR_A39T	rplY_L100P	5587	1302	0.25	0.125	0.125	-2	-3	-3	4845	560	742	1	0.0040917	-1	0.5	1	0.00888708	1	FALSE	FALSE
mtrR_A39T	mtrR_Men_prom	5587	801	0.25	2	1	-2	1	0	5570	784	17	3.21382e-10	0.947037	-1	0.5	8.69771e-10	1	1	FALSE	FALSE
mtrR_A39T	rplY_A131T	5587	587	0.25	0.122474	0.125	-2	-3.02945	-3	5064	64	523	1	0.00114156	-1	0.5	1	0.00266625	1	FALSE	FALSE
mtrR_A39T	rrl_C2599T_4	5587	468	0.19	8	8	-2.39593	3	3	5469	350	118	7.31118e-79	3.72271e-05	0	1	4.29847e-78	0.00010758	0.00010758	FALSE	FALSE
mtrR_A39T	rplD_G70D	5587	433	0.25	0.25	0.25	-2	-2	-2	5519	365	68	0.00041179	0.874686	0	1	0.000720104	1	1	FALSE	FALSE
mtrR_A39T	rplF_T134A	5587	228	0.25	0.125	0.125	-2	-3	-3	5542	183	45	0.998398	0.0986384	-1	0.5	1	0.150326	1	FALSE	FALSE
mtrR_A39T	rrs_A76G_1	5587	189	0.25	0.5	0.125	-2	-1	-3	5543	145	44	0.999553	1	-2	0.25	1	1	1	FALSE	TRUE
mtrR_A39T	rrs_C1457T_2	5587	155	0.25	0.25	0.125	-2	-2	-3	5556	124	31	0.949575	0.996848	-1	0.5	1	1	1	FALSE	TRUE
mtrR_A39T	rrs_C458T_2	5587	155	0.25	0.5	0.25	-2	-1	-2	5577	145	10	0.169012	0.996301	-1	0.5	0.243178	1	1	FALSE	FALSE
mtrR_A39T	rrs_C333T_1	5587	59	0.25	0.612372	0.25	-2	-0.707519	-2	5562	34	25	0.0655035	0.952407	-1.29248	0.408248	0.0975401	1	1	FALSE	FALSE
mtrR_A39T	rrl_C2599T_3	5587	54	0.25	4	4	-2	2	2	5572	39	15	3.65238e-11	0.217435	0	1	1.04661e-10	0.310232	0.310232	FALSE	FALSE
mtrR_A39T	rrl_C2404T_4	5587	39	0.25	4	0.19	-2	2	-2.39593	5572	24	15	0.7916	0.999998	-4.39593	0.0475	0.996072	1	1	FALSE	TRUE
mtrR_A39T	rrl_C2599T_2	5587	37	0.25	2	1.41421	-2	1	0.5	5575	25	12	4.40619e-06	0.985345	-0.5	0.707107	8.78661e-06	1	1	FALSE	FALSE
mtrR_A39T	rrs_C526T_1	5587	25	0.25	32	11.3137	-2	5	3.5	5577	15	10	5.79679e-08	0.89275	-1.5	0.353553	1.3178e-07	1	1	FALSE	FALSE
mtrR-35A_Del	porB1b_G120K	4982	4168	0.25	0.5	0.5	-2	-1	-1	1955	1141	3027	1.59552e-50	0.996005	0	1	7.25432e-50	1	1	FALSE	FALSE
mtrR-35A_Del	rplD_V125A	4982	2635	0.38	0.5	0.5	-1.39593	-1	-1	4873	2526	109	0.00218937	0.855831	0	1	0.0035893	1	1	FALSE	FALSE
mtrR-35A_Del	rplD_A147G	4982	2635	0.38	0.5	0.5	-1.39593	-1	-1	4873	2526	109	0.00218937	0.855831	0	1	0.0035893	1	1	FALSE	FALSE
mtrR-35A_Del	rplD_R157Q	4982	2624	0.38	0.5	0.75	-1.39593	-1	-0.415037	4881	2523	101	3.02726e-05	0.472797	0.584963	1.5	5.67195e-05	0.63474	0.63474	FALSE	FALSE
mtrR-35A_Del	rplW_C28R	4982	2623	0.38	0.5	0.5	-1.39593	-1	-1	4875	2516	107	0.00359153	0.872233	0	1	0.00572296	1	1	FALSE	FALSE
mtrR-35A_Del	rplW_I74T	4982	2621	0.38	0.5	0.5	-1.39593	-1	-1	4875	2514	107	0.00359153	0.87387	0	1	0.00572296	1	1	FALSE	FALSE
mtrR-35A_Del	rplW_D90A	4982	2609	0.38	0.5	0.75	-1.39593	-1	-0.415037	4883	2510	99	5.76967e-05	0.502329	0.584963	1.5	0.000106349	0.666514	0.666514	FALSE	FALSE
mtrR-35A_Del	rplB_S75P	4982	2596	0.38	0.5	0.75	-1.39593	-1	-0.415037	4881	2495	101	3.02726e-05	0.498909	0.584963	1.5	5.67195e-05	0.664562	0.664562	FALSE	FALSE
mtrR-35A_Del	rplB_V114A	4982	2596	0.38	0.5	0.75	-1.39593	-1	-0.415037	4881	2495	101	3.02726e-05	0.498909	0.584963	1.5	5.67195e-05	0.664562	0.664562	FALSE	FALSE
mtrR-35A_Del	porB1b_A121D	4982	2335	0.38	0.25	0.308221	-1.39593	-2	-1.69796	3124	477	1858	0.14369	1.19097e-25	-0.302036	0.811107	0.20762	1.16034e-24	0.20762	FALSE	FALSE
mtrR-35A_Del	porB1b_A121N	4982	1911	0.25	1.5	0.5	-2	0.584963	-1	3705	634	1277	4.48815e-52	1	-1.58496	0.333333	2.06819e-51	1	1	FALSE	FALSE
mtrR-35A_Del	mtrR_G45D	4982	1811	0.38	0.25	0.25	-1.39593	-2	-2	4190	1019	792	1	4.43016e-09	-0.604071	0.657895	1	1.96193e-08	1	FALSE	FALSE
mtrR-35A_Del	rplY_L100P	4982	1302	0.38	0.125	0.25	-1.39593	-3	-2	4931	1251	51	0.992887	1.51795e-09	-0.604071	0.657895	1	8.0878e-09	1	FALSE	FALSE
mtrR-35A_Del	mtrR_Men_prom	4982	801	0.38	2	2	-1.39593	1	1	4971	790	11	6.2525e-07	0.45687	0	1	1.35803e-06	0.615781	0.615781	FALSE	FALSE
mtrR-35A_Del	rplY_A131T	4982	587	0.38	0.125	0.19	-1.39593	-3	-2.39593	4969	574	13	0.949415	0.00150057	-1	0.5	1	0.00348092	1	FALSE	FALSE
mtrR-35A_Del	rrl_C2599T_4	4982	468	0.25	8	8	-2	3	3	4802	288	180	1.03078e-109	1.61242e-06	0	1	6.632e-109	5.61056e-06	5.61056e-06	FALSE	FALSE
mtrR-35A_Del	rrs_C1457T_2	4982	155	0.38	0.125	0.25	-1.39593	-3	-2	4886	59	96	0.726281	3.66685e-06	-0.604071	0.657895	0.933373	1.2504e-05	0.933373	FALSE	FALSE
mtrR-35A_Del	rrl_C2599T_3	4982	54	0.38	4	4	-1.39593	2	2	4962	34	20	1.03651e-11	0.18939	0	1	2.99533e-11	0.271354	0.271354	FALSE	FALSE
mtrR-35A_Del	rrl_A2047G_4	4982	50	0.38	512	512	-1.39593	9	9	4956	24	26	1.93653e-19	0.586865	0	1	7.50405e-19	0.772667	0.772667	FALSE	FALSE
mtrR-35A_Del	rplB_D187N	4982	38	0.38	8	8	-1.39593	3	3	4967	23	15	9.43536e-11	0.0636872	0	1	2.59473e-10	0.103911	0.103911	FALSE	FALSE
mtrR-35A_Del	rrl_C2599T_2	4982	37	0.38	2	2	-1.39593	1	1	4967	22	15	1.44498e-08	0.0646108	0	1	3.35196e-08	0.104916	0.104916	FALSE	FALSE
rplC_M151V	porB1b_G120K	4750	4168	0.25	0.75	0.5	-2	-0.415037	-1	1534	952	3216	5.17342e-56	1	-0.584963	0.666667	2.45019e-55	1	1	FALSE	FALSE
rplC_M151V	porB1b_A121D	4750	2335	0.38	0.25	0.25	-1.39593	-2	-2	2733	318	2017	0.265579	3.96608e-13	-0.604071	0.657895	0.371157	2.76007e-12	0.371157	FALSE	FALSE
rplC_M151V	porB1b_A121N	4750	1911	0.25	1.5	0.5	-2	0.584963	-1	3488	649	1262	1.27809e-62	1	-1.58496	0.333333	6.22612e-62	1	1	FALSE	FALSE
rplC_M151V	mtrR_G45D	4750	1811	0.38	0.25	0.25	-1.39593	-2	-2	3895	956	855	1	6.75194e-09	-0.604071	0.657895	1	2.84248e-08	1	FALSE	FALSE
rplC_M151V	rplY_L100P	4750	1302	0.25	0.125	0.125	-2	-3	-3	4635	1187	115	1	0.00666364	-1	0.5	1	0.0141137	1	FALSE	FALSE
rplC_M151V	mtrR_Men_prom	4750	801	0.25	2	1.22474	-2	1	0.292481	4722	773	28	4.86672e-09	0.94309	-0.707519	0.612372	1.25724e-08	1	1	FALSE	FALSE
rplC_M151V	rplY_A131T	4750	587	0.25	0.125	0.125	-2	-3	-3	4707	544	43	1	0.32459	-1	0.5	1	0.459274	1	FALSE	FALSE
rplC_M151V	rrl_C2599T_4	4750	468	0.25	8	8	-2	3	3	4619	337	131	4.71712e-79	0.000592947	0	1	2.822e-78	0.00143401	0.00143401	FALSE	FALSE
rplC_M151V	rrs_C1457T_2	4750	155	0.25	0.12	0.25	-2	-3.05889	-2	4674	79	76	0.0235442	3.4571e-11	0	1	0.0360025	2.22429e-10	0.0360025	FALSE	FALSE
rplC_M151V	rplA_T129I	4750	91	0.25	2	0.5	-2	1	-1	4704	45	46	0.00918008	0.768422	-2	0.25	0.0144258	0.964033	0.964033	FALSE	FALSE
rplC_M151V	rrl_C2599T_3	4750	54	0.25	4	4	-2	2	2	4732	36	18	4.66756e-12	0.173819	0	1	1.38403e-11	0.252222	0.252222	FALSE	FALSE
rplC_M151V	rrl_A2047G_4	4750	50	0.25	512	512	-2	9	9	4710	10	40	8.67188e-26	0.949998	0	1	3.65076e-25	1	1	FALSE	FALSE
rplC_M151V	rrl_C2599T_2	4750	37	0.25	2	2	-2	1	1	4737	24	13	1.47989e-08	0.05544	0	1	3.40975e-08	0.0908896	0.0908896	FALSE	FALSE
rplC_M151V	rrs_C526T_1	4750	25	0.25	16	16	-2	4	4	4739	14	11	9.8234e-05	0.773896	0	1	0.000180096	0.966662	0.966662	FALSE	FALSE
porB1b_G120K	porB1b_A121D	4168	2335	0.5	0.25	0.25	-1	-2	-2	2043	210	2125	1	0.00643969	-1	0.5	1	0.0137246	1	FALSE	FALSE
porB1b_G120K	mtrR_G45D	4168	1811	0.5	0.25	0.25	-1	-2	-2	3664	1307	504	1	0.000954974	-1	0.5	1	0.00224584	1	FALSE	FALSE
porB1b_G120K	rplY_L100P	4168	1302	0.5	0.125	0.19	-1	-3	-2.39593	4111	1245	57	1	1.77974e-05	-1.39593	0.38	1	5.41869e-05	1	FALSE	FALSE
porB1b_G120K	rplY_A131T	4168	587	0.5	0.125	0.125	-1	-3	-3	4144	563	24	1	0.566478	-2	0.25	1	0.748717	1	FALSE	FALSE
porB1b_G120K	rrl_C2599T_4	4168	468	0.5	8	8	-1	3	3	4041	341	127	1.30427e-73	1.51873e-07	0	1	6.63815e-73	5.69106e-07	5.69106e-07	FALSE	FALSE
porB1b_G120K	rrs_C458T_2	4168	155	0.5	0.75	0.5	-1	-0.415037	-1	4038	25	130	0.00637176	0.870574	-0.584963	0.666667	0.0100775	1	1	FALSE	FALSE
porB1b_G120K	rrl_A2047G_4	4168	50	0.5	512	512	-1	9	9	4138	20	30	6.47006e-22	0.105877	0	1	2.56546e-21	0.156295	0.156295	FALSE	FALSE
porB1b_G120K	rrl_C2599T_2	4168	37	0.5	2	2	-1	1	1	4151	20	17	1.1931e-08	0.0135679	0	1	2.94816e-08	0.0270565	0.0270565	FALSE	FALSE
porB1b_G120K	rrs_C526T_1	4168	25	0.5	11.3137	32	-1	3.5	5	4155	12	13	1.09071e-05	0.0281466	1.5	2.82843	2.11325e-05	0.0521629	0.0521629	FALSE	FALSE
rplD_V125A	mtrD_K823E	2635	2340	0.25	1	0.5	-2	0	-1	434	139	2201	1.45903e-15	0.999999	-1	0.5	5.18258e-15	1	1	FALSE	FALSE
rplD_V125A	porB1b_A121D	2635	2335	0.5	0.25	0.43589	-1	-2	-1.19796	2581	2281	54	0.963449	0.0108173	-0.197964	0.87178	1	0.0218266	1	FALSE	FALSE
rplD_V125A	rpmJ_V7I	2635	1941	0.5	0.125	0.5	-1	-3	-1	2624	1930	11	0.456014	1.05574e-05	0	1	0.614628	3.27281e-05	0.614628	FALSE	FALSE
rplD_V125A	mtrR_G45D	2635	1811	0.5	0.25	0.5	-1	-2	-1	2417	1593	218	0.302604	6.38685e-30	0	1	0.417764	7.25972e-29	0.417764	FALSE	FALSE
rplD_V125A	rplY_L100P	2635	1302	0.5	0.125	0.5	-1	-3	-1	2598	1265	37	0.803368	4.41681e-18	0	1	0.999812	3.2742e-17	0.999812	FALSE	FALSE
rplD_V125A	rrl_C2599T_4	2635	468	0.5	8	8	-1	3	3	2426	259	209	1.2992e-112	0.0482396	0	1	9.63104e-112	0.0822648	0.0822648	FALSE	FALSE
rplD_V125A	rplD_G70D	2635	433	0.5	0.25	0.5	-1	-2	-1	2621	419	14	0.730823	0.0507162	0	1	0.933373	0.0839525	0.933373	FALSE	FALSE
rplD_V125A	rplF_T134A	2635	228	0.5	0.125	0.125	-1	-3	-3	2597	190	38	1	0.0199699	-2	0.25	1	0.0372116	1	FALSE	FALSE
rplD_V125A	rrs_C1457T_2	2635	155	0.5	0.25	0.25	-1	-2	-2	2622	142	13	0.941147	0.104302	-1	0.5	1	0.154638	1	FALSE	FALSE
rplD_V125A	rplA_T129I	2635	91	0.5	0.5	3.4641	-1	-1	1.79248	2597	53	38	0.000154626	0.0400304	2.79248	6.9282	0.000278981	0.0710956	0.0710956	FALSE	FALSE
rplD_V125A	rrl_C2599T_3	2635	54	0.5	4	4	-1	2	2	2604	23	31	1.73957e-13	0.353441	0	1	5.75915e-13	0.48403	0.48403	FALSE	FALSE
rplD_V125A	rrl_C2599T_2	2635	37	0.5	2	2	-1	1	1	2614	16	21	0.0017833	0.768965	0	1	0.0030254	0.964033	0.964033	FALSE	FALSE
rplD_V125A	rrs_C526T_1	2635	25	0.5	11.3137	16	-1	3.5	4	2622	12	13	1.32572e-08	0.0876298	0.5	1.41421	3.21247e-08	0.134603	0.134603	FALSE	FALSE
rplD_A147G	mtrD_K823E	2635	2340	0.25	1	0.5	-2	0	-1	434	139	2201	1.45903e-15	0.999999	-1	0.5	5.18258e-15	1	1	FALSE	FALSE
rplD_A147G	porB1b_A121D	2635	2335	0.5	0.25	0.43589	-1	-2	-1.19796	2581	2281	54	0.963449	0.0108173	-0.197964	0.87178	1	0.0218266	1	FALSE	FALSE
rplD_A147G	rpmJ_V7I	2635	1941	0.5	0.125	0.5	-1	-3	-1	2624	1930	11	0.456014	1.05574e-05	0	1	0.614628	3.27281e-05	0.614628	FALSE	FALSE
rplD_A147G	mtrR_G45D	2635	1811	0.5	0.25	0.5	-1	-2	-1	2417	1593	218	0.302604	6.38685e-30	0	1	0.417764	7.25972e-29	0.417764	FALSE	FALSE
rplD_A147G	rplY_L100P	2635	1302	0.5	0.125	0.5	-1	-3	-1	2598	1265	37	0.803368	4.41681e-18	0	1	0.999812	3.2742e-17	0.999812	FALSE	FALSE
rplD_A147G	rrl_C2599T_4	2635	468	0.5	8	8	-1	3	3	2426	259	209	1.2992e-112	0.0482396	0	1	9.63104e-112	0.0822648	0.0822648	FALSE	FALSE
rplD_A147G	rplD_G70D	2635	433	0.5	0.25	0.5	-1	-2	-1	2621	419	14	0.730823	0.0507162	0	1	0.933373	0.0839525	0.933373	FALSE	FALSE
rplD_A147G	rplF_T134A	2635	228	0.5	0.125	0.125	-1	-3	-3	2597	190	38	1	0.0199699	-2	0.25	1	0.0372116	1	FALSE	FALSE
rplD_A147G	rrs_C1457T_2	2635	155	0.5	0.25	0.25	-1	-2	-2	2622	142	13	0.941147	0.104302	-1	0.5	1	0.154638	1	FALSE	FALSE
rplD_A147G	rplA_T129I	2635	91	0.5	0.5	3.4641	-1	-1	1.79248	2597	53	38	0.000154626	0.0400304	2.79248	6.9282	0.000278981	0.0710956	0.0710956	FALSE	FALSE
rplD_A147G	rrl_C2599T_3	2635	54	0.5	4	4	-1	2	2	2604	23	31	1.73957e-13	0.353441	0	1	5.75915e-13	0.48403	0.48403	FALSE	FALSE
rplD_A147G	rrl_C2599T_2	2635	37	0.5	2	2	-1	1	1	2614	16	21	0.0017833	0.768965	0	1	0.0030254	0.964033	0.964033	FALSE	FALSE
rplD_A147G	rrs_C526T_1	2635	25	0.5	11.3137	16	-1	3.5	4	2622	12	13	1.32572e-08	0.0876298	0.5	1.41421	3.21247e-08	0.134603	0.134603	FALSE	FALSE
rplD_R157Q	mtrD_K823E	2624	2340	0.25	1	0.5	-2	0	-1	423	139	2201	2.29955e-13	0.999999	-1	0.5	7.1286e-13	1	1	FALSE	FALSE
rplD_R157Q	porB1b_A121D	2624	2335	0.5	0.25	0.43589	-1	-2	-1.19796	2570	2281	54	0.967266	0.0108173	-0.197964	0.87178	1	0.0218266	1	FALSE	FALSE
rplD_R157Q	rpmJ_V7I	2624	1941	0.5	0.125	0.5	-1	-3	-1	2613	1930	11	0.464378	1.05574e-05	0	1	0.618566	3.27281e-05	0.618566	FALSE	FALSE
rplD_R157Q	mtrR_G45D	2624	1811	0.5	0.25	0.5	-1	-2	-1	2406	1593	218	0.333079	6.38685e-30	0	1	0.45432	7.25972e-29	0.45432	FALSE	FALSE
rplD_R157Q	rplY_L100P	2624	1302	0.5	0.125	0.5	-1	-3	-1	2587	1265	37	0.815971	4.41681e-18	0	1	1	3.2742e-17	1	FALSE	FALSE
rplD_R157Q	rrl_C2599T_4	2624	468	0.5	8	8	-1	3	3	2415	259	209	1.59494e-112	0.0482396	0	1	1.15718e-111	0.0822648	0.0822648	FALSE	FALSE
rplD_R157Q	rplD_G70D	2624	433	0.5	0.25	0.5	-1	-2	-1	2610	419	14	0.739528	0.0507162	0	1	0.940966	0.0839525	0.940966	FALSE	FALSE
rplD_R157Q	rplF_T134A	2624	228	0.5	0.125	0.125	-1	-3	-3	2586	190	38	1	0.0199699	-2	0.25	1	0.0372116	1	FALSE	FALSE
rplD_R157Q	rrs_C1457T_2	2624	155	0.5	0.25	0.25	-1	-2	-2	2611	142	13	0.944033	0.104302	-1	0.5	1	0.154638	1	FALSE	FALSE
rplD_R157Q	rplA_T129I	2624	91	0.5	0.5	3.4641	-1	-1	1.79248	2586	53	38	0.000166901	0.0400304	2.79248	6.9282	0.000296423	0.0710956	0.0710956	FALSE	FALSE
rplD_R157Q	rrl_C2599T_3	2624	54	0.5	4	4	-1	2	2	2593	23	31	1.86755e-13	0.353441	0	1	6.12339e-13	0.48403	0.48403	FALSE	FALSE
rplD_R157Q	rrl_C2599T_2	2624	37	0.5	2	2	-1	1	1	2603	16	21	0.00189199	0.768965	0	1	0.0031626	0.964033	0.964033	FALSE	FALSE
rplD_R157Q	rrs_C526T_1	2624	25	0.5	11.3137	16	-1	3.5	4	2611	12	13	1.34495e-08	0.0876298	0.5	1.41421	3.21247e-08	0.134603	0.134603	FALSE	FALSE
rplW_C28R	mtrD_K823E	2623	2340	0.25	1	0.5	-2	0	-1	422	139	2201	2.34443e-14	0.999999	-1	0.5	8.15767e-14	1	1	FALSE	FALSE
rplW_C28R	porB1b_A121D	2623	2335	0.5	0.25	0.43589	-1	-2	-1.19796	2569	2281	54	0.965527	0.0108173	-0.197964	0.87178	1	0.0218266	1	FALSE	FALSE
rplW_C28R	rpmJ_V7I	2623	1941	0.5	0.125	0.5	-1	-3	-1	2612	1930	11	0.461089	1.05574e-05	0	1	0.617946	3.27281e-05	0.617946	FALSE	FALSE
rplW_C28R	mtrR_G45D	2623	1811	0.5	0.25	0.5	-1	-2	-1	2405	1593	218	0.318615	6.38685e-30	0	1	0.436336	7.25972e-29	0.436336	FALSE	FALSE
rplW_C28R	rplY_L100P	2623	1302	0.5	0.125	0.5	-1	-3	-1	2586	1265	37	0.81067	4.41681e-18	0	1	1	3.2742e-17	1	FALSE	FALSE
rplW_C28R	rrl_C2599T_4	2623	468	0.5	8	8	-1	3	3	2414	259	209	1.70656e-112	0.0482396	0	1	1.21237e-111	0.0822648	0.0822648	FALSE	FALSE
rplW_C28R	rplD_G70D	2623	433	0.5	0.25	0.5	-1	-2	-1	2610	420	13	0.788302	0.0863317	0	1	0.996072	0.134603	0.996072	FALSE	FALSE
rplW_C28R	rplF_T134A	2623	228	0.5	0.125	0.125	-1	-3	-3	2585	190	38	1	0.0199699	-2	0.25	1	0.0372116	1	FALSE	FALSE
rplW_C28R	rrs_C1457T_2	2623	155	0.5	0.25	0.25	-1	-2	-2	2610	142	13	0.942708	0.104302	-1	0.5	1	0.154638	1	FALSE	FALSE
rplW_C28R	rplA_T129I	2623	91	0.5	0.5	3.4641	-1	-1	1.79248	2585	53	38	0.000162333	0.0400304	2.79248	6.9282	0.000291346	0.0710956	0.0710956	FALSE	FALSE
rplW_C28R	rrl_C2599T_3	2623	54	0.5	4	4	-1	2	2	2592	23	31	1.88708e-13	0.353441	0	1	6.12853e-13	0.48403	0.48403	FALSE	FALSE
rplW_C28R	rrl_C2599T_2	2623	37	0.5	2	2	-1	1	1	2602	16	21	0.0018666	0.768965	0	1	0.00315104	0.964033	0.964033	FALSE	FALSE
rplW_C28R	rrs_C526T_1	2623	25	0.5	11.3137	16	-1	3.5	4	2610	12	13	1.34412e-08	0.0876298	0.5	1.41421	3.21247e-08	0.134603	0.134603	FALSE	FALSE
rplW_I74T	mtrD_K823E	2621	2340	0.25	1	0.5	-2	0	-1	421	140	2200	3.8997e-14	0.999999	-1	0.5	1.3298e-13	1	1	FALSE	FALSE
rplW_I74T	porB1b_A121D	2621	2335	0.5	0.25	0.43589	-1	-2	-1.19796	2567	2281	54	0.965953	0.0108173	-0.197964	0.87178	1	0.0218266	1	FALSE	FALSE
rplW_I74T	rpmJ_V7I	2621	1941	0.5	0.125	0.5	-1	-3	-1	2610	1930	11	0.4621	1.05574e-05	0	1	0.617946	3.27281e-05	0.617946	FALSE	FALSE
rplW_I74T	mtrR_G45D	2621	1811	0.5	0.25	0.5	-1	-2	-1	2404	1594	217	0.279683	1.23347e-30	0	1	0.389273	1.68246e-29	0.389273	FALSE	FALSE
rplW_I74T	rplY_L100P	2621	1302	0.5	0.125	0.5	-1	-3	-1	2584	1265	37	0.811986	4.41681e-18	0	1	1	3.2742e-17	1	FALSE	FALSE
rplW_I74T	rrl_C2599T_4	2621	468	0.5	8	8	-1	3	3	2412	259	209	1.7888e-112	0.0482396	0	1	1.24486e-111	0.0822648	0.0822648	FALSE	FALSE
rplW_I74T	rplD_G70D	2621	433	0.5	0.25	0.5	-1	-2	-1	2608	420	13	0.789069	0.0863317	0	1	0.996072	0.134603	0.996072	FALSE	FALSE
rplW_I74T	rplF_T134A	2621	228	0.5	0.125	0.125	-1	-3	-3	2583	190	38	1	0.0199699	-2	0.25	1	0.0372116	1	FALSE	FALSE
rplW_I74T	rrs_C1457T_2	2621	155	0.5	0.25	0.25	-1	-2	-2	2608	142	13	0.943016	0.104302	-1	0.5	1	0.154638	1	FALSE	FALSE
rplW_I74T	rplA_T129I	2621	91	0.5	0.5	3.4641	-1	-1	1.79248	2583	53	38	0.000164365	0.0400304	2.79248	6.9282	0.000293448	0.0710956	0.0710956	FALSE	FALSE
rplW_I74T	rrl_C2599T_3	2621	54	0.5	4	4	-1	2	2	2590	23	31	1.91395e-13	0.353441	0	1	6.15714e-13	0.48403	0.48403	FALSE	FALSE
rplW_I74T	rrl_C2599T_2	2621	37	0.5	2	2	-1	1	1	2600	16	21	0.00188306	0.768965	0	1	0.0031626	0.964033	0.964033	FALSE	FALSE
rplW_I74T	rrs_C526T_1	2621	25	0.5	11.3137	16	-1	3.5	4	2608	12	13	1.34716e-08	0.0876298	0.5	1.41421	3.21247e-08	0.134603	0.134603	FALSE	FALSE
rplW_D90A	mtrD_K823E	2609	2340	0.25	1	0.5	-2	0	-1	409	140	2200	7.0517e-12	0.999999	-1	0.5	2.05524e-11	1	1	FALSE	FALSE
rplW_D90A	porB1b_A121D	2609	2335	0.5	0.25	0.43589	-1	-2	-1.19796	2555	2281	54	0.969755	0.0108173	-0.197964	0.87178	1	0.0218266	1	FALSE	FALSE
rplW_D90A	rpmJ_V7I	2609	1941	0.5	0.125	0.5	-1	-3	-1	2598	1930	11	0.471181	1.05574e-05	0	1	0.625185	3.27281e-05	0.625185	FALSE	FALSE
rplW_D90A	mtrR_G45D	2609	1811	0.5	0.25	0.5	-1	-2	-1	2392	1594	217	0.310994	1.23347e-30	0	1	0.427617	1.68246e-29	0.427617	FALSE	FALSE
rplW_D90A	rplY_L100P	2609	1302	0.5	0.125	0.5	-1	-3	-1	2572	1265	37	0.82506	4.41681e-18	0	1	1	3.2742e-17	1	FALSE	FALSE
rplW_D90A	rrl_C2599T_4	2609	468	0.5	8	8	-1	3	3	2400	259	209	2.26013e-112	0.0482396	0	1	1.54141e-111	0.0822648	0.0822648	FALSE	FALSE
rplW_D90A	rplD_G70D	2609	433	0.5	0.25	0.5	-1	-2	-1	2596	420	13	0.797019	0.0863317	0	1	0.999205	0.134603	0.999205	FALSE	FALSE
rplW_D90A	rplF_T134A	2609	228	0.5	0.125	0.125	-1	-3	-3	2571	190	38	1	0.0199699	-2	0.25	1	0.0372116	1	FALSE	FALSE
rplW_D90A	rrs_C1457T_2	2609	155	0.5	0.25	0.25	-1	-2	-2	2596	142	13	0.946	0.104302	-1	0.5	1	0.154638	1	FALSE	FALSE
rplW_D90A	rplA_T129I	2609	91	0.5	0.5	3.4641	-1	-1	1.79248	2571	53	38	0.000178048	0.0400304	2.79248	6.9282	0.000314583	0.0710956	0.0710956	FALSE	FALSE
rplW_D90A	rrl_C2599T_3	2609	54	0.5	4	4	-1	2	2	2578	23	31	2.07153e-13	0.353441	0	1	6.48067e-13	0.48403	0.48403	FALSE	FALSE
rplW_D90A	rrl_C2599T_2	2609	37	0.5	2	2	-1	1	1	2588	16	21	0.00200636	0.768965	0	1	0.00333741	0.964033	0.964033	FALSE	FALSE
rplW_D90A	rrs_C526T_1	2609	25	0.5	11.3137	16	-1	3.5	4	2596	12	13	1.36946e-08	0.0876298	0.5	1.41421	3.21827e-08	0.134603	0.134603	FALSE	FALSE
rplB_S75P	mtrD_K823E	2596	2340	0.25	1	0.5	-2	0	-1	397	141	2199	4.10714e-11	0.999998	-1	0.5	1.15747e-10	1	1	FALSE	FALSE
rplB_S75P	porB1b_A121D	2596	2335	0.5	0.25	0.43589	-1	-2	-1.19796	2542	2281	54	0.971547	0.0108173	-0.197964	0.87178	1	0.0218266	1	FALSE	FALSE
rplB_S75P	mtrR_G45D	2596	1811	0.5	0.25	0.5	-1	-2	-1	2387	1602	209	0.249368	2.91571e-31	0	1	0.35284	4.32286e-30	0.35284	FALSE	FALSE
rplB_S75P	rplY_L100P	2596	1302	0.5	0.125	0.5	-1	-3	-1	2559	1265	37	0.831271	4.41681e-18	0	1	1	3.2742e-17	1	FALSE	FALSE
rplB_S75P	rrl_C2599T_4	2596	468	0.5	8	8	-1	3	3	2388	260	208	8.49007e-112	0.0497506	0	1	5.56752e-111	0.0839525	0.0839525	FALSE	FALSE
rplB_S75P	rplD_G70D	2596	433	0.5	0.25	0.5	-1	-2	-1	2583	420	13	0.592135	0.0154772	0	1	0.76775	0.030507	0.76775	FALSE	FALSE
rplB_S75P	rplF_T134A	2596	228	0.5	0.125	0.125	-1	-3	-3	2558	190	38	1	0.0199699	-2	0.25	1	0.0372116	1	FALSE	FALSE
rplB_S75P	rrs_C1457T_2	2596	155	0.5	0.25	0.25	-1	-2	-2	2584	143	12	0.977622	0.18171	-1	0.5	1	0.261447	1	FALSE	FALSE
rplB_S75P	rrl_C2599T_3	2596	54	0.5	4	4	-1	2	2	2565	23	31	2.04974e-13	0.353441	0	1	6.47186e-13	0.48403	0.48403	FALSE	FALSE
rplB_S75P	rrl_C2599T_2	2596	37	0.5	2	2	-1	1	1	2576	17	20	0.00354616	0.791701	0	1	0.00570396	0.981709	0.981709	FALSE	FALSE
rplB_S75P	rrs_C526T_1	2596	25	0.5	11.3137	16	-1	3.5	4	2583	12	13	1.37791e-08	0.0876298	0.5	1.41421	3.21827e-08	0.134603	0.134603	FALSE	FALSE
rplB_V114A	mtrD_K823E	2596	2340	0.25	1	0.5	-2	0	-1	397	141	2199	4.10714e-11	0.999998	-1	0.5	1.15747e-10	1	1	FALSE	FALSE
rplB_V114A	porB1b_A121D	2596	2335	0.5	0.25	0.43589	-1	-2	-1.19796	2542	2281	54	0.971547	0.0108173	-0.197964	0.87178	1	0.0218266	1	FALSE	FALSE
rplB_V114A	mtrR_G45D	2596	1811	0.5	0.25	0.5	-1	-2	-1	2387	1602	209	0.249368	2.91571e-31	0	1	0.35284	4.32286e-30	0.35284	FALSE	FALSE
rplB_V114A	rplY_L100P	2596	1302	0.5	0.125	0.5	-1	-3	-1	2559	1265	37	0.831271	4.41681e-18	0	1	1	3.2742e-17	1	FALSE	FALSE
rplB_V114A	rrl_C2599T_4	2596	468	0.5	8	8	-1	3	3	2388	260	208	8.49007e-112	0.0497506	0	1	5.56752e-111	0.0839525	0.0839525	FALSE	FALSE
rplB_V114A	rplD_G70D	2596	433	0.5	0.25	0.5	-1	-2	-1	2583	420	13	0.592135	0.0154772	0	1	0.76775	0.030507	0.76775	FALSE	FALSE
rplB_V114A	rplF_T134A	2596	228	0.5	0.125	0.125	-1	-3	-3	2558	190	38	1	0.0199699	-2	0.25	1	0.0372116	1	FALSE	FALSE
rplB_V114A	rrs_C1457T_2	2596	155	0.5	0.25	0.25	-1	-2	-2	2584	143	12	0.977622	0.18171	-1	0.5	1	0.261447	1	FALSE	FALSE
rplB_V114A	rrl_C2599T_3	2596	54	0.5	4	4	-1	2	2	2565	23	31	2.04974e-13	0.353441	0	1	6.47186e-13	0.48403	0.48403	FALSE	FALSE
rplB_V114A	rrl_C2599T_2	2596	37	0.5	2	2	-1	1	1	2576	17	20	0.00354616	0.791701	0	1	0.00570396	0.981709	0.981709	FALSE	FALSE
rplB_V114A	rrs_C526T_1	2596	25	0.5	11.3137	16	-1	3.5	4	2583	12	13	1.37791e-08	0.0876298	0.5	1.41421	3.21827e-08	0.134603	0.134603	FALSE	FALSE
mtrD_K823E	rpmJ_V7I	2340	1941	0.5	0.125	0.75	-1	-3	-0.415037	2325	1926	15	0.0886984	3.29456e-09	0.584963	1.5	0.129812	1.70219e-08	0.129812	FALSE	FALSE
mtrD_K823E	mtrR_G45D	2340	1811	0.5	0.25	0.5	-1	-2	-1	2313	1784	27	0.582507	3.84671e-05	0	1	0.761054	0.000108435	0.761054	FALSE	FALSE
mtrD_K823E	rplY_L100P	2340	1302	0.5	0.125	0.5	-1	-3	-1	2299	1261	41	0.868832	1.34976e-20	0	1	1	1.24397e-19	1	FALSE	FALSE
mtrD_K823E	rrl_C2599T_4	2340	468	0.5	8	8	-1	3	3	2234	362	106	3.97854e-65	1.94579e-11	0	1	1.99512e-64	1.30101e-10	1.30101e-10	FALSE	FALSE
mtrD_K823E	rplD_G70D	2340	433	0.5	0.25	1	-1	-2	0	2329	422	11	0.0718717	0.0001729	1	2	0.106096	0.000450067	0.106096	FALSE	FALSE
mtrD_K823E	rrl_C2599T_2	2340	37	0.5	2	2	-1	1	1	2323	20	17	0.0151767	0.752495	0	1	0.0234174	0.964033	0.964033	FALSE	FALSE
mtrD_K823E	rrs_C526T_1	2340	25	0.5	16	16	-1	4	4	2326	11	14	4.74237e-09	0.16491	0	1	1.23446e-08	0.240317	0.240317	FALSE	FALSE
porB1b_A121D	mtrR_G45D	2335	1811	0.25	0.25	0.25	-2	-2	-2	1849	1325	486	1	0.00181098	0	1	1	0.0041726	1	FALSE	FALSE
porB1b_A121D	rplY_L100P	2335	1302	0.25	0.125	0.25	-2	-3	-2	2301	1268	34	0.990888	2.06556e-05	0	1	1	6.17857e-05	1	FALSE	FALSE
porB1b_A121D	mtrR_Men_prom	2335	801	0.25	2	1.73205	-2	1	0.792481	2321	787	14	2.36129e-06	0.721766	-0.207519	0.866025	5.00123e-06	0.932281	0.932281	FALSE	FALSE
porB1b_A121D	rrl_C2599T_4	2335	468	0.25	8	8	-2	3	3	2260	393	75	9.05302e-45	0.360875	0	1	4.00919e-44	0.492234	0.492234	FALSE	FALSE
porB1b_A121D	rrs_C458T_2	2335	155	0.25	0.5	0.25	-2	-1	-2	2325	145	10	0.617873	0.993952	-1	0.5	0.798086	1	1	FALSE	FALSE
porB1b_A121D	rrl_A2047G_4	2335	50	0.25	512	512	-2	9	9	2309	24	26	2.46604e-19	0.149246	0	1	9.44853e-19	0.218424	0.218424	FALSE	FALSE
rpmJ_V7I	mtrR_G45D	1941	1811	0.125	0.25	0.15411	-3	-2	-2.69796	1919	1789	22	0.0672148	0.897538	-0.697964	0.616441	0.0996533	1	1	FALSE	FALSE
rpmJ_V7I	rplY_L100P	1941	1302	0.125	0.125	0.125	-3	-3	-3	1343	704	598	0.543617	0.0482492	0	1	0.715728	0.0822648	0.715728	FALSE	FALSE
rpmJ_V7I	rplY_A131T	1941	587	0.125	0.125	0.125	-3	-3	-3	1632	278	309	2.86555e-07	1.175e-11	0	1	6.38661e-07	8.0135e-11	6.38661e-07	FALSE	FALSE
rpmJ_V7I	rrl_C2599T_4	1941	468	0.125	8	4	-3	3	2	1859	386	82	5.48752e-54	0.999953	-1	0.5	2.56335e-53	1	1	FALSE	FALSE
rpmJ_V7I	rplD_G70D	1941	433	0.125	0.5	0.25	-3	-1	-2	1706	198	235	6.64497e-24	1	-1	0.5	2.76334e-23	1	1	FALSE	FALSE
rpmJ_V7I	rrs_C1457T_2	1941	155	0.125	0.25	0.125	-3	-2	-3	1928	142	13	0.554693	0.986171	-1	0.5	0.727501	1	1	FALSE	FALSE
porB1b_A121N	mtrR_G45D	1911	1811	0.5	0.25	0.25	-1	-2	-2	1812	1712	99	1	0.0819302	-1	0.5	1	0.132409	1	FALSE	FALSE
porB1b_A121N	rplY_L100P	1911	1302	0.5	0.125	0.125	-1	-3	-3	1896	1287	15	0.999998	0.680886	-2	0.25	1	0.889587	1	FALSE	FALSE
porB1b_A121N	rplY_A131T	1911	587	0.5	0.125	0.125	-1	-3	-3	1900	576	11	0.999819	0.631712	-2	0.25	1	0.828515	1	FALSE	FALSE
porB1b_A121N	rplD_G70D	1911	433	0.5	0.25	1	-1	-2	0	1899	421	12	0.0544338	0.000613294	1	2	0.0821324	0.00147277	0.0821324	FALSE	FALSE
porB1b_A121N	rrs_C458T_2	1911	155	0.5	0.5	0.5	-1	-1	-1	1791	35	120	0.945532	0.315984	0	1	1	0.44896	1	FALSE	FALSE
mtrR_G45D	rplY_L100P	1811	1302	0.25	0.125	0.19	-2	-3	-2.39593	1716	1207	95	0.999998	0.0377242	-0.395929	0.76	1	0.069161	1	FALSE	FALSE
mtrR_G45D	rrl_C2599T_4	1811	468	0.25	8	8	-2	3	3	1703	360	108	7.68558e-65	0.999984	0	1	3.79824e-64	1	1	FALSE	FALSE
mtrR_G45D	rplD_G70D	1811	433	0.25	0.25	0.25	-2	-2	-2	1800	422	11	0.261674	0.687089	0	1	0.368722	0.890864	0.890864	FALSE	FALSE
mtrR_G45D	rrs_A76G_1	1811	189	0.25	0.5	0.125	-2	-1	-3	1776	154	35	0.999965	1	-2	0.25	1	1	1	FALSE	TRUE
mtrR_G45D	rrs_C1457T_2	1811	155	0.25	0.125	0.25	-2	-3	-2	1757	101	54	0.139834	0.0987476	0	1	0.202908	0.150326	0.202908	FALSE	FALSE
mtrR_G45D	rrl_C2599T_3	1811	54	0.25	4	2	-2	2	1	1800	43	11	3.39972e-07	0.998919	-1	0.5	7.52796e-07	1	1	FALSE	FALSE
mtrR_G45D	rplD_A118T	1811	51	0.25	8	4	-2	3	2	1779	19	32	6.86261e-11	0.950717	-1	0.5	1.91815e-10	1	1	FALSE	FALSE
mtrR_G45D	rrl_A2047G_4	1811	50	0.25	512	512	-2	9	9	1788	27	23	1.48633e-14	0.431052	0	1	5.22515e-14	0.583288	0.583288	FALSE	FALSE
mtrR_G45D	rplB_D187N	1811	38	0.25	8	5.65685	-2	3	2.5	1789	16	22	2.78969e-12	0.957729	-0.5	0.707107	8.34459e-12	1	1	FALSE	FALSE
rplY_L100P	rplD_G70D	1302	433	0.125	0.25	0.141421	-3	-2	-2.82193	1274	405	28	0.0354765	0.995819	-0.821928	0.565685	0.0537666	1	1	FALSE	FALSE
rplY_L100P	rrs_C1457T_2	1302	155	0.125	0.25	0.15411	-3	-2	-2.69796	1292	145	10	0.337864	0.929249	-0.697964	0.616441	0.459011	1	1	FALSE	FALSE
mtrR_Men_prom	rrs_A76G_1	801	189	2	0.25	2	1	-2	1	780	168	21	0.169857	3.96038e-09	0	1	0.243366	1.77696e-08	0.243366	FALSE	FALSE
rplM_G98D	rrs_A76G_1	687	189	2	0.25	2	1	-2	1	666	168	21	0.196432	3.96038e-09	0	1	0.280265	1.77696e-08	0.280265	FALSE	FALSE
rplY_A131T	rplD_G70D	587	433	0.125	0.25	0.5	-3	-2	-1	574	420	13	4.74341e-07	0.0500896	1	2	1.04355e-06	0.0839525	0.0839525	FALSE	FALSE
rrl_C2599T_4	rplF_T134A	468	228	8	0.125	4	3	-3	2	455	215	13	0.99986	2.13569e-10	-1	0.5	1	1.23435e-09	1	FALSE	FALSE
rrl_C2599T_4	rrs_C1457T_2	468	155	8	0.25	8	3	-2	3	456	143	12	0.0623385	3.04659e-08	0	1	0.0936451	1.22222e-07	0.0936451	FALSE	FALSE
rrl_C2599T_4	rrs_C458T_2	468	155	8	0.5	8	3	-1	3	454	141	14	0.264099	2.53561e-10	0	1	0.370608	1.44107e-09	0.370608	FALSE	FALSE
rrl_C2599T_4	rplA_T129I	468	91	8	0.25	8	3	-2	3	438	61	30	0.994417	4.49777e-06	0	1	1	1.50367e-05	1	FALSE	FALSE
rrl_C2599T_4	rplD_A118T	468	51	8	0.125	8	3	-3	3	429	12	39	0.98125	3.93393e-06	0	1	1	1.32819e-05	1	FALSE	FALSE
rrl_C2599T_4	rrl_C2404T_4	468	39	8	0.19	4	3	-2.39593	2	447	18	21	0.999978	1.04003e-08	-1	0.5	1	4.32499e-08	1	FALSE	FALSE
rrl_C2599T_4	rplW_N38S	468	25	8	0.125	8	3	-3	3	453	10	15	0.523242	3.49251e-05	0	1	0.691571	0.00010179	0.691571	FALSE	FALSE
rplA_T129I	rplD_A118T	91	51	0.43589	8	4	-1.19796	3	2	54	14	37	0.0274499	0.995314	-1	0.5	0.0417876	1	1	FALSE	FALSE
rplA_T129I	rrl_A2047G_4	91	50	0.612372	512	512	-0.707519	9	9	78	37	13	1.3091e-05	0.931466	0	1	2.52205e-05	1	1	FALSE	FALSE
rplA_T129I	rplB_D187N	91	38	0.38	8	8	-1.39593	3	3	67	14	24	0.000219774	0.917307	0	1	0.000386304	1	1	FALSE	FALSE
rplA_T129I	rplW_N38S	91	25	1.22474	8	0.125	0.292481	3	-3	80	14	11	0.979145	0.999868	-6	0.015625	1	1	1	FALSE	TRUE
rplB_D187N	rplW_N38S	38	25	8	0.125	8	3	-3	3	24	11	14	0.0876039	0.000163362	0	1	0.128763	0.00042851	0.128763	FALSE	FALSE
			234

## Sheet: Antagonistic_pairs
Marker_A	Marker_B	Count_A	Count_B	Median_MIC_A_without_B	Median_MIC_B_without_A	Median_MIC_A_and_B	Median_log2MIC_A_without_B	Median_log2MIC_B_without_A	Median_log2MIC_A_and_B	n_A_without_B	n_B_without_A	n_A_and_B	p_value_A+B_vs_A	p_value_A+B_vs_B	Fold_change_log2	Fold_change_mgL	FDR_A+B_vs_A	FDR_A+B_vs_B	Combined_FDR	Synergistic	Antagonistic
rrl_G1339A_4	rrs_C1457T_2	11250	155	0.25	0.25	0.125	-2	-2	-3	11158	63	92	0.994344	0.999992	-1	0.5	1	1	1	FALSE	TRUE
mtrR_A39T	mtrR_G45D	5587	1811	0.25	0.25	0.125	-2	-2	-3	5450	1674	137	1	1	-1	0.5	1	1	1	FALSE	TRUE
mtrR_A39T	rrs_A76G_1	5587	189	0.25	0.5	0.125	-2	-1	-3	5543	145	44	0.999553	1	-2	0.25	1	1	1	FALSE	TRUE
mtrR_A39T	rrs_C1457T_2	5587	155	0.25	0.25	0.125	-2	-2	-3	5556	124	31	0.949575	0.996848	-1	0.5	1	1	1	FALSE	TRUE
mtrR_A39T	rrl_C2404T_4	5587	39	0.25	4	0.19	-2	2	-2.39593	5572	24	15	0.7916	0.999998	-4.39593	0.0475	0.996072	1	1	FALSE	TRUE
mtrR_G45D	rrs_A76G_1	1811	189	0.25	0.5	0.125	-2	-1	-3	1776	154	35	0.999965	1	-2	0.25	1	1	1	FALSE	TRUE
rplA_T129I	rplW_N38S	91	25	1.22474	8	0.125	0.292481	3	-3	80	14	11	0.979145	0.999868	-6	0.015625	1	1	1	FALSE	TRUE
