# Supplementary material for: The Synergistic Armory: A Global Genome-Wide Association Study Reveals the Integrated Mechanisms of Azithromycin Resistance in Neisseria gonorrhoeae
Source: Int J Mol Sci. 2026 Feb 27;27(5):2258. doi: 10.3390/ijms27052258 (PMC12984986; doi:10.3390/ijms27052258)
Supplement: Supplementary file 1 [file ijms-27-02258-s001.zip › Supplementary Table S3.xlsx]

## Sheet: sheet1
Supplementary Table S3: Distribution of key azithromycin resistance variants across major MLST lineages
Variant \ MLST ST	ST_11422		ST_8134		ST_9363		ST_1580		ST_9365		ST_7371		ST_1579		ST_8126		ST_9362
	total	resistant only	total	resistant only	total	resistant only	total	resistant only	total	resistant only	total	resistant only	total	resistant only	total	resistant only	total	resistant only
rrl_A2047G_4	—	—	—	—	0.53%	1.03%	4.56%	10.17%	—	—	—	—	0.24%	0.62%	—	—	—	—
rrl_C2599T_4	—	—	—	—	7.28%	14.18%	28.9%	62.71%	3.33%	7.69%	31.71%	76.47%	5.34%	13.58%	26.67%	90.91%	—	—
mtrR_Meningitidis-like_promoter	93.65%	98.25%	74.36%	100%	40.44%	69.13%	3.04%	4.24%	6.67%	15.38%	—	—	—	—	1.33%	4.55%	—	—
mtrR_A39T	5.56%	1.75%	20.51%	—	58.27%	29.39%	25.1%	5.08%	—	—	86.59%	100%	0.73%	—	5.33%	—	81.19%	36%
mtrR-35A_Del	0.79%	—	2.56%	—	0.99%	1.33%	2.28%	3.39%	100%	100%	86.59%	100%	97.82%	100%	—	—	17.82%	64%
mtrD_K823E	100%	100%	94.87%	100%	98.33%	99.41%	2.28%	2.54%	—	—	—	—	0.24%	0.62%	5.33%	4.55%	96.04%	100%
rplM_G98D	92.86%	97.37%	71.79%	96.43%	38.09%	65.44%	—	—	—	—	—	—	—	—	1.33%	4.55%	—	—
porB1b_G120K	73.02%	77.19%	—	—	30.5%	47.42%	7.6%	0.85%	91.67%	84.62%	51.22%	91.18%	90.53%	88.27%	2.67%	4.55%	0.99%	4%
rrl_C2599T_3	0.79%	0.88%	—	—	0.99%	1.92%	4.18%	9.32%	—	—	—	—	0.49%	1.23%	—	—	3.96%	16%
rplB_D187N	—	—	—	—	—	—	9.13%	18.64%	—	—	—	—	—	—	—	—	—	—
porB1b_A121D	2.38%	2.63%	2.56%	—	0.61%	0.59%	9.51%	4.24%	—	—	73.17%	94.12%	86.41%	85.8%	1.33%	—	0.99%	4%
rplD_G70D	—	—	—	—	—	—	—	—	—	—	—	—	—	—	—	—	—	—
rrl_C2404T_4	—	—	—	—	—	—	—	—	—	—	—	—	—	—	—	—	—	—
rplD_A118T	—	—	—	—	—	—	14.07%	22.88%	—	—	—	—	—	—	—	—	—	—
porB1b_A121N	72.22%	76.32%	—	—	30.73%	47.86%	0.38%	0.85%	91.67%	84.62%	2.44%	2.94%	5.1%	3.09%	2.67%	4.55%	0.99%	—
rplC_M151V	—	—	2.56%	—	0.15%	—	18.63%	21.19%	100%	100%	89.02%	100%	95.39%	89.51%	1.33%	—	—	—
rrl_C1178T_4	—	—	—	—	—	—	—	—	—	—	—	—	10.44%	16.05%	—	—	—	—
rplA_T129I	—	—	—	—	0.08%	—	29.28%	40.68%	—	—	—	—	0.24%	—	1.33%	—	—	—
rrl_C2599T_2	1.59%	0.88%	—	—	0.99%	1.62%	1.14%	2.54%	—	—	1.22%	2.94%	0.49%	1.23%	—	—	0.99%	—
rplB_S75P	100%	100%	94.87%	100%	99.62%	99.26%	76.05%	74.58%	—	—	—	—	0.24%	—	97.33%	100%	97.03%	96%
rplB_V114A	100%	100%	94.87%	100%	99.62%	99.26%	76.05%	74.58%	—	—	—	—	0.24%	—	97.33%	100%	97.03%	96%
rrs_C333T_1	—	—	—	—	—	—	3.42%	5.08%	—	—	3.66%	8.82%	—	—	2.67%	4.55%	—	—
rplW_D90A	100%	100%	94.87%	100%	99.62%	99.26%	80.23%	77.12%	—	—	—	—	0.24%	—	97.33%	100%	97.03%	96%
G1970GAGAAA_1	—	—	—	—	—	—	—	—	—	—	—	—	—	—	—	—	—	—
rplY_L100P	—	—	—	—	—	—	—	—	—	—	—	—	—	—	—	—	—	—
rplD_R157Q	100%	100%	94.87%	100%	99.62%	99.26%	80.23%	77.12%	—	—	—	—	0.24%	—	98.67%	100%	97.03%	96%
rrl_G1339A_4	100%	100%	100%	100%	99.39%	99.7%	98.1%	95.76%	—	—	48.78%	70.59%	89.32%	91.98%	100%	100%	99.01%	100%
rplW_I74T	100%	100%	94.87%	100%	99.62%	99.26%	80.23%	77.12%	—	—	—	—	0.24%	—	97.33%	100%	97.03%	96%
rrs_A76G_1	7.14%	7.02%	—	—	0.91%	1.77%	—	—	—	—	—	—	8.5%	18.52%	—	—	—	—
rplW_C28R	100%	100%	94.87%	100%	99.62%	99.26%	80.23%	77.12%	—	—	—	—	0.24%	—	98.67%	100%	97.03%	96%
rplF_T134A	—	—	—	—	—	—	—	—	—	—	—	—	—	—	—	—	—	—
rpmJ_V7I	—	—	—	—	0.3%	0.3%	—	—	—	—	74.39%	97.06%	—	—	—	—	—	—
rplD_V125A	100%	100%	94.87%	100%	99.62%	99.26%	80.23%	77.12%	—	—	—	—	0.24%	—	98.67%	100%	97.03%	96%
rplD_A147G	100%	100%	94.87%	100%	99.62%	99.26%	80.23%	77.12%	—	—	—	—	0.24%	—	98.67%	100%	97.03%	96%
mtrR_G45D	—	—	2.56%	—	0.15%	—	71.1%	89.83%	—	—	1.22%	—	—	—	74.67%	31.82%	—	—
rrs_C1457T_2	—	—	—	—	0.15%	0.15%	—	—	—	—	—	—	0.24%	—	9.33%	—	0.99%	—
rrs_C458T_2	—	—	—	—	—	—	—	—	5%	3.85%	—	—	—	—	—	—	—	—
rplY_A131T	—	—	—	—	—	—	—	—	—	—	—	—	—	—	—	—	—	—
Number of isolates	126	114	39	28	1318	677	263	118	60	26	82	34	412	162	75	22	101	25
Resistant, %	90.48%	100%	71.79%	100%	51.37%	100%	44.87%	100%	43.33%	100%	41.46%	100%	39.32%	100%	29.33%	100%	24.75%	100%
