# Supplementary material for: The Synergistic Armory: A Global Genome-Wide Association Study Reveals the Integrated Mechanisms of Azithromycin Resistance in Neisseria gonorrhoeae
Source: Int J Mol Sci. 2026 Feb 27;27(5):2258. doi: 10.3390/ijms27052258 (PMC12984986; doi:10.3390/ijms27052258)
Supplement: Supplementary file 1 [file ijms-27-02258-s001.zip › Supplementary Table S4.xlsx]

## Sheet: Sheet1
Supplementary Table S4: Global dataset of 14,727 Neisseria gonorrhoeae genomes with associated metadata and azithromycin MIC values
displayname (Pathogenwatch/PubMLST)	Isolation year	Country	Continent	Strain/Isolate	Collection label	EMBL/Genbank Bioproject	SRA Run ID	EMBL/Genbank Biosample	Azithromycin MIC	NG-MAST ST	MLST_ST	rrl_A2047G_4	rrl_C2599T_4	mtrR_Meningitidis-like_promoter	mtrR_A39T	mtrR-35A_Del	mtrD_K823E	rplM_G98D	porB1b_G120K	rrs_C526T_1	rrl_C2599T_3	rplT_S75P	rplB_D187N	rplE_R59K	rplE_R64K	rplF_K86R	rplF_S146A	rplN_V47A	rplO_D137A	rplX_G30D	rplX_K53E	rpmD_S44P	porB1b_A121D	rplD_G70D	rplO_V71A	A1834G_2	rrl_C2404T_4	rplD_A118T	rrs_C335G_1	rrl_A1225G_1	porB1b_A121N	rrs_TCGGGTGG91T_1	rplC_M151V	rplB_N45S	rplB_A112V	rrl_C1178T_4	rplW_N38S	rplA_T129I	rrl_C2599T_2
MDG-NG47	2016	Madagascar	Africa	NG47	pubMLST	PRJNA929018	SRR23260198	SAMN32946427	0.016	new	18437	0	0	0	1	0	0	0	0	0	0	0	0	0	0	0	0	0	0	0	0	0	0	0	0	0	0	0	0	0	0	0	0	0	0	0	0	0	0
MDG-NG46	2020	Madagascar	Africa	NG46	pubMLST	PRJNA929018	SRR23260199	SAMN32946426	0.023	new	17794	0	0	0	1	0	0	0	0	0	0	0	0	0	0	0	0	0	0	0	0	0	0	0	0	0	0	0	0	0	0	0	0	0	0	0	0	0	0
MDG-NG45	2020	Madagascar	Africa	NG45	pubMLST	PRJNA929018	SRR23260200	SAMN32946425	0.032	new	9903	0	0	0	0	0	0	0	0	0	0	0	0	0	0	0	0	0	0	0	0	0	0	0	0	0	0	0	0	0	0	0	0	0	0	0	0	0	0
MDG-NG44	2020	Madagascar	Africa	NG44	pubMLST	PRJNA929018	SRR23260201	SAMN32946424	0.023	new	1588	0	0	0	1	0	0	0	0	0	0	0	0	0	0	0	0	0	0	0	0	0	0	0	0	0	0	0	0	0	0	0	0	0	0	0	0	0	0
MDG-NG43	2019	Madagascar	Africa	NG43	pubMLST	PRJNA929018	SRR23260202	SAMN32946423	0.032	new	17793	0	0	0	1	0	0	0	0	0	0	0	0	0	0	0	0	0	0	0	0	0	0	0	0	0	0	0	0	0	0	0	0	0	0	0	0	0	0
MDG-NG42	2020	Madagascar	Africa	NG42	pubMLST	PRJNA929018	SRR23260203	SAMN32946422	0.032	new	9903	0	0	0	0	0	0	0	0	0	0	0	0	0	0	0	0	0	0	0	0	0	0	0	0	0	0	0	0	0	0	0	0	0	0	0	0	0	0
MDG-NG41	2020	Madagascar	Africa	NG41	pubMLST	PRJNA929018	SRR23260205	SAMN32946421	0.094	new	7367	0	0	0	0	1	0	0	0	0	0	0	0	0	0	0	0	0	0	0	0	0	0	0	0	0	0	0	0	0	0	0	1	0	0	0	0	0	0
MDG-NG40	2020	Madagascar	Africa	NG40	pubMLST	PRJNA929018	SRR23260206	SAMN32946420	0.032	new	17792	0	0	0	1	0	0	0	0	0	0	0	0	0	0	0	0	0	0	0	0	0	0	0	0	0	0	0	0	0	0	0	0	0	0	0	0	0	0
MDG-NG39	2020	Madagascar	Africa	NG39	pubMLST	PRJNA929018	SRR23260207	SAMN32946419	0.023	new	17783	0	0	0	1	0	0	0	0	0	0	0	0	0	0	0	0	0	0	0	0	0	0	0	0	0	0	0	0	0	0	0	0	0	0	0	0	0	0
MDG-NG38	2017	Madagascar	Africa	NG38	pubMLST	PRJNA929018	SRR23260208	SAMN32946418	0.023	new	17783	0	0	0	1	0	0	0	0	0	0	0	0	0	0	0	0	0	0	0	0	0	0	0	0	0	0	0	0	0	0	0	0	0	0	0	0	0	0
MDG-NG37	2020	Madagascar	Africa	NG37	pubMLST	PRJNA929018	SRR23260209	SAMN32946417	0.016	23989	10935	0	0	0	1	0	0	0	0	0	0	0	0	0	0	0	0	0	0	0	0	0	0	0	0	0	0	0	0	0	0	0	0	0	0	0	0	0	0
MDG-NG36	2020	Madagascar	Africa	NG36	pubMLST	PRJNA929018	SRR23260210	SAMN32946416	0.023	new	7822	0	0	0	0	0	0	0	0	0	0	0	0	0	0	0	0	0	0	0	0	0	0	0	0	0	0	0	0	0	0	0	1	0	0	0	0	0	0
MDG-NG35	2020	Madagascar	Africa	NG35	pubMLST	PRJNA929018	SRR23260211	SAMN32946415	0.032	new	11368	0	0	0	1	0	0	0	0	0	0	0	0	0	0	0	0	0	0	0	0	0	0	0	0	0	0	0	0	0	0	0	0	0	0	0	0	0	0
MDG-NG34	2020	Madagascar	Africa	NG34	pubMLST	PRJNA929018	SRR23260212	SAMN32946414	0.023	new	1588	0	0	0	1	0	0	0	0	0	0	0	0	0	0	0	0	0	0	0	0	0	0	0	0	0	0	0	0	0	0	0	0	0	0	0	0	0	0
MDG-NG33	2020	Madagascar	Africa	NG33	pubMLST	PRJNA929018	SRR23260213	SAMN32946413	0.023	new	7827	0	0	0	1	0	0	0	0	0	0	0	0	0	0	0	0	0	0	0	0	0	0	0	0	0	0	0	0	0	0	0	0	0	0	0	0	0	0
MDG-NG32	2020	Madagascar	Africa	NG32	pubMLST	PRJNA929018	SRR23260214	SAMN32946412	0.047	new	9903	0	0	0	0	0	0	0	0	0	0	0	0	0	0	0	0	0	0	0	0	0	0	0	0	0	0	0	0	0	0	0	0	0	0	0	0	0	0
MDG-NG31	2020	Madagascar	Africa	NG31	pubMLST	PRJNA929018	SRR23260216	SAMN32946411	0.047	new	7822	0	0	0	1	0	0	0	0	0	0	0	0	0	0	0	0	0	0	0	0	0	0	0	0	0	0	0	0	0	0	0	1	0	0	0	0	0	0
MDG-NG30	2020	Madagascar	Africa	NG30	pubMLST	PRJNA929018	SRR23260217	SAMN32946410	0.023	new	17783	0	0	0	1	0	0	0	0	0	0	0	0	0	0	0	0	0	0	0	0	0	0	0	0	0	0	0	0	0	0	0	0	0	0	0	0	0	0
MDG-NG29	2019	Madagascar	Africa	NG29	pubMLST	PRJNA929018	SRR23260218	SAMN32946409	0.023	new	1588	0	0	0	1	0	0	0	0	0	0	0	0	0	0	0	0	0	0	0	0	0	0	0	0	0	0	0	0	0	0	0	0	0	0	0	0	0	0
MDG-NG28	2017	Madagascar	Africa	NG28	pubMLST	PRJNA929018	SRR23260219	SAMN32946408	0.016	new	11182	0	0	0	1	0	0	0	0	0	0	0	0	0	0	0	0	0	0	0	0	0	0	0	0	0	0	0	0	0	0	0	1	0	0	0	0	0	0
MDG-NG27	2020	Madagascar	Africa	NG27	pubMLST	PRJNA929018	SRR23260220	SAMN32946407	0.064	new	7369	0	0	0	0	0	0	0	0	0	0	0	0	0	0	0	0	0	0	0	0	0	0	0	0	0	0	0	0	0	0	0	0	0	0	0	0	0	0
MDG-NG26	2020	Madagascar	Africa	NG26	pubMLST	PRJNA929018	SRR23260221	SAMN32946406	0.047	new	1931	0	0	0	0	0	0	0	0	0	0	0	0	0	0	0	0	0	0	0	0	0	0	0	0	0	0	0	0	0	0	0	0	0	0	0	0	0	0
MDG-NG25	2020	Madagascar	Africa	NG25	pubMLST	PRJNA929018	SRR23260222	SAMN32946405	0.023	new	18437	0	0	0	1	0	0	0	0	0	0	0	0	0	0	0	0	0	0	0	0	0	0	0	0	0	0	0	0	0	0	0	0	0	0	0	0	0	0
MDG-NG24	2020	Madagascar	Africa	NG24	pubMLST	PRJNA929018	SRR23260223	SAMN32946404	0.023	new	17788	0	0	0	1	0	0	0	0	0	0	0	0	0	0	0	0	0	0	0	0	0	0	0	0	0	0	0	0	0	0	0	0	0	0	0	0	0	0
MDG-NG23	2014	Madagascar	Africa	NG23	pubMLST	PRJNA929018	SRR23260224	SAMN32946403	0.023	12496	1931	0	0	0	1	0	0	0	0	0	0	0	0	0	0	0	0	0	0	0	0	0	0	0	0	0	0	0	0	0	0	0	0	0	0	0	0	0	0
MDG-NG22	2020	Madagascar	Africa	NG22	pubMLST	PRJNA929018	SRR23260225	SAMN32946402	0.032	23989	10935	0	0	0	1	0	0	0	0	0	0	0	0	0	0	0	0	0	0	0	0	0	0	0	0	0	0	0	0	0	0	0	0	0	0	0	0	0	0
MDG-NG21	2014	Madagascar	Africa	NG21	pubMLST	PRJNA929018	SRR23260227	SAMN32946401	0.032	new	17787	0	0	0	1	0	0	0	0	0	0	0	0	0	0	0	0	0	0	0	0	0	0	0	0	0	0	0	0	0	0	0	0	0	0	0	0	0	0
MDG-NG20	2020	Madagascar	Africa	NG20	pubMLST	PRJNA929018	SRR23260228	SAMN32946400	0.032	new	13942	0	0	0	0	0	0	0	0	0	0	0	0	0	0	0	0	0	0	0	0	0	0	0	0	0	0	0	0	0	0	0	1	0	0	0	0	0	0
MDG-NG19	2014	Madagascar	Africa	NG19	pubMLST	PRJNA929018	SRR23260229	SAMN32946399	0.023	new	1931	0	0	0	1	0	0	0	0	0	0	0	0	0	0	0	0	0	0	0	0	0	0	0	0	0	0	0	0	0	0	0	0	0	0	0	0	0	0
MDG-NG18	2020	Madagascar	Africa	NG18	pubMLST	PRJNA929018	SRR23260230	SAMN32946398	0.125	new	7822	0	0	0	0	1	0	0	0	0	0	0	0	0	0	0	0	0	0	0	0	0	0	0	0	0	0	0	0	0	0	0	1	0	0	0	0	0	0
MDG-NG17	2020	Madagascar	Africa	NG17	pubMLST	PRJNA929018	SRR23260231	SAMN32946397	0.016	new	17783	0	0	0	1	0	0	0	0	0	0	0	0	0	0	0	0	0	0	0	0	0	0	0	0	0	0	0	0	0	0	0	0	0	0	0	0	0	0
MDG-NG16	2016	Madagascar	Africa	NG16	pubMLST	PRJNA929018	SRR23260232	SAMN32946396	0.064	new	11750	0	0	0	1	0	0	0	0	0	0	0	0	0	0	0	0	0	0	0	0	0	0	0	0	0	0	0	0	0	0	0	0	0	0	0	0	0	0
MDG-NG15	2020	Madagascar	Africa	NG15	pubMLST	PRJNA929018	SRR23260233	SAMN32946395	0.047	new	9903	0	0	0	0	0	0	0	0	0	0	0	0	0	0	0	0	0	0	0	0	0	0	0	0	0	0	0	0	0	0	0	0	0	0	0	0	0	0
MDG-NG14	2020	Madagascar	Africa	NG14	pubMLST	PRJNA929018	SRR23260234	SAMN32946394	0.064	new	7822	0	0	0	0	1	0	0	0	0	0	0	0	0	0	0	0	0	0	0	0	0	0	0	0	0	0	0	0	0	0	0	1	0	0	0	0	0	0
MDG-NG13	2020	Madagascar	Africa	NG13	pubMLST	PRJNA929018	SRR23260235	SAMN32946393	0.047	new	18436	0	0	0	1	0	0	0	0	0	0	0	0	0	0	0	0	0	0	0	0	0	0	0	0	0	0	0	0	0	0	0	0	0	0	0	0	0	0
MDG-NG12	2019	Madagascar	Africa	NG12	pubMLST	PRJNA929018	SRR23260236	SAMN32946392	0.032	new	7827	0	0	0	1	0	0	0	0	0	0	0	0	0	0	0	0	0	0	0	0	0	0	0	0	0	0	0	0	0	0	0	0	0	0	0	0	0	0
MDG-NG11	2015	Madagascar	Africa	NG11	pubMLST	PRJNA929018	SRR23260193	SAMN32946391	0.016	new	17783	0	0	0	1	0	0	0	0	0	0	0	0	0	0	0	0	0	0	0	0	0	0	0	0	0	0	0	0	0	0	0	1	0	0	0	0	0	0
MDG-NG10	2020	Madagascar	Africa	NG10	pubMLST	PRJNA929018	SRR23260194	SAMN32946390	0.032	new	17783	0	0	0	1	0	0	0	0	0	0	0	0	0	0	0	0	0	0	0	0	0	0	0	0	0	0	0	0	0	0	0	0	0	0	0	0	0	0
MDG-NG9	2020	Madagascar	Africa	NG9	pubMLST	PRJNA929018	SRR23260195	SAMN32946389	0.016	new	1931	0	0	0	1	0	0	0	0	0	0	0	0	0	0	0	0	0	0	0	0	0	0	0	0	0	0	0	0	0	0	0	0	0	0	0	0	0	0
MDG-NG8	2016	Madagascar	Africa	NG8	pubMLST	PRJNA929018	SRR23260196	SAMN32946388	0.047	new	9903	0	0	0	0	0	0	0	0	0	0	0	0	0	0	0	0	0	0	0	0	0	0	0	0	0	0	0	0	0	0	0	0	0	0	0	0	0	0
MDG-NG6	2020	Madagascar	Africa	NG6	pubMLST	PRJNA929018	SRR23260197	SAMN32946387	0.016	new	1583	0	0	0	1	0	0	0	0	0	0	0	0	0	0	0	0	0	0	0	0	0	0	0	0	0	0	0	0	0	0	0	1	0	0	0	0	0	0
MDG-NG5	2020	Madagascar	Africa	NG5	pubMLST	PRJNA929018	SRR23260204	SAMN32946386	0.023	10143	7822	0	0	0	1	0	0	0	0	0	0	0	0	0	0	0	0	0	0	0	0	0	0	0	0	0	0	0	0	0	0	0	1	0	0	0	0	0	0
MDG-NG4	2020	Madagascar	Africa	NG4	pubMLST	PRJNA929018	SRR23260215	SAMN32946385	0.032	new	1931	0	0	0	1	0	0	0	0	0	0	0	0	0	0	0	0	0	0	0	0	0	0	0	0	0	0	0	0	0	0	0	0	0	0	0	0	0	0
MDG-NG3	2019	Madagascar	Africa	NG3	pubMLST	PRJNA929018	SRR23260226	SAMN32946384	0.032	new	9903	0	0	0	0	0	0	0	0	0	0	0	0	0	0	0	0	0	0	0	0	0	0	0	0	0	0	0	0	0	0	0	0	0	0	0	0	0	0
MDG-NG2	2020	Madagascar	Africa	NG2	pubMLST	PRJNA929018	SRR23260237	SAMN32946383	0.016	new	18438	0	0	0	1	0	0	0	0	0	0	0	0	0	0	0	0	0	0	0	0	0	0	0	0	0	0	0	0	0	0	0	0	0	0	0	0	0	0
MDG-NG1	2020	Madagascar	Africa	NG1	pubMLST	PRJNA929018	SRR23260238	SAMN32946382	0.016	new	17786	0	0	0	1	0	0	0	0	0	0	0	0	0	0	0	0	0	0	0	0	0	0	0	0	0	0	0	0	0	0	0	0	0	0	0	0	0	0
TUM15784	2013	Japan	Eurasia	TUM15784	pubMLST	PRJNA901191	SRR22270711	SAMN31707613	1	19706	1579	0	0	0	0	1	0	0	1	0	0	0	0	0	0	0	0	0	0	0	0	0	1	1	0	0	0	0	0	0	0	0	1	0	0	0	0	0	0
EXNG1066	2017	Australia	Oceania	EXNG1066	pubMLST	PRJNA868503	SRR23215097	SAMN30248288	<0.25	13892	1580	0	0	0	0	0	0	0	0	0	0	0	0	0	0	0	0	0	0	0	0	0	0	0	0	0	0	1	0	0	0	0	0	0	0	0	1	1	0
EXNG1063	2017	Australia	Oceania	EXNG1063	pubMLST	PRJNA868503	SRR23215098	SAMN30248287	<0.25	new	8780	0	0	0	1	0	0	0	0	0	0	0	0	0	0	0	0	0	0	0	0	0	0	0	0	0	0	0	0	0	0	0	0	0	0	0	0	0	0
EXNG1059	2017	Australia	Oceania	EXNG1059	pubMLST	PRJNA868503	SRR23215099	SAMN30248286	<0.25	18031	11981	0	0	0	0	1	0	0	0	0	0	0	0	0	0	0	0	0	0	0	0	0	1	0	0	0	0	0	0	0	0	0	1	0	0	0	0	0	0
EXNG1058	2017	Australia	Oceania	EXNG1058	pubMLST	PRJNA868503	SRR23215100	SAMN30248285	<0.25	new	11648	0	0	0	1	0	0	0	0	0	0	0	0	0	0	0	0	0	0	0	0	0	0	0	0	0	0	0	0	0	0	0	0	0	0	0	0	0	0
EXNG1053	2017	Australia	Oceania	EXNG1053	pubMLST	PRJNA868503	SRR23215051	SAMN30248284	<0.25	new	1600	0	0	0	0	1	0	0	1	0	0	0	0	0	0	0	0	0	0	0	0	0	1	0	0	0	0	0	0	0	0	0	1	0	0	0	0	0	0
EXNG1052	2017	Australia	Oceania	EXNG1052	pubMLST	PRJNA868503	SRR22839162	SAMN30248283	<0.25	18030	7363	0	0	0	1	0	0	0	0	0	0	0	0	0	0	0	0	0	0	0	0	0	0	0	0	0	0	0	0	0	0	0	0	0	0	0	0	0	0
EXNG1042	2017	Australia	Oceania	EXNG1042	pubMLST	PRJNA868503	SRR23215052	SAMN30248282	<0.25	4186	7359	0	0	0	1	0	0	0	0	0	0	0	0	0	0	0	0	0	0	0	0	0	0	0	0	0	0	0	0	0	0	0	0	0	0	0	0	0	0
EXNG1036	2017	Australia	Oceania	EXNG1036	pubMLST	PRJNA868503	SRR23215053	SAMN30248281	<0.25	new	12045	0	0	0	1	0	0	0	0	0	0	0	0	0	0	0	0	0	0	0	0	0	0	0	0	0	0	0	0	0	0	0	0	0	0	0	0	0	0
EXNG1034	2017	Australia	Oceania	EXNG1034	pubMLST	PRJNA868503	SRR22839161	SAMN30248280	<0.25	4244	11428	0	0	0	1	0	1	0	0	0	0	0	0	0	0	0	0	0	0	0	0	0	0	0	0	0	0	0	0	0	0	0	0	0	0	0	0	0	0
EXNG1026	2017	Australia	Oceania	EXNG1026	pubMLST	PRJNA868503	SRR23215054	SAMN30248279	<0.25	3379	1587	0	0	0	1	0	0	0	0	0	0	0	0	0	0	0	0	0	0	0	0	0	0	0	0	0	0	0	0	0	0	0	0	0	0	0	0	0	0
EXNG1017	2017	Australia	Oceania	EXNG1017	pubMLST	PRJNA868503	SRR23215057	SAMN30248278	<0.25	10354	11191	0	0	0	0	0	0	0	0	0	0	0	0	0	0	0	0	0	0	0	0	0	0	0	0	0	0	0	0	0	0	0	0	0	0	0	0	0	0
EXNG1013	2017	Australia	Oceania	EXNG1013	pubMLST	PRJNA868503	SRR23215068	SAMN30248277	<0.25	12140	13480	0	0	0	1	0	0	0	0	0	0	0	0	0	0	0	0	0	0	0	0	0	0	0	0	0	0	0	0	0	0	0	0	0	0	0	0	0	0
EXNG1012	2017	Australia	Oceania	EXNG1012	pubMLST	PRJNA868503	SRR23215079	SAMN30248276	<0.25	new	1901	0	0	0	0	1	0	0	1	0	0	0	0	0	0	0	0	0	0	0	0	0	0	0	0	0	0	0	0	0	1	0	1	0	0	0	0	0	0
EXNG1011	2017	Australia	Oceania	EXNG1011	pubMLST	PRJNA868503	SRR23215090	SAMN30248275	<0.25	new	13913	0	0	0	1	0	0	0	0	0	0	0	0	0	0	0	0	0	0	0	0	0	0	0	0	0	0	0	0	0	0	0	0	0	0	0	0	0	0
EXNG1005	2017	Australia	Oceania	EXNG1005	pubMLST	PRJNA868503	SRR23215101	SAMN30248274	<0.25	new	7363	0	0	0	1	0	0	0	0	0	0	0	0	0	0	0	0	0	0	0	0	0	0	0	0	0	0	0	0	0	0	0	0	0	0	0	0	0	0
EXNG1002	2017	Australia	Oceania	EXNG1002	pubMLST	PRJNA868503	SRR23215102	SAMN30248273	<0.25	5441	8156	0	0	0	0	1	0	0	0	0	0	0	0	0	0	0	0	0	0	0	0	0	0	0	0	0	0	0	0	0	0	0	0	0	0	0	0	0	0
EXNG999	2017	Australia	Oceania	EXNG999	pubMLST	PRJNA868503	SRR23215055	SAMN30248272	<0.25	16454	6808	0	0	0	0	0	0	0	0	0	0	0	0	0	0	0	0	0	0	0	0	0	0	0	0	0	0	0	0	0	0	0	0	0	0	0	0	0	0
EXNG995	2017	Australia	Oceania	EXNG995	pubMLST	PRJNA868503	SRR22839160	SAMN30248271	2	new	11428	0	0	0	1	0	1	0	0	0	0	0	0	0	0	0	0	0	0	0	0	0	0	0	0	0	0	0	0	0	0	0	0	0	0	0	0	0	0
EXNG985	2017	Australia	Oceania	EXNG985	pubMLST	PRJNA868503	SRR22839159	SAMN30248270	0.5	4244	11428	0	0	0	1	0	1	0	0	0	0	0	0	0	0	0	0	0	0	0	0	0	0	0	0	0	0	0	0	0	0	0	0	0	0	0	0	0	0
EXNG984	2017	Australia	Oceania	EXNG984	pubMLST	PRJNA868503	SRR22839158	SAMN30248269	<0.25	new	1596	0	0	0	1	0	0	0	0	0	0	0	0	0	0	0	0	0	0	0	0	0	0	0	0	0	0	0	0	0	0	0	0	0	0	0	0	0	0
EXNG977	2017	Australia	Oceania	EXNG977	pubMLST	PRJNA868503	SRR22839156	SAMN30248268	<0.25	4244	11428	0	0	0	1	0	1	0	0	0	0	0	0	0	0	0	0	0	0	0	0	0	0	0	0	0	0	0	0	0	0	0	0	0	0	0	0	0	0
EXNG962	2017	Australia	Oceania	EXNG962	pubMLST	PRJNA868503	SRR23215056	SAMN30248267	<0.25	15199	9903	0	0	0	1	0	0	0	0	0	0	0	0	0	0	0	0	0	0	0	0	0	0	0	0	0	0	0	0	0	0	0	0	0	0	0	0	0	0
EXNG961	2017	Australia	Oceania	EXNG961	pubMLST	PRJNA868503	SRR23215058	SAMN30248266	<0.25	11624	7363	0	0	0	1	0	0	0	0	0	0	0	0	0	0	0	0	0	0	0	0	0	0	0	0	0	0	0	0	0	0	0	0	0	0	0	0	0	0
EXNG960	2017	Australia	Oceania	EXNG960	pubMLST	PRJNA868503	SRR22839155	SAMN30248265	<0.25	new	1596	0	0	0	1	0	0	0	0	0	0	0	0	0	0	0	0	0	0	0	0	0	0	0	0	0	0	0	0	0	0	0	0	0	0	0	0	0	0
EXNG956	2017	Australia	Oceania	EXNG956	pubMLST	PRJNA868503	SRR22839033	SAMN30248264	<0.25	9897	11428	0	0	0	1	0	1	0	0	0	0	0	0	0	0	0	0	0	0	0	0	0	0	0	0	0	0	0	0	0	0	0	0	0	0	0	0	0	0
EXNG949	2017	Australia	Oceania	EXNG949	pubMLST	PRJNA868503	SRR23215059	SAMN30248263	<0.25	new	1583	0	0	0	1	0	0	0	0	0	0	0	0	0	0	0	0	0	0	0	0	0	0	0	0	0	0	0	0	0	0	0	0	0	0	0	0	0	0
EXNG947	2017	Australia	Oceania	EXNG947	pubMLST	PRJNA868503	SRR23215060	SAMN30248262	<0.25	new	1600	0	0	0	0	0	0	0	0	0	0	0	0	0	0	0	0	0	0	0	0	0	0	0	0	0	0	0	0	0	0	0	0	0	0	0	0	0	0
EXNG942	2017	Australia	Oceania	EXNG942	pubMLST	PRJNA868503	SRR23215061	SAMN30248261	<0.25	new	8775	0	0	0	1	0	0	0	0	0	0	0	0	0	0	0	0	0	0	0	0	0	0	0	0	0	0	0	0	0	0	0	1	0	0	0	0	0	0
EXNG941	2017	Australia	Oceania	EXNG941	pubMLST	PRJNA868503	SRR22839032	SAMN30248260	<0.25	8022	12046	0	0	0	1	0	0	0	0	0	0	0	0	0	0	0	0	0	0	0	0	0	0	0	0	0	0	0	0	0	0	0	0	0	0	0	0	0	0
EXNG939	2017	Australia	Oceania	EXNG939	pubMLST	PRJNA868503	SRR23215062	SAMN30248259	<0.25	new	1583	0	0	0	1	1	0	0	0	0	0	0	0	0	0	0	0	0	0	0	0	0	0	0	0	0	0	0	0	0	0	0	0	0	0	0	0	0	0
EXNG936	2017	Australia	Oceania	EXNG936	pubMLST	PRJNA868503	SRR22839031	SAMN30248258	<0.25	18030	7363	0	0	0	1	0	0	0	0	0	0	0	0	0	0	0	0	0	0	0	0	0	0	0	0	0	0	0	0	0	0	0	0	0	0	0	0	0	0
EXNG934	2017	Australia	Oceania	EXNG934	pubMLST	PRJNA868503	SRR22839029	SAMN30248257	<0.25	19520	12046	0	0	0	1	0	0	0	0	0	0	0	0	0	0	0	0	0	0	0	0	0	0	0	0	0	0	0	0	0	0	0	0	0	0	0	0	0	0
EXNG932	2017	Australia	Oceania	EXNG932	pubMLST	PRJNA868503	SRR22839028	SAMN30248256	<0.25	9716	12042	0	0	0	1	0	0	0	0	0	0	0	0	0	0	0	0	0	0	0	0	0	0	0	0	0	0	0	0	0	0	0	1	0	0	0	0	0	0
EXNG931	2017	Australia	Oceania	EXNG931	pubMLST	PRJNA868503	SRR22839027	SAMN30248255	<0.25	new	12040	0	0	0	1	0	0	0	0	0	0	0	0	0	0	0	0	0	0	0	0	0	0	0	0	0	0	0	0	0	0	0	0	0	0	0	0	0	0
EXNG924	2017	Australia	Oceania	EXNG924	pubMLST	PRJNA868503	SRR23215063	SAMN30248254	<0.25	21546	8123	0	0	0	0	1	0	0	0	0	0	0	0	0	0	0	0	0	0	0	0	0	0	0	0	0	0	0	0	0	0	0	1	0	0	0	0	0	0
EXNG923	2017	Australia	Oceania	EXNG923	pubMLST	PRJNA868503	SRR22839026	SAMN30248253	1	new	11428	0	0	0	1	0	1	0	0	0	0	0	0	0	0	0	0	0	0	0	0	0	0	0	0	0	0	0	0	0	0	0	0	0	0	0	0	0	0
EXNG916	2017	Australia	Oceania	EXNG916	pubMLST	PRJNA868503	SRR22839025	SAMN30248252	<0.25	new	7363	0	0	0	1	0	0	0	0	0	0	0	0	0	0	0	0	0	0	0	0	0	0	0	0	0	0	0	0	0	0	0	0	0	0	0	0	0	0
EXNG915	2017	Australia	Oceania	EXNG915	pubMLST	PRJNA868503	SRR22839024	SAMN30248251	<0.25	18030	7363	0	0	0	1	0	0	0	0	0	0	0	0	0	0	0	0	0	0	0	0	0	0	0	0	0	0	0	0	0	0	0	0	0	0	0	0	0	0
EXNG912	2017	Australia	Oceania	EXNG912	pubMLST	PRJNA868503	SRR22839023	SAMN30248250	<0.25	new	7363	0	0	0	1	0	0	0	0	0	0	0	0	0	0	0	0	0	0	0	0	0	0	0	0	0	0	0	0	0	0	0	0	0	0	0	0	0	0
EXNG907	2017	Australia	Oceania	EXNG907	pubMLST	PRJNA868503	SRR22839022	SAMN30248249	<0.25	new	1583	0	0	0	0	1	0	0	0	0	0	0	0	0	0	0	0	0	0	0	0	0	0	0	0	0	0	0	0	0	0	0	1	0	0	0	0	0	0
EXNG906	2017	Australia	Oceania	EXNG906	pubMLST	PRJNA868503	SRR22839021	SAMN30248248	<0.25	18030	7363	0	0	0	1	0	0	0	0	0	0	0	0	0	0	0	0	0	0	0	0	0	0	0	0	0	0	0	0	0	0	0	0	0	0	0	0	0	0
EXNG897	2017	Australia	Oceania	EXNG897	pubMLST	PRJNA868503	SRR23215064	SAMN30248247	0.5	new	9362	0	0	0	0	1	1	0	0	0	0	0	0	0	0	0	0	0	0	0	0	0	0	0	0	0	0	0	0	0	0	0	0	0	0	0	0	0	0
EXNG879	2017	Australia	Oceania	EXNG879	pubMLST	PRJNA868503	SRR23215065	SAMN30248246	<0.25	14051	7827	0	0	0	0	1	0	0	1	0	0	0	0	0	0	0	0	0	0	0	0	0	1	0	0	0	0	0	0	0	0	0	1	0	0	0	0	0	0
EXNG876	2017	Australia	Oceania	EXNG876	pubMLST	PRJNA868503	SRR23215066	SAMN30248245	<0.25	new	15608	0	0	0	1	0	0	0	0	0	0	0	0	0	0	0	0	0	0	0	0	0	0	0	0	0	1	0	0	0	0	0	0	0	0	0	0	0	0
EXNG875	2017	Australia	Oceania	EXNG875	pubMLST	PRJNA868503	SRR23215067	SAMN30248244	<0.25	new	7363	0	0	0	1	0	0	0	0	0	0	0	0	0	0	0	0	0	0	0	0	0	0	0	0	0	0	0	0	0	0	0	0	0	0	0	0	0	0
EXNG873	2017	Australia	Oceania	EXNG873	pubMLST	PRJNA868503	SRR23215069	SAMN30248243	<0.25	new	1890	0	0	0	1	0	0	0	1	0	0	0	0	0	0	0	0	0	0	0	0	0	0	0	0	0	0	0	0	0	0	0	0	0	0	0	0	0	0
EXNG864	2017	Australia	Oceania	EXNG864	pubMLST	PRJNA868503	SRR22839020	SAMN30248242	<0.25	8022	12046	0	0	0	1	0	0	0	0	0	0	0	0	0	0	0	0	0	0	0	0	0	0	0	0	0	0	0	0	0	0	0	0	0	0	0	0	0	0
EXNG863	2017	Australia	Oceania	EXNG863	pubMLST	PRJNA868503	SRR22839211	SAMN30248241	<0.25	new	7363	0	0	0	1	0	0	0	0	0	0	0	0	0	0	0	0	0	0	0	0	0	0	0	0	0	0	0	0	0	0	0	0	0	0	0	0	0	0
EXNG861	2017	Australia	Oceania	EXNG861	pubMLST	PRJNA868503	SRR22839214	SAMN30248240	<0.25	8022	12046	0	0	0	1	0	0	0	0	0	0	0	0	0	0	0	0	0	0	0	0	0	0	0	0	0	0	0	0	0	0	0	0	0	0	0	0	0	0
EXNG856	2017	Australia	Oceania	EXNG856	pubMLST	PRJNA868503	SRR22839213	SAMN30248239	<0.25	9716	12042	0	0	0	1	0	0	0	0	0	0	0	0	0	0	0	0	0	0	0	0	0	0	0	0	0	0	0	0	0	0	0	1	0	0	0	0	0	0
EXNG855	2017	Australia	Oceania	EXNG855	pubMLST	PRJNA868503	SRR22839140	SAMN30248238	<0.25	8022	12046	0	0	0	1	0	0	0	0	0	0	0	0	0	0	0	0	0	0	0	0	0	0	0	0	0	0	0	0	0	0	0	0	0	0	0	0	0	0
EXNG844	2017	Australia	Oceania	EXNG844	pubMLST	PRJNA868503	SRR22839128	SAMN30248236	<0.25	new	1583	0	0	0	1	0	0	0	0	0	0	0	0	0	0	0	0	0	0	0	0	0	0	0	0	0	0	0	0	0	0	0	1	0	0	0	0	0	0
EXNG841	2017	Australia	Oceania	EXNG841	pubMLST	PRJNA868503	SRR23215070	SAMN30248235	<0.25	new	11172	0	0	0	1	0	0	0	0	0	0	0	0	0	0	0	0	0	0	0	0	0	0	0	0	0	0	0	0	0	0	0	0	0	0	0	0	0	0
EXNG839	2017	Australia	Oceania	EXNG839	pubMLST	PRJNA868503	SRR22839085	SAMN30248234	2	15737	9363	0	0	1	0	0	1	1	0	0	0	0	0	0	0	0	0	0	0	0	0	0	0	0	0	0	0	0	0	0	0	0	0	0	0	0	0	0	0
EXNG827	2017	Australia	Oceania	EXNG827	pubMLST	PRJNA868503	SRR22839074	SAMN30248233	4	7638	1584	0	1	0	0	0	0	0	0	0	0	0	0	0	0	0	0	0	0	0	0	0	0	0	0	0	1	0	0	0	0	0	0	0	0	0	0	0	0
EXNG821	2017	Australia	Oceania	EXNG821	pubMLST	PRJNA868503	SRR23215071	SAMN30248232	<0.25	new	11999	0	0	0	1	0	0	0	0	0	0	0	0	0	0	0	0	0	0	0	0	0	0	0	0	0	0	0	0	0	0	0	0	0	0	0	0	0	0
EXNG811	2017	Australia	Oceania	EXNG811	pubMLST	PRJNA868503	SRR22839063	SAMN30248231	<0.25	9716	12042	0	0	0	1	0	0	0	0	0	0	0	0	0	0	0	0	0	0	0	0	0	0	0	0	0	0	0	0	0	0	0	0	0	0	0	0	0	0
EXNG800	2017	Australia	Oceania	EXNG800	pubMLST	PRJNA868503	SRR22839052	SAMN30248230	<0.25	18030	7363	0	0	0	1	0	0	0	0	0	0	0	0	0	0	0	0	0	0	0	0	0	0	0	0	0	0	0	0	0	0	0	1	0	0	0	0	0	0
EXNG793	2017	Australia	Oceania	EXNG793	pubMLST	PRJNA868503	SRR22839041	SAMN30248229	<0.25	8022	12046	0	0	0	1	0	0	0	0	0	0	0	0	0	0	0	0	0	0	0	0	0	0	0	0	0	0	0	0	0	0	0	0	0	0	0	0	0	0
EXNG782	2017	Australia	Oceania	EXNG782	pubMLST	PRJNA868503	SRR22839030	SAMN30248228	<0.25	new	12045	0	0	0	1	0	0	0	0	0	0	0	0	0	0	0	0	0	0	0	0	0	0	0	0	0	0	0	0	0	0	0	0	0	0	0	0	0	0
EXNG773	2017	Australia	Oceania	EXNG773	pubMLST	PRJNA868503	SRR22839212	SAMN30248227	<0.25	new	7363	0	0	0	1	0	0	0	0	0	0	0	0	0	0	0	0	0	0	0	0	0	0	0	0	0	0	0	0	0	0	0	0	0	0	0	0	0	0
EXNG771	2017	Australia	Oceania	EXNG771	pubMLST	PRJNA868503	SRR22839201	SAMN30248226	<0.25	9716	12042	0	0	0	1	0	0	0	0	0	0	0	0	0	0	0	0	0	0	0	0	0	0	0	0	0	0	0	0	0	0	0	1	0	0	0	0	0	0
EXNG769	2017	Australia	Oceania	EXNG769	pubMLST	PRJNA868503	SRR22839190	SAMN30248225	<0.25	new	7363	0	0	0	1	0	0	0	0	0	0	0	0	0	0	0	0	0	0	0	0	0	0	0	0	0	0	0	0	0	0	0	0	0	0	0	0	0	0
EXNG765	2017	Australia	Oceania	EXNG765	pubMLST	PRJNA868503	SRR22839179	SAMN30248224	<0.25	new	7363	0	0	0	1	0	0	0	0	0	0	0	0	0	0	0	0	0	0	0	0	0	0	0	0	0	0	0	0	0	0	0	0	0	0	0	0	0	0
EXNG763	2017	Australia	Oceania	EXNG763	pubMLST	PRJNA868503	SRR22839168	SAMN30248223	<0.25	7343	7363	0	0	0	1	0	0	0	0	0	0	0	0	0	0	0	0	0	0	0	0	0	0	0	0	0	0	0	0	0	0	0	0	0	0	0	0	0	0
EXNG755	2017	Australia	Oceania	EXNG755	pubMLST	PRJNA868503	SRR22839157	SAMN30248222	<0.25	new	7363	0	0	0	1	0	0	0	0	0	0	0	0	0	0	0	0	0	0	0	0	0	0	0	0	0	0	0	0	0	0	0	0	0	0	0	0	0	0
EXNG752	2017	Australia	Oceania	EXNG752	pubMLST	PRJNA868503	SRR22839113	SAMN30248221	<0.25	new	7363	0	0	0	1	0	0	0	0	0	0	0	0	0	0	0	0	0	0	0	0	0	0	0	0	0	0	0	0	0	0	0	0	0	0	0	0	0	0
EXNG750	2017	Australia	Oceania	EXNG750	pubMLST	PRJNA868503	SRR22839102	SAMN30248220	<0.25	new	7363	0	0	0	1	0	0	0	0	0	0	0	0	0	0	0	0	0	0	0	0	0	0	0	0	0	0	0	0	0	0	0	0	0	0	0	0	0	0
EXNG748	2017	Australia	Oceania	EXNG748	pubMLST	PRJNA868503	SRR22839091	SAMN30248219	<0.25	new	7363	0	0	0	1	0	0	0	0	0	0	0	0	0	0	0	0	0	0	0	0	0	0	0	0	0	0	0	0	0	0	0	0	0	0	0	0	0	0
EXNG731	2017	Australia	Oceania	EXNG731	pubMLST	PRJNA868503	SRR23215072	SAMN30248218	<0.25	new	13266	0	0	0	1	0	0	0	0	0	0	0	0	0	0	0	0	0	0	0	0	0	0	0	0	0	0	0	0	0	0	0	0	0	0	0	0	0	0
EXNG718	2017	Australia	Oceania	EXNG718	pubMLST	PRJNA868503	SRR22839145	SAMN30248217	<0.25	8022	12046	0	0	0	1	0	0	0	0	0	0	0	0	0	0	0	0	0	0	0	0	0	0	0	0	0	0	0	0	0	0	0	0	0	0	0	0	0	0
EXNG717	2017	Australia	Oceania	EXNG717	pubMLST	PRJNA868503	SRR22839080	SAMN30248216	4	19508	1584	0	1	0	0	0	0	0	0	0	0	0	0	0	0	0	0	0	0	0	0	0	0	0	0	0	0	0	0	0	0	0	0	0	0	0	0	0	0
EXNG716	2017	Australia	Oceania	EXNG716	pubMLST	PRJNA868503	SRR22839079	SAMN30248215	4	19508	1584	0	1	0	0	0	0	0	0	0	0	0	0	0	0	0	0	0	0	0	0	0	0	0	0	0	0	0	0	0	0	0	0	0	0	0	0	0	0
EXNG711	2017	Australia	Oceania	EXNG711	pubMLST	PRJNA868503	SRR22839078	SAMN30248214	<0.25	18030	7363	0	0	0	1	0	0	0	0	0	0	0	0	0	0	0	0	0	0	0	0	0	0	0	0	0	0	0	0	0	0	0	0	0	0	0	0	0	0
EXNG702	2017	Australia	Oceania	EXNG702	pubMLST	PRJNA868503	SRR22839077	SAMN30248213	<0.25	new	1596	0	0	0	0	0	0	0	0	0	0	0	0	0	0	0	0	0	0	0	0	0	0	0	0	0	0	0	0	0	0	0	0	0	0	0	0	0	0
EXNG697	2017	Australia	Oceania	EXNG697	pubMLST	PRJNA868503	SRR22839076	SAMN30248212	<0.25	new	7363	0	0	0	1	0	0	0	0	0	0	0	0	0	0	0	0	0	0	0	0	0	0	0	0	0	0	0	0	0	0	0	0	0	0	0	0	0	0
EXNG693	2017	Australia	Oceania	EXNG693	pubMLST	PRJNA868503	SRR23215073	SAMN30248211	<0.25	new	8776	0	0	0	1	0	0	0	0	0	0	0	0	0	0	0	0	0	0	0	0	0	0	0	0	0	0	0	0	0	0	0	0	0	0	0	0	0	0
EXNG689	2017	Australia	Oceania	EXNG689	pubMLST	PRJNA868503	SRR22839075	SAMN30248210	<0.25	new	7363	0	0	0	1	0	0	0	0	0	0	0	0	0	0	0	0	0	0	0	0	0	0	0	0	0	0	0	0	0	0	0	0	0	0	0	0	0	0
EXNG687	2017	Australia	Oceania	EXNG687	pubMLST	PRJNA868503	SRR22839073	SAMN30248209	<0.25	new	7363	0	0	0	1	0	0	0	0	0	0	0	0	0	0	0	0	0	0	0	0	0	0	0	0	0	0	0	0	0	0	0	0	0	0	0	0	0	0
EXNG685	2017	Australia	Oceania	EXNG685	pubMLST	PRJNA868503	SRR22839072	SAMN30248208	4	19509	1584	0	1	0	0	0	0	0	1	0	0	0	0	0	0	0	0	0	0	0	0	0	1	0	0	0	0	0	0	0	0	0	0	0	0	0	0	0	0
EXNG676	2017	Australia	Oceania	EXNG676	pubMLST	PRJNA868503	SRR22839071	SAMN30248207	<0.25	8022	12046	0	0	0	1	0	0	0	0	0	0	0	0	0	0	0	0	0	0	0	0	0	0	0	0	0	0	0	0	0	0	0	0	0	0	0	0	0	0
EXNG675	2017	Australia	Oceania	EXNG675	pubMLST	PRJNA868503	SRR22839070	SAMN30248206	<0.25	8022	12046	0	0	0	1	0	0	0	0	0	0	0	0	0	0	0	0	0	0	0	0	0	0	0	0	0	0	0	0	0	0	0	0	0	0	0	0	0	0
EXNG664	2017	Australia	Oceania	EXNG664	pubMLST	PRJNA868503	SRR22839069	SAMN30248205	16	new	11428	0	1	0	1	0	1	0	0	0	0	0	0	0	0	0	0	0	0	0	0	0	0	0	0	0	0	0	0	0	0	0	0	0	0	0	0	0	0
EXNG662	2017	Australia	Oceania	EXNG662	pubMLST	PRJNA868503	SRR22839068	SAMN30248204	<0.25	9716	12042	0	0	0	1	0	0	0	0	0	0	0	0	0	0	0	0	0	0	0	0	0	0	0	0	0	0	0	0	0	0	0	1	0	0	0	0	0	0
EXNG658	2017	Australia	Oceania	EXNG658	pubMLST	PRJNA868503	SRR22839067	SAMN30248203	1	new	1596	0	0	0	0	0	0	0	0	0	1	0	0	0	0	0	0	0	0	0	0	0	0	0	0	0	0	0	0	0	0	0	0	0	0	0	0	0	0
EXNG650	2017	Australia	Oceania	EXNG650	pubMLST	PRJNA868503	SRR22839066	SAMN30248202	<0.25	4244	11428	0	0	0	1	0	1	0	0	0	0	0	0	0	0	0	0	0	0	0	0	0	0	0	0	0	0	0	0	0	0	0	0	0	0	0	0	0	0
EXNG648	2017	Australia	Oceania	EXNG648	pubMLST	PRJNA868503	SRR22839065	SAMN30248201	<0.25	new	11648	0	0	0	1	0	0	0	0	0	0	0	0	0	0	0	0	0	0	0	0	0	0	0	0	0	0	0	0	0	0	0	0	0	0	0	0	0	0
EXNG646	2017	Australia	Oceania	EXNG646	pubMLST	PRJNA868503	SRR23215074	SAMN30248200	<0.25	23911	10316	0	0	0	1	0	0	0	0	0	0	0	0	0	0	0	0	0	0	0	0	0	0	0	0	0	0	0	0	0	0	0	0	0	0	0	0	0	0
EXNG641	2017	Australia	Oceania	EXNG641	pubMLST	PRJNA868503	SRR22839064	SAMN30248199	<0.25	9716	12042	0	0	0	1	0	0	0	0	0	0	0	0	0	0	0	0	0	0	0	0	0	0	0	0	0	0	0	0	0	0	0	1	0	0	0	0	0	0
EXNG640	2017	Australia	Oceania	EXNG640	pubMLST	PRJNA868503	SRR22839062	SAMN30248198	<0.25	new	7363	0	0	0	1	0	0	0	0	0	0	0	0	0	0	0	0	0	0	0	0	0	0	0	0	0	0	0	0	0	0	0	0	0	0	0	0	0	0
EXNG638	2017	Australia	Oceania	EXNG638	pubMLST	PRJNA868503	SRR22839061	SAMN30248197	<0.25	new	7363	0	0	0	1	0	0	0	0	0	0	0	0	0	0	0	0	0	0	0	0	0	0	0	0	0	0	0	0	0	0	0	0	0	0	0	0	0	0
EXNG635	2017	Australia	Oceania	EXNG635	pubMLST	PRJNA868503	SRR23215075	SAMN30248196	<0.25	new	10622	0	0	0	1	0	0	0	0	0	0	0	0	0	0	0	0	0	0	0	0	0	0	0	0	0	0	0	0	0	0	0	1	0	0	0	0	0	0
EXNG626	2017	Australia	Oceania	EXNG626	pubMLST	PRJNA868503	SRR22839060	SAMN30248195	<0.25	8022	12046	0	0	0	1	0	0	0	0	0	0	0	0	0	0	0	0	0	0	0	0	0	0	0	0	0	0	0	0	0	0	0	0	0	0	0	0	0	0
EXNG624	2017	Australia	Oceania	EXNG624	pubMLST	PRJNA868503	SRR22839059	SAMN30248194	<0.25	new	12040	0	0	0	1	0	0	0	0	0	0	0	0	0	0	0	0	0	0	0	0	0	0	0	0	0	0	0	0	0	0	0	0	0	0	0	0	0	0
EXNG617	2017	Australia	Oceania	EXNG617	pubMLST	PRJNA868503	SRR22839058	SAMN30248193	4	19509	1584	0	1	0	0	0	0	0	1	0	0	0	0	0	0	0	0	0	0	0	0	0	1	0	0	0	0	0	0	0	0	0	0	0	0	0	0	0	0
EXNG615	2017	Australia	Oceania	EXNG615	pubMLST	PRJNA868503	SRR22839154	SAMN30248192	2	5802	9363	0	0	1	0	0	1	1	1	0	0	0	0	0	0	0	0	0	0	0	0	0	0	0	0	0	0	0	0	0	1	0	0	0	0	0	0	0	0
EXNG613	2017	Australia	Oceania	EXNG613	pubMLST	PRJNA868503	SRR22839153	SAMN30248191	<0.25	9716	12042	0	0	0	1	0	0	0	0	0	0	0	0	0	0	0	0	0	0	0	0	0	0	0	0	0	0	0	0	0	0	0	1	0	0	0	0	0	0
EXNG606	2017	Australia	Oceania	EXNG606	pubMLST	PRJNA868503	SRR22839152	SAMN30248190	<0.25	new	7363	0	0	0	1	0	0	0	0	0	0	0	0	0	0	0	0	0	0	0	0	0	0	0	0	0	0	0	0	0	0	0	0	0	0	0	0	0	0
EXNG605	2017	Australia	Oceania	EXNG605	pubMLST	PRJNA868503	SRR22839151	SAMN30248189	<0.25	8022	12046	0	0	0	1	0	0	0	0	0	0	0	0	0	0	0	0	0	0	0	0	0	0	0	0	0	0	0	0	0	0	0	0	0	0	0	0	0	0
EXNG601	2017	Australia	Oceania	EXNG601	pubMLST	PRJNA868503	SRR22839117	SAMN30248188	<0.25	new	1596	0	0	0	0	0	0	0	0	0	0	0	0	0	0	0	0	0	0	0	0	0	0	0	0	0	0	0	0	0	0	0	0	0	0	0	0	0	0
EXNG596	2017	Australia	Oceania	EXNG596	pubMLST	PRJNA868503	SRR22839116	SAMN30248187	<0.25	9716	12042	0	0	0	1	0	0	0	0	0	0	0	0	0	0	0	0	0	0	0	0	0	0	0	0	0	0	0	0	0	0	0	1	0	0	0	0	0	0
EXNG592	2017	Australia	Oceania	EXNG592	pubMLST	PRJNA868503	SRR22839115	SAMN30248186	<0.25	new	7363	0	0	0	1	0	0	0	0	0	0	0	0	0	0	0	0	0	0	0	0	0	0	0	0	0	0	0	0	0	0	0	0	0	0	0	0	0	0
EXNG591	2017	Australia	Oceania	EXNG591	pubMLST	PRJNA868503	SRR22839114	SAMN30248185	<0.25	8022	12046	0	0	0	1	0	0	0	0	0	0	0	0	0	0	0	0	0	0	0	0	0	0	0	0	0	0	0	0	0	0	0	0	0	0	0	0	0	0
EXNG589	2017	Australia	Oceania	EXNG589	pubMLST	PRJNA868503	SRR22839112	SAMN30248184	<0.25	new	1596	0	0	0	0	0	0	0	0	0	0	0	0	0	0	0	0	0	0	0	0	0	0	0	0	0	0	0	0	0	0	0	0	0	0	0	0	0	0
EXNG583	2017	Australia	Oceania	EXNG583	pubMLST	PRJNA868503	SRR22839111	SAMN30248183	<0.25	new	12040	0	0	0	1	0	0	0	0	0	0	0	0	0	0	0	0	0	0	0	0	0	0	0	0	0	0	0	0	0	0	0	0	0	0	0	0	0	0
EXNG580	2017	Australia	Oceania	EXNG580	pubMLST	PRJNA868503	SRR22839110	SAMN30248182	<0.25	new	7363	0	0	0	1	0	0	0	0	0	0	0	0	0	0	0	0	0	0	0	0	0	0	0	0	0	0	0	0	0	0	0	0	0	0	0	0	0	0
EXNG575	2017	Australia	Oceania	EXNG575	pubMLST	PRJNA868503	SRR23215076	SAMN30248181	<0.25	new	8133	0	0	0	0	0	0	0	0	0	0	0	0	0	0	0	0	0	0	0	0	0	0	0	0	0	0	0	0	0	0	0	0	0	0	0	0	0	0
EXNG574	2017	Australia	Oceania	EXNG574	pubMLST	PRJNA868503	SRR22839109	SAMN30248180	<0.25	new	7363	0	0	0	1	0	0	0	0	0	0	0	0	0	0	0	0	0	0	0	0	0	0	0	0	0	0	0	0	0	0	0	0	0	0	0	0	0	0
EXNG563	2017	Australia	Oceania	EXNG563	pubMLST	PRJNA868503	SRR23215077	SAMN30248179	<0.25	new	9901	0	0	0	1	0	0	0	0	0	0	0	0	0	0	0	0	0	0	0	0	0	0	0	0	0	0	0	0	0	0	0	1	0	0	0	0	0	0
EXNG556	2017	Australia	Oceania	EXNG556	pubMLST	PRJNA868503	SRR22839108	SAMN30248178	<0.25	9716	12042	0	0	0	1	0	0	0	0	0	0	0	0	0	0	0	0	0	0	0	0	0	0	0	0	0	0	0	0	0	0	0	1	0	0	0	0	0	0
EXNG555	2017	Australia	Oceania	EXNG555	pubMLST	PRJNA868503	SRR22839107	SAMN30248177	<0.25	8022	12046	0	0	0	1	0	0	0	0	0	0	0	0	0	0	0	0	0	0	0	0	0	0	0	0	0	0	0	0	0	0	0	0	0	0	0	0	0	0
EXNG554	2017	Australia	Oceania	EXNG554	pubMLST	PRJNA868503	SRR23215078	SAMN30248176	<0.25	5441;14803	8156	0	0	0	0	1	0	0	0	0	0	0	0	0	0	0	0	0	0	0	0	0	0	0	0	0	0	0	0	0	0	0	0	0	0	0	0	0	0
EXNG553	2017	Australia	Oceania	EXNG553	pubMLST	PRJNA868503	SRR22839106	SAMN30248175	<0.25	18030	7363	0	0	0	1	0	0	0	0	0	0	0	0	0	0	0	0	0	0	0	0	0	0	0	0	0	0	0	0	0	0	0	0	0	0	0	0	0	0
EXNG552	2017	Australia	Oceania	EXNG552	pubMLST	PRJNA868503	SRR23215080	SAMN30248174	<0.25	2400	7363	0	0	0	0	1	0	0	1	0	0	0	0	0	0	0	0	0	0	0	0	0	1	0	0	0	0	0	0	0	0	0	1	0	0	0	0	0	0
EXNG549	2017	Australia	Oceania	EXNG549	pubMLST	PRJNA868503	SRR22839105	SAMN30248173	<0.25	new	7363	0	0	0	1	0	0	0	0	0	0	0	0	0	0	0	0	0	0	0	0	0	0	0	0	0	0	0	0	0	0	0	0	0	0	0	0	0	0
EXNG547	2017	Australia	Oceania	EXNG547	pubMLST	PRJNA868503	SRR22839104	SAMN30248172	<0.25	9920	7363	0	0	0	1	0	0	0	0	0	0	0	0	0	0	0	0	0	0	0	0	0	0	0	0	0	0	0	0	0	0	0	0	0	0	0	0	0	0
EXNG545	2017	Australia	Oceania	EXNG545	pubMLST	PRJNA868503	SRR23215081	SAMN30248171	<0.25	new	15331	0	0	0	0	0	0	0	0	0	0	0	0	0	0	0	0	0	0	0	0	0	0	0	0	0	0	0	0	0	0	0	0	0	0	0	0	0	0
EXNG541	2017	Australia	Oceania	EXNG541	pubMLST	PRJNA868503	SRR23215082	SAMN30248170	<0.25	new	11965	0	0	0	1	0	0	0	0	0	0	0	0	0	0	0	0	0	0	0	0	0	0	1	0	0	0	0	0	0	0	0	1	0	0	0	0	0	0
EXNG532	2017	Australia	Oceania	EXNG532	pubMLST	PRJNA868503	SRR22839103	SAMN30248169	<0.25	new	7363	0	0	0	1	0	0	0	0	0	0	0	0	0	0	0	0	0	0	0	0	0	0	0	0	0	0	0	0	0	0	0	0	0	0	0	0	0	0
EXNG530	2017	Australia	Oceania	EXNG530	pubMLST	PRJNA868503	SRR22839210	SAMN30248168	<0.25	new	11428	0	0	0	1	0	1	0	0	0	0	0	0	0	0	0	0	0	0	0	0	0	0	0	0	0	0	0	0	0	0	0	0	0	0	0	0	0	1
EXNG527	2017	Australia	Oceania	EXNG527	pubMLST	PRJNA868503	SRR22839209	SAMN30248167	<0.25	new	7363	0	0	0	1	0	0	0	0	0	0	0	0	0	0	0	0	0	0	0	0	0	0	0	0	0	0	0	0	0	0	0	0	0	0	0	0	0	0
EXNG526	2017	Australia	Oceania	EXNG526	pubMLST	PRJNA868503	SRR22839208	SAMN30248166	<0.25	new	7363	0	0	0	1	0	0	0	0	0	0	0	0	0	0	0	0	0	0	0	0	0	0	0	0	0	0	0	0	0	0	0	0	0	0	0	0	0	0
EXNG525	2017	Australia	Oceania	EXNG525	pubMLST	PRJNA868503	SRR23215083	SAMN30248165	<0.25	new	1596	0	0	0	0	0	0	0	0	0	0	0	0	0	0	0	0	0	0	0	0	0	0	0	0	0	0	0	0	0	0	0	0	0	0	0	0	0	0
EXNG522	2017	Australia	Oceania	EXNG522	pubMLST	PRJNA868503	SRR23215084	SAMN30248164	<0.25	4990	1600	0	0	0	0	0	0	0	0	0	0	0	0	0	0	0	0	0	0	0	0	0	0	0	0	0	0	0	0	0	0	0	0	0	0	0	0	0	0
EXNG517	2017	Australia	Oceania	EXNG517	pubMLST	PRJNA868503	SRR22839207	SAMN30248163	<0.25	8709	9363	0	0	0	1	0	1	0	0	0	0	0	0	0	0	0	0	0	0	0	0	0	0	0	0	0	0	0	0	0	0	0	0	0	0	0	0	0	0
EXNG516	2017	Australia	Oceania	EXNG516	pubMLST	PRJNA868503	SRR22839206	SAMN30248162	<0.25	new	12045	0	0	0	1	0	0	0	0	0	0	0	0	0	0	0	0	0	0	0	0	0	0	0	0	0	0	0	0	0	0	0	0	0	0	0	0	0	0
EXNG512	2017	Australia	Oceania	EXNG512	pubMLST	PRJNA868503	SRR22839205	SAMN30248161	<0.25	new	7363	0	0	0	1	0	0	0	0	0	0	0	0	0	0	0	0	0	0	0	0	0	0	0	0	0	0	0	0	0	0	0	0	0	0	0	0	0	0
EXNG510	2017	Australia	Oceania	EXNG510	pubMLST	PRJNA868503	SRR22839204	SAMN30248160	<0.25	8022	12046	0	0	0	1	0	0	0	0	0	0	0	0	0	0	0	0	0	0	0	0	0	0	0	0	0	0	0	0	0	0	0	0	0	0	0	0	0	0
EXNG505	2017	Australia	Oceania	EXNG505	pubMLST	PRJNA868503	SRR22839203	SAMN30248159	<0.25	new	7363	0	0	0	1	0	0	0	0	0	0	0	0	0	0	0	0	0	0	0	0	0	0	0	0	0	0	0	0	0	0	0	0	0	0	0	0	0	0
EXNG501	2017	Australia	Oceania	EXNG501	pubMLST	PRJNA868503	SRR22839202	SAMN30248158	<0.25	8709	9363	0	0	0	1	0	1	0	0	0	0	0	0	0	0	0	0	0	0	0	0	0	0	0	0	0	0	0	0	0	0	0	0	0	0	0	0	0	0
EXNG495	2017	Australia	Oceania	EXNG495	pubMLST	PRJNA868503	SRR22839200	SAMN30248157	<0.25	new	7363	0	0	0	1	0	0	0	0	0	0	0	0	0	0	0	0	0	0	0	0	0	0	0	0	0	0	0	0	0	0	0	0	0	0	0	0	0	0
EXNG493	2017	Australia	Oceania	EXNG493	pubMLST	PRJNA868503	SRR22839199	SAMN30248156	<0.25	new	7363	0	0	0	1	0	0	0	0	0	0	0	0	0	0	0	0	0	0	0	0	0	0	0	0	0	0	0	0	0	0	0	0	0	0	0	0	0	0
EXNG484	2017	Australia	Oceania	EXNG484	pubMLST	PRJNA868503	SRR22839198	SAMN30248155	<0.25	9920	7363	0	0	0	1	0	0	0	0	0	0	0	0	0	0	0	0	0	0	0	0	0	0	0	0	0	0	0	0	0	0	0	0	0	0	0	0	0	0
EXNG482	2017	Australia	Oceania	EXNG482	pubMLST	PRJNA868503	SRR23215085	SAMN30248154	<0.25	new	8112	0	0	0	1	0	0	0	0	0	0	0	0	0	0	0	0	0	0	0	0	0	0	0	0	0	0	0	0	0	0	0	0	0	0	0	0	0	0
EXNG480	2017	Australia	Oceania	EXNG480	pubMLST	PRJNA868503	SRR22839197	SAMN30248153	<0.25	new	7363	0	0	0	1	0	0	0	0	0	0	0	0	0	0	0	0	0	0	0	0	0	0	0	0	0	0	0	0	0	0	0	0	0	0	0	0	0	0
EXNG476	2017	Australia	Oceania	EXNG476	pubMLST	PRJNA868503	SRR22839195	SAMN30248151	<0.25	new	11428	0	0	0	1	0	1	0	0	0	0	0	0	0	0	0	0	0	0	0	0	0	0	0	0	0	0	0	0	0	0	0	0	0	0	0	0	0	0
EXNG475	2017	Australia	Oceania	EXNG475	pubMLST	PRJNA868503	SRR22839194	SAMN30248150	<0.25	new	7363	0	0	0	1	0	0	0	0	0	0	0	0	0	0	0	0	0	0	0	0	0	0	0	0	0	0	0	0	0	0	0	0	0	0	0	0	0	0
EXNG470	2017	Australia	Oceania	EXNG470	pubMLST	PRJNA868503	SRR23215086	SAMN30248149	<0.25	new	14418	0	0	0	1	0	0	0	0	0	0	0	0	0	0	0	0	0	0	0	0	0	0	0	0	0	0	0	0	0	0	0	0	0	0	0	0	0	0
EXNG468	2017	Australia	Oceania	EXNG468	pubMLST	PRJNA868503	SRR22839193	SAMN30248148	<0.25	new	7363	0	0	0	1	0	0	0	0	0	0	0	0	0	0	0	0	0	0	0	0	0	0	0	0	0	0	0	0	0	0	0	0	0	0	0	0	0	0
EXNG467	2017	Australia	Oceania	EXNG467	pubMLST	PRJNA868503	SRR22839192	SAMN30248147	<0.25	new	11255	0	0	0	1	0	0	0	0	0	0	0	0	0	0	0	0	0	0	0	0	0	0	0	0	0	0	0	0	0	0	0	0	0	0	0	0	0	0
EXNG464	2017	Australia	Oceania	EXNG464	pubMLST	PRJNA868503	SRR22839191	SAMN30248146	<0.25	11514	11648	0	0	0	1	0	0	0	0	0	0	0	0	0	0	0	0	0	0	0	0	0	0	0	0	0	0	0	0	0	0	0	0	0	0	0	0	0	0
EXNG463	2017	Australia	Oceania	EXNG463	pubMLST	PRJNA868503	SRR22839189	SAMN30248145	<0.25	new	7363	0	0	0	1	0	0	0	0	0	0	0	0	0	0	0	0	0	0	0	0	0	0	0	0	0	0	0	0	0	0	0	0	0	0	0	0	0	0
EXNG458	2017	Australia	Oceania	EXNG458	pubMLST	PRJNA868503	SRR22839139	SAMN30248144	<0.25	9716	12042	0	0	0	1	0	0	0	0	0	0	0	0	0	0	0	0	0	0	0	0	0	0	0	0	0	0	0	0	0	0	0	1	0	0	0	0	0	0
EXNG457	2017	Australia	Oceania	EXNG457	pubMLST	PRJNA868503	SRR22839138	SAMN30248143	<0.25	9716	12042	0	0	0	1	0	0	0	0	0	0	0	0	0	0	0	0	0	0	0	0	0	0	0	0	0	0	0	0	0	0	0	1	0	0	0	0	0	0
EXNG456	2017	Australia	Oceania	EXNG456	pubMLST	PRJNA868503	SRR22839137	SAMN30248142	<0.25	8022	12046	0	0	0	1	0	0	0	0	0	0	0	0	0	0	0	0	0	0	0	0	0	0	0	0	0	0	0	0	0	0	0	0	0	0	0	0	0	0
EXNG453	2017	Australia	Oceania	EXNG453	pubMLST	PRJNA868503	SRR22839136	SAMN30248141	<0.25	8022	12046	0	0	0	1	0	0	0	0	0	0	0	0	0	0	0	0	0	0	0	0	0	0	0	0	0	0	0	0	0	0	0	0	0	0	0	0	0	0
EXNG440	2017	Australia	Oceania	EXNG440	pubMLST	PRJNA868503	SRR22839135	SAMN30248140	2	5802	9363	0	0	1	0	0	1	1	1	0	0	0	0	0	0	0	0	0	0	0	0	0	0	0	0	0	0	0	0	0	1	0	0	0	0	0	0	0	0
EXNG438	2017	Australia	Oceania	EXNG438	pubMLST	PRJNA868503	SRR22839134	SAMN30248139	<0.25	18030	7363	0	0	0	1	0	0	0	0	0	0	0	0	0	0	0	0	0	0	0	0	0	0	0	0	0	0	0	0	0	0	0	0	0	0	0	0	0	0
EXNG430	2017	Australia	Oceania	EXNG430	pubMLST	PRJNA868503	SRR22839132	SAMN30248138	<0.25	new	7363	0	0	0	1	0	0	0	0	0	0	0	0	0	0	0	0	0	0	0	0	0	0	0	0	0	0	0	0	0	0	0	0	0	0	0	0	0	0
EXNG425	2017	Australia	Oceania	EXNG425	pubMLST	PRJNA868503	SRR23215087	SAMN30248137	<0.25	new	11184	0	0	0	1	0	0	0	0	0	0	0	0	0	0	0	0	0	0	0	0	0	0	0	0	0	0	0	0	0	0	0	0	0	0	0	0	0	0
EXNG422	2017	Australia	Oceania	EXNG422	pubMLST	PRJNA868503	SRR23215088	SAMN30248136	<0.25	new	7827	0	0	0	0	1	0	0	1	0	0	0	0	0	0	0	0	0	0	0	0	0	1	0	0	0	0	0	0	0	0	0	1	0	0	0	0	0	0
EXNG421	2017	Australia	Oceania	EXNG421	pubMLST	PRJNA868503	SRR22839131	SAMN30248135	<0.25	18030	7363	0	0	0	1	0	0	0	0	0	0	0	0	0	0	0	0	0	0	0	0	0	0	0	0	0	0	0	0	0	0	0	0	0	0	0	0	0	0
EXNG420	2017	Australia	Oceania	EXNG420	pubMLST	PRJNA868503	SRR23215089	SAMN30248134	<0.25	11461	1599	0	0	0	1	0	0	0	0	0	0	0	0	0	0	0	0	0	0	0	0	0	0	0	0	0	0	0	0	0	0	0	0	0	0	0	0	0	0
EXNG414	2017	Australia	Oceania	EXNG414	pubMLST	PRJNA868503	SRR23215091	SAMN30248133	<0.25	14032	7827	0	0	0	0	1	0	0	0	0	0	0	0	0	0	0	0	0	0	0	0	0	0	0	0	0	0	0	0	0	0	0	1	0	0	0	0	0	0
EXNG403	2017	Australia	Oceania	EXNG403	pubMLST	PRJNA868503	SRR22839130	SAMN30248132	2	17047	1596	0	0	0	0	0	0	0	0	0	1	0	0	0	0	0	0	0	0	0	0	0	0	0	0	0	0	0	0	0	0	0	0	0	0	0	0	0	0
EXNG402	2017	Australia	Oceania	EXNG402	pubMLST	PRJNA868503	SRR22839129	SAMN30248131	<0.25	new	7363	0	0	0	1	0	0	0	0	0	0	0	0	0	0	0	0	0	0	0	0	0	0	0	0	0	0	0	0	0	0	0	0	0	0	0	0	0	0
EXNG395	2017	Australia	Oceania	EXNG395	pubMLST	PRJNA868503	SRR22839127	SAMN30248130	<0.25	8022	12046	0	0	0	1	0	0	0	0	0	0	0	0	0	0	0	0	0	0	0	0	0	0	0	0	0	0	0	0	0	0	0	0	0	0	0	0	0	0
EXNG391	2017	Australia	Oceania	EXNG391	pubMLST	PRJNA868503	SRR22839126	SAMN30248129	<0.25	new	11864	0	0	0	1	0	1	0	0	0	0	0	0	0	0	0	0	0	0	0	0	0	0	0	0	0	0	0	0	0	0	0	0	0	0	0	0	0	0
EXNG390	2017	Australia	Oceania	EXNG390	pubMLST	PRJNA868503	SRR22839125	SAMN30248128	<0.25	8022	13917	0	0	0	1	0	0	0	0	0	0	0	0	0	0	0	0	0	0	0	0	0	0	0	0	0	0	0	0	0	0	0	0	0	0	0	0	0	0
EXNG387	2017	Australia	Oceania	EXNG387	pubMLST	PRJNA868503	SRR23215092	SAMN30248127	<0.25	new	15607	0	0	0	1	0	0	0	1	0	0	0	0	0	0	0	0	0	0	0	0	0	0	0	0	0	0	0	0	0	0	0	0	0	0	0	0	0	0
EXNG378	2017	Australia	Oceania	EXNG378	pubMLST	PRJNA868503	SRR22839124	SAMN30248126	<0.25	new	7363	0	0	0	1	0	0	0	0	0	0	0	0	0	0	0	0	0	0	0	0	0	0	0	0	0	0	0	0	0	0	0	0	0	0	0	0	0	0
EXNG376	2017	Australia	Oceania	EXNG376	pubMLST	PRJNA868503	SRR22839123	SAMN30248125	<0.25	8022	12046	0	0	0	1	0	0	0	0	0	0	0	0	0	0	0	0	0	0	0	0	0	0	0	0	0	0	0	0	0	0	0	0	0	0	0	0	0	0
EXNG375	2017	Australia	Oceania	EXNG375	pubMLST	PRJNA868503	SRR23215093	SAMN30248124	<0.25	new	8133	0	0	0	0	0	0	0	0	0	0	0	0	0	0	0	0	0	0	0	0	0	0	0	0	0	0	0	0	0	0	0	0	0	0	0	0	0	0
EXNG371	2017	Australia	Oceania	EXNG371	pubMLST	PRJNA868503	SRR22839122	SAMN30248123	<0.25	new	12040	0	0	0	1	0	0	0	0	0	0	0	0	0	0	0	0	0	0	0	0	0	0	0	0	0	0	0	0	0	0	0	0	0	0	0	0	0	0
EXNG370	2017	Australia	Oceania	EXNG370	pubMLST	PRJNA868503	SRR22839121	SAMN30248122	<0.25	new	7363	0	0	0	1	0	0	0	0	0	0	0	0	0	0	0	0	0	0	0	0	0	0	0	0	0	0	0	0	0	0	0	0	0	0	0	0	0	0
EXNG366	2017	Australia	Oceania	EXNG366	pubMLST	PRJNA868503	SRR23215094	SAMN30248121	<0.25	5624	8143	0	0	0	1	0	0	0	0	0	0	0	0	0	0	0	0	0	0	0	0	0	0	0	0	0	0	0	0	0	0	0	0	0	0	0	0	0	0
EXNG364	2017	Australia	Oceania	EXNG364	pubMLST	PRJNA868503	SRR22839057	SAMN30248120	8	new	1580	0	1	0	0	0	0	0	0	0	0	0	1	0	0	0	0	0	0	0	0	0	0	0	0	0	0	1	0	0	0	0	0	1	1	0	0	1	0
EXNG359	2017	Australia	Oceania	EXNG359	pubMLST	PRJNA868503	SRR22839056	SAMN30248119	<0.25	9716	12042	0	0	0	1	0	0	0	0	0	0	0	0	0	0	0	0	0	0	0	0	0	0	0	0	0	0	0	0	0	0	0	1	0	0	0	0	0	0
EXNG353	2017	Australia	Oceania	EXNG353	pubMLST	PRJNA868503	SRR22839055	SAMN30248118	<0.5	5802	9363	0	0	1	0	0	1	1	1	0	0	0	0	0	0	0	0	0	0	0	0	0	0	0	0	0	0	0	0	0	1	0	0	0	0	0	0	0	0
EXNG352	2017	Australia	Oceania	EXNG352	pubMLST	PRJNA868503	SRR23215095	SAMN30248117	<0.5	292	8122	0	0	0	0	0	0	0	0	0	0	0	0	0	0	0	0	0	0	0	0	0	0	0	0	0	0	0	0	0	0	0	0	0	0	0	0	0	0
EXNG351	2017	Australia	Oceania	EXNG351	pubMLST	PRJNA868503	SRR22839054	SAMN30248116	<0.5	9716	11648	0	0	0	1	0	0	0	0	0	0	0	0	0	0	0	0	0	0	0	0	0	0	0	0	0	0	0	0	0	0	0	0	0	0	0	0	0	0
EXNG349	2017	Australia	Oceania	EXNG349	pubMLST	PRJNA868503	SRR23215096	SAMN30248115	<0.5	6339	1601	0	0	0	1	0	0	0	0	0	0	0	0	0	0	0	0	0	0	0	0	0	0	0	0	0	0	0	0	0	0	0	0	0	0	0	0	0	0
EXNG347	2017	Australia	Oceania	EXNG347	pubMLST	PRJNA868503	SRR22839053	SAMN30248114	<0.5	8022	12046	0	0	0	1	0	0	0	0	0	0	0	0	0	0	0	0	0	0	0	0	0	0	0	0	0	0	0	0	0	0	0	0	0	0	0	0	0	0
EXNG345	2017	Australia	Oceania	EXNG345	pubMLST	PRJNA868503	SRR22839051	SAMN30248113	<0.5	18030	7363	0	0	0	1	0	0	0	0	0	0	0	0	0	0	0	0	0	0	0	0	0	0	0	0	0	0	0	0	0	0	0	0	0	0	0	0	0	0
EXNG338	2017	Australia	Oceania	EXNG338	pubMLST	PRJNA868503	SRR22839050	SAMN30248112	<0.5	8022	12046	0	0	0	1	0	0	0	0	0	0	0	0	0	0	0	0	0	0	0	0	0	0	0	0	0	0	0	0	0	0	0	0	0	0	0	0	0	0
EXNG335	2017	Australia	Oceania	EXNG335	pubMLST	PRJNA868503	SRR22839049	SAMN30248111	<0.25	new	11428	0	0	0	1	0	1	0	0	0	0	0	0	0	0	0	0	0	0	0	0	0	1	0	0	0	0	0	0	0	0	0	0	0	0	0	0	0	0
EXNG332	2017	Australia	Oceania	EXNG332	pubMLST	PRJNA868503	SRR22839048	SAMN30248110	<0.5	387	8135	0	0	0	0	0	0	0	0	0	0	0	0	0	0	0	0	0	0	0	0	0	0	0	0	0	0	0	0	0	0	0	0	0	0	0	0	0	0
EXNG331	2016	Australia	Oceania	EXNG331	pubMLST	PRJNA868503	SRR22839047	SAMN30248109	4	17047	1596	0	1	0	0	0	0	0	0	0	0	0	0	0	0	0	0	0	0	0	0	0	0	0	0	0	0	0	0	0	0	0	0	0	0	0	0	0	0
EXNG330	2017	Australia	Oceania	EXNG330	pubMLST	PRJNA868503	SRR22839046	SAMN30248108	8	19437	1596	0	1	0	0	0	0	0	0	0	0	0	0	0	0	0	0	0	0	0	0	0	0	0	0	0	0	0	0	0	0	0	0	0	0	0	0	0	0
EXNG329	2016	Australia	Oceania	EXNG329	pubMLST	PRJNA868503	SRR22839045	SAMN30248107	4	17047	1596	0	1	0	0	0	0	0	0	0	0	0	0	0	0	0	0	0	0	0	0	0	0	0	0	0	0	0	0	0	0	0	0	0	0	0	0	0	0
EXNG328	2014	Australia	Oceania	EXNG328	pubMLST	PRJNA868503	SRR22839044	SAMN30248106	<0.5	387	8135	0	0	0	0	0	0	0	0	0	0	0	0	0	0	0	0	0	0	0	0	0	0	0	0	0	0	0	0	0	0	0	0	0	0	0	0	0	0
EXNG327	2013	Australia	Oceania	EXNG327	pubMLST	PRJNA868503	SRR22839043	SAMN30248105	<0.5	19436	1596	0	0	0	0	0	0	0	0	0	0	0	0	0	0	0	0	0	0	0	0	0	0	0	0	0	0	0	0	0	0	0	0	0	0	0	0	0	0
EXNG326	2012	Australia	Oceania	EXNG326	pubMLST	PRJNA868503	SRR22839042	SAMN30248104	<0.5	5031	1596	0	0	0	0	0	0	0	0	0	0	0	0	0	0	0	0	0	0	0	0	0	0	0	0	0	0	0	0	0	0	0	0	0	0	0	0	0	0
EXNG325	2011	Australia	Oceania	EXNG325	pubMLST	PRJNA868503	SRR22839040	SAMN30248103	<0.5	5031	1596	0	0	0	0	0	0	0	0	0	0	0	0	0	0	0	0	0	0	0	0	0	0	0	0	0	0	0	0	0	0	0	0	0	0	0	0	0	0
EXNG324	2017	Australia	Oceania	EXNG324	pubMLST	PRJNA868503	SRR22839039	SAMN30248102	8	17047	1596	0	1	0	0	0	0	0	0	0	0	0	0	0	0	0	0	0	0	0	0	0	0	0	0	0	0	0	0	0	0	0	0	0	0	0	0	0	0
EXNG323	2016	Australia	Oceania	EXNG323	pubMLST	PRJNA868503	SRR22839038	SAMN30248101	8	17048	1596	0	1	0	0	0	0	0	0	0	0	0	0	0	0	0	0	0	0	0	0	0	0	0	0	0	0	0	0	0	0	0	0	0	0	0	0	0	0
EXNG322	2013	Australia	Oceania	EXNG322	pubMLST	PRJNA868503	SRR22839037	SAMN30248100	<0.5	10120	8149	0	0	0	0	0	0	0	0	0	0	0	0	0	0	0	0	0	0	0	0	0	0	0	0	0	0	0	0	0	0	0	0	0	0	0	0	0	0
EXNG321	2015	Australia	Oceania	EXNG321	pubMLST	PRJNA868503	SRR22839036	SAMN30248099	>256	14850	12039	1	0	0	0	1	0	0	1	0	0	0	0	0	0	0	0	0	0	0	0	0	1	0	0	0	0	0	0	0	0	0	1	0	0	0	0	0	0
EXNG316	2013	Australia	Oceania	EXNG316	pubMLST	PRJNA868503	SRR22839035	SAMN30248098	<0.5	4186	7359	0	0	0	1	0	0	0	0	0	0	0	0	0	0	0	0	0	0	0	0	0	0	0	0	0	0	0	0	0	0	0	0	0	0	0	0	0	0
EXNG314	2013	Australia	Oceania	EXNG314	pubMLST	PRJNA868503	SRR22839034	SAMN30248097	<0.5	9716	12042	0	0	0	1	0	0	0	0	0	0	0	0	0	0	0	0	0	0	0	0	0	0	0	0	0	0	0	0	0	0	0	1	0	0	0	0	0	0
EXNG309	2013	Australia	Oceania	EXNG309	pubMLST	PRJNA868503	SRR22839101	SAMN30248096	<0.5	21	1579	0	0	0	0	1	0	0	1	0	0	0	0	0	0	0	0	0	0	0	0	0	1	0	0	0	0	0	0	0	0	0	1	0	0	0	0	0	0
EXNG307	2013	Australia	Oceania	EXNG307	pubMLST	PRJNA868503	SRR22839100	SAMN30248095	<0.5	5268	10317	0	0	0	0	0	0	0	0	0	0	0	0	0	0	0	0	0	0	0	0	0	0	1	0	0	0	0	0	0	0	0	0	0	0	0	0	0	0
EXNG305	2013	Australia	Oceania	EXNG305	pubMLST	PRJNA868503	SRR22839099	SAMN30248094	<0.5	8022	12046	0	0	0	1	0	0	0	0	0	0	0	0	0	0	0	0	0	0	0	0	0	0	0	0	0	0	0	0	0	0	0	0	0	0	0	0	0	0
EXNG304	2013	Australia	Oceania	EXNG304	pubMLST	PRJNA868503	SRR22839098	SAMN30248093	<0.5	5533	1901	0	0	0	0	1	0	0	0	0	0	0	0	0	0	0	0	0	0	0	0	0	0	0	0	0	0	0	0	0	0	0	1	0	0	0	0	0	0
EXNG302	2013	Australia	Oceania	EXNG302	pubMLST	PRJNA868503	SRR22839097	SAMN30248092	<0.5	7268	8156	0	0	0	0	1	0	0	0	0	0	0	0	0	0	0	0	0	0	0	0	0	0	0	0	0	0	0	0	0	0	0	0	0	0	0	0	0	0
EXNG301	2013	Australia	Oceania	EXNG301	pubMLST	PRJNA868503	SRR22839096	SAMN30248091	<0.5	10125	12041	0	0	0	0	0	0	0	0	0	0	0	0	0	0	0	0	0	0	0	0	0	0	0	0	0	0	0	0	0	0	0	0	0	0	0	0	0	0
EXNG296	2013	Australia	Oceania	EXNG296	pubMLST	PRJNA868503	SRR22839095	SAMN30248090	<0.5	9716	12042	0	0	0	1	0	0	0	0	0	0	0	0	0	0	0	0	0	0	0	0	0	0	0	0	0	0	0	0	0	0	0	1	0	0	0	0	0	0
EXNG295	2013	Australia	Oceania	EXNG295	pubMLST	PRJNA868503	SRR22839094	SAMN30248089	<0.5	5268	10317	0	0	0	0	0	0	0	0	0	0	0	0	0	0	0	0	0	0	0	0	0	0	1	0	0	0	0	0	0	0	0	0	0	0	0	0	0	0
EXNG294	2013	Australia	Oceania	EXNG294	pubMLST	PRJNA868503	SRR22839093	SAMN30248088	<0.5	9716	12042	0	0	0	1	0	0	0	0	0	0	0	0	0	0	0	0	0	0	0	0	0	0	0	0	0	0	0	0	0	0	0	1	0	0	0	0	0	0
EXNG290	2011	Australia	Oceania	EXNG290	pubMLST	PRJNA868503	SRR22839092	SAMN30248087	<0.5	8022	12046	0	0	0	1	0	0	0	0	0	0	0	0	0	0	0	0	0	0	0	0	0	0	0	0	0	0	0	0	0	0	0	0	0	0	0	0	0	0
EXNG289	2013	Australia	Oceania	EXNG289	pubMLST	PRJNA868503	SRR22839090	SAMN30248086	<0.5	7206	7363	0	0	0	1	0	0	0	0	0	0	0	0	0	0	0	0	0	0	0	0	0	0	0	0	0	0	0	0	0	0	0	0	0	0	0	0	0	0
EXNG288	2013	Australia	Oceania	EXNG288	pubMLST	PRJNA868503	SRR22839089	SAMN30248085	<0.5	9716	12042	0	0	0	1	0	0	0	0	0	0	0	0	0	0	0	0	0	0	0	0	0	0	0	0	0	0	0	0	0	0	0	1	0	0	0	0	0	0
EXNG287	2013	Australia	Oceania	EXNG287	pubMLST	PRJNA868503	SRR22839088	SAMN30248084	<0.5	10109	11249	0	0	0	1	0	0	0	0	0	0	0	0	0	0	0	0	0	0	0	0	0	0	0	0	0	0	0	0	0	0	0	0	0	0	0	0	0	0
EXNG285	2013	Australia	Oceania	EXNG285	pubMLST	PRJNA868503	SRR22839087	SAMN30248083	<0.5	758	12045	0	0	0	1	0	0	0	0	0	0	0	0	0	0	0	0	0	0	0	0	0	0	0	0	0	0	0	0	0	0	0	0	0	0	0	0	0	0
EXNG283	2013	Australia	Oceania	EXNG283	pubMLST	PRJNA868503	SRR22839086	SAMN30248082	<0.5	8842	1890	0	0	0	1	0	0	0	0	0	0	0	0	0	0	0	0	0	0	0	0	0	0	0	0	0	0	0	0	0	0	0	0	0	0	0	0	0	0
EXNG282	2013	Australia	Oceania	EXNG282	pubMLST	PRJNA868503	SRR22839150	SAMN30248081	<0.5	7126	12045	0	0	0	1	0	0	0	0	0	0	0	0	0	0	0	0	0	0	0	0	0	0	0	0	0	0	0	0	0	0	0	0	0	0	0	0	0	0
EXNG281	2013	Australia	Oceania	EXNG281	pubMLST	PRJNA868503	SRR22839149	SAMN30248080	<0.5	4822	1901	0	0	0	0	1	0	0	1	0	0	0	0	0	0	0	0	0	0	0	0	0	0	0	0	0	0	0	0	0	1	0	1	0	0	0	0	0	0
EXNG278	2013	Australia	Oceania	EXNG278	pubMLST	PRJNA868503	SRR22839148	SAMN30248079	<0.5	8063	12046	0	0	0	1	0	0	0	0	0	0	0	0	0	0	0	0	0	0	0	0	0	0	0	0	0	0	0	0	0	0	0	0	0	0	0	0	0	0
EXNG277	2013	Australia	Oceania	EXNG277	pubMLST	PRJNA868503	SRR22839147	SAMN30248078	<0.5	19435	12044	0	0	0	1	0	0	0	0	0	0	0	0	0	0	0	0	0	0	0	0	0	0	0	0	0	0	0	0	0	0	0	0	0	0	0	0	0	0
EXNG272	2013	Australia	Oceania	EXNG272	pubMLST	PRJNA868503	SRR22839146	SAMN30248077	<0.5	10117	7363	0	0	0	1	0	0	0	0	0	0	0	0	0	0	0	0	0	0	0	0	0	0	0	0	0	0	0	0	0	0	0	0	0	0	0	0	0	0
EXNG271	2013	Australia	Oceania	EXNG271	pubMLST	PRJNA868503	SRR22839144	SAMN30248076	<0.5	9716	12042	0	0	0	1	0	0	0	0	0	0	0	0	0	0	0	0	0	0	0	0	0	0	0	0	0	0	0	0	0	0	0	1	0	0	0	0	0	0
EXNG270	2013	Australia	Oceania	EXNG270	pubMLST	PRJNA868503	SRR22839143	SAMN30248075	<0.5	5267	7822	0	0	0	0	1	0	0	1	0	0	0	0	0	0	0	0	0	0	0	0	0	1	0	0	0	0	0	0	0	0	0	1	0	0	0	0	0	0
EXNG266	2012	Australia	Oceania	EXNG266	pubMLST	PRJNA868503	SRR22839142	SAMN30248074	<0.5	7206	7363	0	0	0	1	0	0	0	0	0	0	0	0	0	0	0	0	0	0	0	0	0	0	0	0	0	0	0	0	0	0	0	0	0	0	0	0	0	0
EXNG264	2012	Australia	Oceania	EXNG264	pubMLST	PRJNA868503	SRR22839141	SAMN30248073	<0.5	9716	12042	0	0	0	1	0	0	0	0	0	0	0	0	0	0	0	0	0	0	0	0	0	0	0	0	0	0	0	0	0	0	0	1	0	0	0	0	0	0
EXNG261	2012	Australia	Oceania	EXNG261	pubMLST	PRJNA868503	SRR22839188	SAMN30248072	<0.5	9716	12042	0	0	0	1	0	0	0	0	0	0	0	0	0	0	0	0	0	0	0	0	0	0	0	0	0	0	0	0	0	0	0	1	0	0	0	0	0	0
EXNG259	2012	Australia	Oceania	EXNG259	pubMLST	PRJNA868503	SRR22839187	SAMN30248071	<0.5	7126	12040	0	0	0	1	0	0	0	0	0	0	0	0	0	0	0	0	0	0	0	0	0	0	0	0	0	0	0	0	0	0	0	0	0	0	0	0	0	0
EXNG257	2012	Australia	Oceania	EXNG257	pubMLST	PRJNA868503	SRR22839186	SAMN30248070	<0.5	10106	7822	0	0	0	0	1	0	0	1	0	0	0	0	0	0	0	0	0	0	0	0	0	1	0	0	0	0	0	0	0	0	0	1	0	0	0	0	0	0
EXNG254	2012	Australia	Oceania	EXNG254	pubMLST	PRJNA868503	SRR22839185	SAMN30248069	<0.5	10117	7363	0	0	0	1	0	0	0	0	0	0	0	0	0	0	0	0	0	0	0	0	0	0	0	0	0	0	0	0	0	0	0	0	0	0	0	0	0	0
EXNG253	2012	Australia	Oceania	EXNG253	pubMLST	PRJNA868503	SRR22839184	SAMN30248068	<0.5	7126	12040	0	0	0	1	0	0	0	0	0	0	0	0	0	0	0	0	0	0	0	0	0	0	0	0	0	0	0	0	0	0	0	0	0	0	0	0	0	0
EXNG252	2012	Australia	Oceania	EXNG252	pubMLST	PRJNA868503	SRR22839183	SAMN30248067	<0.5	758	12045	0	0	0	1	0	0	0	0	0	0	0	0	0	0	0	0	0	0	0	0	0	0	0	0	0	0	0	0	0	0	0	0	0	0	0	0	0	0
EXNG250	2012	Australia	Oceania	EXNG250	pubMLST	PRJNA868503	SRR22839182	SAMN30248066	<0.5	4768	1584	0	0	0	0	0	0	0	0	0	0	0	0	0	0	0	0	0	0	0	0	0	0	0	0	0	0	0	0	0	0	0	0	0	0	0	0	0	0
EXNG248	2012	Australia	Oceania	EXNG248	pubMLST	PRJNA868503	SRR22839181	SAMN30248065	<0.5	4186	7359	0	0	0	1	0	0	0	0	0	0	0	0	0	0	0	0	0	0	0	0	0	0	0	0	0	0	0	0	0	0	0	0	0	0	0	0	0	0
EXNG242	2012	Australia	Oceania	EXNG242	pubMLST	PRJNA868503	SRR22839180	SAMN30248064	<0.5	4186	7359	0	0	0	1	0	0	0	0	0	0	0	0	0	0	0	0	0	0	0	0	0	0	0	0	0	0	0	0	0	0	0	0	0	0	0	0	0	0
EXNG239	2012	Australia	Oceania	EXNG239	pubMLST	PRJNA868503	SRR22839178	SAMN30248063	<0.5	7206	7363	0	0	0	1	0	0	0	0	0	0	0	0	0	0	0	0	0	0	0	0	0	0	0	0	0	0	0	0	0	0	0	0	0	0	0	0	0	0
EXNG238	2012	Australia	Oceania	EXNG238	pubMLST	PRJNA868503	SRR22839177	SAMN30248062	<0.5	10114	1588	0	0	0	1	0	0	0	1	0	0	0	0	0	0	0	0	0	0	0	0	0	0	0	0	0	0	0	0	0	0	0	0	0	0	0	0	0	0
EXNG237	2012	Australia	Oceania	EXNG237	pubMLST	PRJNA868503	SRR22839176	SAMN30248061	<0.5	1407	7360	0	0	0	0	1	0	0	1	0	0	0	0	0	0	0	0	0	0	0	0	0	0	0	0	0	0	0	0	0	1	0	1	0	0	0	0	0	0
EXNG236	2012	Australia	Oceania	EXNG236	pubMLST	PRJNA868503	SRR22839175	SAMN30248060	<0.5	758	12045	0	0	0	1	0	0	0	0	0	0	0	0	0	0	0	0	0	0	0	0	0	0	0	0	0	0	0	0	0	0	0	0	0	0	0	0	0	0
EXNG235	2012	Australia	Oceania	EXNG235	pubMLST	PRJNA868503	SRR22839174	SAMN30248059	<0.5	10105	1924	0	0	0	1	0	0	0	0	0	0	0	0	0	0	0	0	0	0	0	0	0	0	0	0	0	0	0	0	0	0	0	0	0	0	0	0	0	0
EXNG234	2011	Australia	Oceania	EXNG234	pubMLST	PRJNA868503	SRR22839173	SAMN30248058	<0.5	758	12045	0	0	0	1	0	0	0	0	0	0	0	0	0	0	0	0	0	0	0	0	0	0	0	0	0	0	0	0	0	0	0	0	0	0	0	0	0	0
EXNG232	2011	Australia	Oceania	EXNG232	pubMLST	PRJNA868503	SRR22839172	SAMN30248057	<0.5	225	1901	0	0	0	0	1	0	0	1	0	0	0	0	0	0	0	0	0	0	0	0	0	1	0	0	0	0	0	0	0	0	0	1	0	0	0	0	0	0
EXNG230	2011	Australia	Oceania	EXNG230	pubMLST	PRJNA868503	SRR22839171	SAMN30248056	<0.5	9716	12042	0	0	0	1	0	0	0	0	0	0	0	0	0	0	0	0	0	0	0	0	0	0	0	0	0	0	0	0	0	0	0	1	0	0	0	0	0	0
EXNG229	2011	Australia	Oceania	EXNG229	pubMLST	PRJNA868503	SRR22839170	SAMN30248055	<0.5	758	12045	0	0	0	1	0	0	0	0	0	0	0	0	0	0	0	0	0	0	0	0	0	0	0	0	0	0	0	0	0	0	0	0	0	0	0	0	0	0
EXNG226	2011	Australia	Oceania	EXNG226	pubMLST	PRJNA868503	SRR22839169	SAMN30248054	<0.5	436	8145	0	0	0	0	1	0	0	0	0	0	0	0	0	0	0	0	0	0	0	0	0	0	0	0	0	0	0	0	0	0	0	1	0	0	0	0	0	0
EXNG225	2011	Australia	Oceania	EXNG225	pubMLST	PRJNA868503	SRR22839167	SAMN30248053	<0.5	758	12045	0	0	0	1	0	0	0	0	0	0	0	0	0	0	0	0	0	0	0	0	0	0	0	0	0	0	0	0	0	0	0	0	0	0	0	0	0	0
EXNG224	2011	Australia	Oceania	EXNG224	pubMLST	PRJNA868503	SRR22839166	SAMN30248052	<0.5	7803	12040	0	0	0	1	0	0	0	0	0	0	0	0	0	0	0	0	0	0	0	0	0	0	0	0	0	0	0	0	0	0	0	0	0	0	0	0	0	0
EXNG219	2011	Australia	Oceania	EXNG219	pubMLST	PRJNA868503	SRR22839165	SAMN30248051	<0.5	10103	7363	0	0	0	1	0	0	0	0	0	0	0	0	0	0	0	0	0	0	0	0	0	0	0	0	0	0	0	0	0	0	0	0	0	0	0	0	0	0
EXNG218	2011	Australia	Oceania	EXNG218	pubMLST	PRJNA868503	SRR22839164	SAMN30248050	<0.5	10103	7363	0	0	0	1	0	0	0	0	0	0	0	0	0	0	0	0	0	0	0	0	0	0	0	0	0	0	0	0	0	0	0	0	0	0	0	0	0	0
EXNG217	2011	Australia	Oceania	EXNG217	pubMLST	PRJNA868503	SRR22839163	SAMN30248049	<0.5	758	12045	0	0	0	1	0	0	0	0	0	0	0	0	0	0	0	0	0	0	0	0	0	0	0	0	0	0	0	0	0	0	0	0	0	0	0	0	0	0
EXNG214	2011	Australia	Oceania	EXNG214	pubMLST	PRJNA868503	SRR22839120	SAMN30248048	<0.5	758	12045	0	0	0	1	0	0	0	0	0	0	0	0	0	0	0	0	0	0	0	0	0	0	0	0	0	0	0	0	0	0	0	0	0	0	0	0	0	0
EXNG213	2011	Australia	Oceania	EXNG213	pubMLST	PRJNA868503	SRR22839119	SAMN30248047	<0.5	7126	12040	0	0	0	1	0	0	0	0	0	0	0	0	0	0	0	0	0	0	0	0	0	0	0	0	0	0	0	0	0	0	0	0	0	0	0	0	0	0
EXNG210	2011	Australia	Oceania	EXNG210	pubMLST	PRJNA868503	SRR22839118	SAMN30248046	<0.6	7126	12040	0	0	0	1	0	0	0	0	0	0	0	0	0	0	0	0	0	0	0	0	0	0	0	0	0	0	0	0	0	0	0	0	0	0	0	0	0	0
EXNG209	2011	Australia	Oceania	EXNG209	pubMLST	PRJNA868503	SRR22839084	SAMN30248045	<0.5	9716	12042	0	0	0	1	0	0	0	0	0	0	0	0	0	0	0	0	0	0	0	0	0	0	0	0	0	0	0	0	0	0	0	1	0	0	0	0	0	0
EXNG206	2011	Australia	Oceania	EXNG206	pubMLST	PRJNA868503	SRR22839083	SAMN30248044	<0.5	10080	7363	0	0	0	1	0	0	0	0	0	0	0	0	0	0	0	0	0	0	0	0	0	0	0	0	0	0	0	0	0	0	0	0	0	0	0	0	0	0
EXNG204	2011	Australia	Oceania	EXNG204	pubMLST	PRJNA868503	SRR22839082	SAMN30248043	<0.5	10103	7363	0	0	0	1	0	0	0	0	0	0	0	0	0	0	0	0	0	0	0	0	0	0	0	0	0	0	0	0	0	0	0	0	0	0	0	0	0	0
EXNG202	2011	Australia	Oceania	EXNG202	pubMLST	PRJNA868503	SRR22839081	SAMN30248042	<0.5	1498	12045	0	0	0	1	0	0	0	0	0	0	0	0	0	0	0	0	0	0	0	0	0	0	0	0	0	0	0	0	0	0	0	0	0	0	0	0	0	0
LRRBGS-0767	2005	United States	North America	LRRBGS_0767	pubMLST	PRJNA329501	SRR17918637	SAMN25712622	1	437	10890	0	0	0	0	1	0	0	1	0	0	0	0	0	0	0	0	0	0	0	0	0	1	0	0	0	0	0	0	0	0	0	1	0	0	0	0	0	0
LRRBGS-0766	2005	United States	North America	LRRBGS_0766	pubMLST	PRJNA329501	SRR17918638	SAMN25712621	1	437	1901	0	0	0	0	1	0	0	1	0	0	0	0	0	0	0	0	0	0	0	0	0	1	0	0	0	0	0	0	0	0	0	1	0	0	0	0	0	0
LRRBGS-0765	2016	United States	North America	LRRBGS_0765	pubMLST	PRJNA329501	SRR17918639	SAMN25712620	16	3169	7371	0	1	0	1	1	0	0	1	0	0	1	0	0	0	0	0	0	0	0	0	0	1	0	0	0	0	0	0	1	0	0	1	0	0	0	0	0	0
LRRBGS-0764	2016	United States	North America	LRRBGS_0764	pubMLST	PRJNA329501	SRR17918640	SAMN25712619	16	1055	7822	1	0	0	0	1	0	0	1	0	0	0	0	0	0	0	0	0	0	0	0	0	1	0	0	0	0	0	0	0	0	0	1	0	0	0	0	0	0
LRRBGS-0763	2015	United States	North America	LRRBGS_0763	pubMLST	PRJNA329501	SRR17918641	SAMN25712618	16	3169	7371	0	1	0	1	1	0	0	1	0	0	1	0	0	0	0	0	0	0	0	0	0	1	0	0	0	0	0	0	0	0	0	1	0	0	0	0	0	0
LRRBGS-0762	2015	United States	North America	LRRBGS_0762	pubMLST	PRJNA329501	SRR17918642	SAMN25712617	16	3169	7371	0	1	0	1	1	0	0	1	0	0	1	0	0	0	0	0	0	0	0	0	0	1	0	0	0	0	0	0	0	0	0	1	0	0	0	0	0	0
LRRBGS-0761	2015	United States	North America	LRRBGS_0761	pubMLST	PRJNA329501	SRR17918643	SAMN25712616	16	3169	7371	0	1	0	1	1	0	0	1	0	0	1	0	0	0	0	0	0	0	0	0	0	1	0	0	0	0	0	0	0	0	0	1	0	0	0	0	0	0
LRRBGS-0630	2005	United States	North America	LRRBGS_0630	pubMLST	PRJNA329501	SRR17918644	SAMN25712615	1	437	1901	0	0	0	0	1	0	0	1	0	0	0	0	0	0	0	0	0	0	0	0	0	1	0	0	0	0	0	0	0	0	0	1	0	0	0	0	0	0
GCWGS-11556	2019	United States	North America	GCWGS_11556	pubMLST	PRJNA317462	SRR17188740	SAMN23567791	0.03	508	10931	0	0	0	0	1	0	0	0	0	0	0	0	0	0	0	0	0	0	0	0	0	0	0	0	0	0	0	0	0	1	0	0	0	0	0	0	0	0
GCWGS-11555	2019	United States	North America	GCWGS_11555	pubMLST	PRJNA317462	SRR17188741	SAMN23567790	2	3935	11422	0	0	1	0	0	1	1	1	0	0	0	0	0	0	0	0	0	0	0	0	0	0	0	0	0	0	0	0	0	1	0	0	0	0	0	0	0	0
GCWGS-11540	2019	United States	North America	GCWGS_11540	pubMLST	PRJNA317462	SRR17188731	SAMN23567775	0.25	20468	7822	0	0	0	1	0	0	0	1	0	0	0	0	0	0	0	0	0	0	0	0	0	1	0	0	0	0	0	0	0	0	0	0	0	0	0	0	0	0
GCWGS-11539	2019	United States	North America	GCWGS_11539	pubMLST	PRJNA317462	SRR17188732	SAMN23567774	0.25	14954	13526	0	0	0	1	0	0	0	0	0	0	0	0	0	0	0	0	0	0	0	0	0	0	0	0	0	0	0	0	0	0	0	0	0	0	0	0	0	0
GCWGS-11529	2019	United States	North America	GCWGS_11529	pubMLST	PRJNA317462	SRR17188733	SAMN23567771	0.03	new	11982	0	0	0	1	0	1	0	0	0	0	0	0	0	0	0	0	0	0	0	0	0	0	0	0	0	0	0	0	0	0	0	0	0	0	0	0	0	0
GCWGS-11528	2019	United States	North America	GCWGS_11528	pubMLST	PRJNA317462	SRR17188734	SAMN23567770	4	20046	1580	0	1	0	0	0	0	0	0	0	0	0	1	0	0	0	0	0	0	0	0	0	0	0	0	0	0	1	0	0	0	0	0	1	1	0	0	1	0
GCWGS-11527	2019	United States	North America	GCWGS_11527	pubMLST	PRJNA317462	SRR17188735	SAMN23567769	0.25	20425	11428	0	0	0	1	0	1	0	0	0	0	0	0	0	0	0	0	0	0	0	0	0	0	0	0	0	0	0	0	0	0	0	0	0	0	0	0	0	0
GCWGS-11526	2019	United States	North America	GCWGS_11526	pubMLST	PRJNA317462	SRR17188736	SAMN23567768	0.03	20017	8143	0	0	0	1	0	0	0	0	0	0	0	0	0	0	0	0	0	0	0	0	0	0	0	0	0	0	0	0	0	0	0	0	0	0	0	0	0	0
GCWGS-11525	2019	United States	North America	GCWGS_11525	pubMLST	PRJNA317462	SRR17188737	SAMN23567767	1	17905	9363	0	0	1	0	0	1	1	1	0	0	0	0	0	0	0	0	0	0	0	0	0	0	0	0	0	0	0	0	0	1	0	0	0	0	0	0	0	0
GCWGS-9890	2019	United States	North America	GCWGS_9890	pubMLST	PRJNA317462	SRR17188738	SAMN23567766	2	3935	9363	0	0	1	0	0	1	1	0	0	0	0	0	0	0	0	0	0	0	0	0	0	0	0	0	0	0	0	0	0	0	0	0	0	0	0	0	0	0
GCWGS-9889	2019	United States	North America	GCWGS_9889	pubMLST	PRJNA317462	SRR17188739	SAMN23567765	0.25	17768	13526	0	0	0	1	0	0	0	0	0	0	0	0	0	0	0	0	0	0	0	0	0	0	0	0	0	0	0	0	0	0	0	0	0	0	0	0	0	0
GCWGS-9888	2019	United States	North America	GCWGS_9888	pubMLST	PRJNA317462	SRR17188730	SAMN23567764	0.25	20655	7827	0	0	0	0	1	0	0	0	0	0	0	0	0	0	0	0	0	0	0	0	0	0	0	0	0	0	0	0	0	0	0	1	0	0	0	0	0	0
SAMN22824347	2019	Dominican Republic	North America	Ng_91	Not stated	PRJNA776899	SRR16683579	SAMN22824347	0.25	new	8143	0	0	0	1	0	0	0	0	0	0	0	0	0	0	0	0	0	0	0	0	0	0	0	0	0	0	0	0	0	0	0	0	0	0	0	0	0	0
SAMN22824346	2019	Dominican Republic	North America	Ng_74	Not stated	PRJNA776899	SRR16683580	SAMN22824346	0.125	new	8133	0	0	0	1	0	0	0	0	0	0	0	0	0	0	0	0	0	0	0	0	0	0	0	0	0	0	0	0	0	0	0	0	0	0	0	0	0	0
SAMN22824345	2019	Dominican Republic	North America	Ng_54	Not stated	PRJNA776899	SRR16683614	SAMN22824345	0.125	3785	11247	0	0	0	0	0	0	0	0	0	0	0	0	0	0	0	0	0	0	0	0	0	0	0	0	0	0	0	0	0	0	0	0	0	0	0	0	0	0
SAMN22824344	2018	Dominican Republic	North America	Ng_30	Not stated	PRJNA776899	SRR16683615	SAMN22824344	0.03	new	1588	0	0	0	1	0	0	0	0	0	0	0	0	0	0	0	0	0	0	0	0	0	0	0	0	0	0	0	0	0	0	0	0	0	0	0	0	0	0
SAMN22824343	2019	Dominican Republic	North America	Ng_25	Not stated	PRJNA776899	SRR16683616	SAMN22824343	0.125	8016	1588	0	0	0	1	0	0	0	0	0	0	0	0	0	0	0	0	0	0	0	0	0	0	0	0	0	0	0	0	0	0	0	0	0	0	0	0	0	0
SAMN22824342	2019	Dominican Republic	North America	Ng_188	Not stated	PRJNA776899	SRR16683617	SAMN22824342	0.25	661	1582	0	0	0	0	1	0	0	1	0	0	0	0	0	0	0	0	0	0	0	0	0	1	0	0	0	0	0	0	0	0	0	1	0	0	0	0	0	0
SAMN22824341	2019	Dominican Republic	North America	Ng_183	Not stated	PRJNA776899	SRR16683618	SAMN22824341	0.25	new	13732	0	0	0	1	0	0	0	0	0	0	0	0	0	0	0	0	0	0	0	0	0	0	0	0	0	0	0	0	0	0	0	0	0	0	0	0	0	0
SAMN22824340	2019	Dominican Republic	North America	Ng_180	Not stated	PRJNA776899	SRR16683620	SAMN22824340	0.125	7228	1588	0	0	0	1	0	0	0	0	0	0	0	0	0	0	0	0	0	0	0	0	0	0	0	0	0	0	0	0	0	0	0	0	0	0	0	0	0	0
SAMN22824339	2019	Dominican Republic	North America	Ng_176	Not stated	PRJNA776899	SRR16683621	SAMN22824339	0.125	9918	8143	0	0	0	1	0	0	0	0	0	0	0	0	0	0	0	0	0	0	0	0	0	0	0	0	0	0	0	0	0	0	0	0	0	0	0	0	0	0
SAMN22824338	2019	Dominican Republic	North America	Ng_175	Not stated	PRJNA776899	SRR16683622	SAMN22824338	0.03	new	8143	0	0	0	1	0	0	0	0	0	0	0	0	0	0	0	0	0	0	0	0	0	0	0	0	0	0	0	0	0	0	0	0	0	0	0	0	0	0
SAMN22824337	2019	Dominican Republic	North America	Ng_171	Not stated	PRJNA776899	SRR16683623	SAMN22824337	0.125	8016	1588	0	0	0	1	0	0	0	0	0	0	0	0	0	0	0	0	0	0	0	0	0	0	0	0	0	0	0	0	0	0	0	0	0	0	0	0	0	0
SAMN22824336	2019	Dominican Republic	North America	Ng_165	Not stated	PRJNA776899	SRR16683624	SAMN22824336	0.25	new	8143	0	0	0	1	0	0	0	0	0	0	0	0	0	0	0	0	0	0	0	0	0	0	0	0	0	0	0	0	0	0	0	0	0	0	0	0	0	0
Ng_163	2019	Dominican Republic	North America	Ng_163	pubMLST	PRJNA776899	SRR16683625	SAMN22824335	0.25	1691;8016	13732	0	0	0	1	0	0	0	0	0	0	0	0	0	0	0	0	0	0	0	0	0	0	0	0	0	0	0	0	0	0	0	0	0	0	0	0	0	0
Ng_162	2019	Dominican Republic	North America	Ng_162	pubMLST	PRJNA776899	SRR16683626	SAMN22824334	0.25	5624;9918	new	0	0	0	1	0	0	0	0	0	0	0	0	0	0	0	0	0	0	0	0	0	0	0	0	0	0	0	0	0	0	0	0	0	0	0	0	0	0
Ng_154	2019	Dominican Republic	North America	Ng_154	pubMLST	PRJNA776899	SRR16683627	SAMN22824333	0.25	5624;9918	8143	0	0	0	1	0	0	0	0	0	0	0	0	0	0	0	0	0	0	0	0	0	0	0	0	0	0	0	0	0	0	0	0	0	0	0	0	0	0
SAMN22824332	2019	Dominican Republic	North America	Ng_151	Not stated	PRJNA776899	SRR16683628	SAMN22824332	0.25	9918	8143	0	0	0	1	0	0	0	0	0	0	0	0	0	0	0	0	0	0	0	0	0	0	0	0	0	0	0	0	0	0	0	0	0	0	0	0	0	0
SAMN22824331	2019	Dominican Republic	North America	Ng_148	Not stated	PRJNA776899	SRR16683629	SAMN22824331	0.125	9918	8143	0	0	0	1	0	0	0	0	0	0	0	0	0	0	0	0	0	0	0	0	0	0	0	0	0	0	0	0	0	0	0	0	0	0	0	0	0	0
SAMN22824330	2019	Dominican Republic	North America	Ng_144	Not stated	PRJNA776899	SRR16683631	SAMN22824330	0.125	5624	13732	0	0	0	1	0	0	0	0	0	0	0	0	0	0	0	0	0	0	0	0	0	0	0	0	0	0	0	0	0	0	0	0	0	0	0	0	0	0
SAMN22824329	2019	Dominican Republic	North America	Ng_141	Not stated	PRJNA776899	SRR16683632	SAMN22824329	0.25	9918	8143	0	0	0	1	0	0	0	0	0	0	0	0	0	0	0	0	0	0	0	0	0	0	0	0	0	0	0	0	0	0	0	0	0	0	0	0	0	0
SAMN22824328	2019	Dominican Republic	North America	Ng_140	Not stated	PRJNA776899	SRR16683633	SAMN22824328	0.125	new	1898	0	0	0	1	0	0	0	0	0	0	0	0	0	0	0	0	0	0	0	0	0	0	0	0	0	0	0	0	0	0	0	0	0	0	0	0	0	0
SAMN22824327	2019	Dominican Republic	North America	Ng_136	Not stated	PRJNA776899	SRR16683634	SAMN22824327	0.25	new	8143	0	0	0	1	0	0	0	0	0	0	0	0	0	0	0	0	0	0	0	0	0	0	0	0	0	0	0	0	0	0	0	0	0	0	0	0	0	0
SAMN22824326	2019	Dominican Republic	North America	Ng_134	Not stated	PRJNA776899	SRR16683635	SAMN22824326	0.25	26	1584	0	0	0	0	0	0	0	0	0	0	0	0	0	0	0	0	0	0	0	0	0	0	1	0	0	0	0	0	0	0	0	0	0	0	0	0	0	0
SAMN22824325	2019	Dominican Republic	North America	Ng_133	Not stated	PRJNA776899	SRR16683636	SAMN22824325	0.125	9918	8143	0	0	0	1	0	0	0	0	0	0	0	0	0	0	0	0	0	0	0	0	0	0	0	0	0	0	0	0	0	0	0	0	0	0	0	0	0	0
SAMN22824324	2019	Dominican Republic	North America	Ng_131	Not stated	PRJNA776899	SRR16683637	SAMN22824324	0.25	11788	8143	0	0	0	1	0	0	0	0	0	0	0	0	0	0	0	0	0	0	0	0	0	0	0	0	0	0	0	0	0	0	0	0	0	0	0	0	0	0
SAMN22824323	2019	Dominican Republic	North America	Ng_129	Not stated	PRJNA776899	SRR16683638	SAMN22824323	0.125	new	8143	0	0	0	1	0	0	0	0	0	0	0	0	0	0	0	0	0	0	0	0	0	0	0	0	0	0	0	0	0	0	0	0	0	0	0	0	0	0
SAMN22824322	2019	Dominican Republic	North America	Ng_128	Not stated	PRJNA776899	SRR16683639	SAMN22824322	0.25	7228	1588	0	0	0	1	0	0	0	0	0	0	0	0	0	0	0	0	0	0	0	0	0	0	0	0	0	0	0	0	0	0	0	0	0	0	0	0	0	0
SAMN22824321	2019	Dominican Republic	North America	Ng_126	Not stated	PRJNA776899	SRR16683640	SAMN22824321	0.25	9918	8143	0	0	0	1	0	0	0	0	0	0	0	0	0	0	0	0	0	0	0	0	0	0	0	0	0	0	0	0	0	0	0	0	0	0	0	0	0	0
Ng_123	2019	Dominican Republic	North America	Ng_123	pubMLST	PRJNA776899	SRR16683726	SAMN22824320	0.25	new	8143	0	0	0	1	0	0	0	0	0	0	0	0	0	0	0	0	0	0	0	0	0	0	0	0	0	0	0	0	0	0	0	0	0	0	0	0	0	0
SAMN22824319	2019	Dominican Republic	North America	Ng_118	Not stated	PRJNA776899	SRR16683727	SAMN22824319	0.125	7228	1588	0	0	0	1	0	0	0	0	0	0	0	0	0	0	0	0	0	0	0	0	0	0	0	0	0	0	0	0	0	0	0	0	0	0	0	0	0	0
SAMN22824318	2018	Dominican Republic	North America	Ng_114	Not stated	PRJNA776899	SRR16683728	SAMN22824318	0.25	new	8143	0	0	0	1	0	0	0	0	0	0	0	0	0	0	0	0	0	0	0	0	0	0	0	0	0	0	0	0	0	0	0	0	0	0	0	0	0	0
SAMN22824317	2019	Dominican Republic	North America	Ng_102	Not stated	PRJNA776899	SRR16683729	SAMN22824317	0.25	new	1584	0	0	0	0	0	0	0	0	0	0	0	0	0	0	0	0	0	0	0	0	0	0	1	0	0	0	0	0	0	0	0	0	0	0	0	0	0	0
SAMN22824316	2014	South Africa	Africa	MMM008	Not stated	PRJNA776899	SRR16683730	SAMN22824316	0.06	new	8133	0	0	0	1	0	0	0	0	0	0	0	0	0	0	0	0	0	0	0	0	0	0	0	0	0	0	0	0	0	0	0	0	0	0	0	0	0	0
SAMN22824315	2014	South Africa	Africa	MMM007	Not stated	PRJNA776899	SRR16683731	SAMN22824315	0.06	502	1599	0	0	0	1	0	0	0	0	0	0	0	0	0	0	0	0	0	0	0	0	0	0	0	0	0	0	0	0	0	0	0	0	0	0	0	0	0	0
SAMN22824314	2014	South Africa	Africa	MMM006	Not stated	PRJNA776899	SRR16683732	SAMN22824314	0.06	new	8133	0	0	0	1	0	0	0	0	0	0	0	0	0	0	0	0	0	0	0	0	0	0	0	0	0	0	0	0	0	0	0	0	0	0	0	0	0	0
SAMN22824313	2014	South Africa	Africa	MMM005	Not stated	PRJNA776899	SRR16683733	SAMN22824313	0.06	new	7363	0	0	0	1	0	0	0	0	0	0	0	0	0	0	0	0	0	0	0	0	0	0	0	0	0	0	0	0	0	0	0	0	0	0	0	0	0	0
SAMN22824312	2014	South Africa	Africa	MMM004	Not stated	PRJNA776899	SRR16683734	SAMN22824312	0.125	new	1599	0	0	0	1	0	0	0	0	0	0	0	0	0	0	0	0	0	0	0	0	0	0	0	0	0	0	0	0	0	0	0	0	0	0	0	0	0	0
SAMN22824311	2014	South Africa	Africa	MMM003	Not stated	PRJNA776899	SRR16683735	SAMN22824311	0.06	new	1588	0	0	0	0	0	0	0	0	0	0	0	0	0	0	0	0	0	0	0	0	0	0	0	0	0	0	0	0	0	0	0	0	0	0	0	0	0	0
SAMN22824310	2014	South Africa	Africa	MMM002	Not stated	PRJNA776899	SRR16683737	SAMN22824310	0.06	10685	1588	0	0	0	0	0	0	0	0	0	0	0	0	0	0	0	0	0	0	0	0	0	0	0	0	0	0	0	0	0	0	0	0	0	0	0	0	0	0
SAMN22824309	2014	South Africa	Africa	MMM001	Not stated	PRJNA776899	SRR16683738	SAMN22824309	0.06	new	8136	0	0	0	1	0	0	0	0	0	0	0	0	0	0	0	0	0	0	0	0	0	0	0	0	0	0	0	0	0	0	0	0	0	0	0	0	0	0
SAMN22824308	2014	South Africa	Africa	LLL050	Not stated	PRJNA776899	SRR16683739	SAMN22824308	0.25	2690	14593	0	0	0	1	0	0	0	0	0	0	0	0	0	0	0	0	0	0	0	0	0	0	1	0	0	0	0	0	0	0	0	0	0	0	0	0	0	0
SAMN22824307	2014	South Africa	Africa	LLL049	Not stated	PRJNA776899	SRR16683740	SAMN22824307	0.06	12962	1582	0	0	0	1	0	0	0	0	0	0	0	0	0	0	0	0	0	0	0	0	0	0	0	0	0	0	0	0	0	0	0	0	0	0	0	0	0	0
SAMN22824306	2014	South Africa	Africa	LLL048	Not stated	PRJNA776899	SRR16683741	SAMN22824306	0.06	new	15654	0	0	0	1	0	0	0	0	0	0	0	0	0	0	0	0	0	0	0	0	0	0	0	0	0	0	0	0	0	0	0	1	0	0	0	0	0	0
SAMN22824305	2014	South Africa	Africa	LLL046	Not stated	PRJNA776899	SRR16683742	SAMN22824305	0.03	new	1596	0	0	0	1	0	0	0	0	0	0	0	0	0	0	0	0	0	0	0	0	0	0	0	0	0	0	0	0	0	0	0	1	0	0	0	0	0	0
SAMN22824304	2014	South Africa	Africa	LLL045	Not stated	PRJNA776899	SRR16683743	SAMN22824304	0.25	3978	11179	0	0	0	1	0	0	0	0	0	0	0	0	0	0	0	0	0	0	0	0	0	0	1	0	0	0	0	0	0	0	0	0	0	0	0	0	0	0
SAMN22824303	2014	South Africa	Africa	LLL044	Not stated	PRJNA776899	SRR16683744	SAMN22824303	0.125	new	7363	0	0	0	1	0	0	0	0	0	0	0	0	0	0	0	0	0	0	0	0	0	0	0	0	0	0	0	0	0	0	0	1	0	0	0	0	0	0
SAMN22824302	2014	South Africa	Africa	LLL043	Not stated	PRJNA776899	SRR16683745	SAMN22824302	0.03	new	1588	0	0	0	1	0	0	0	0	0	0	0	0	0	0	0	0	0	0	0	0	0	0	0	0	0	0	0	0	0	0	0	0	0	0	0	0	0	0
SAMN22824301	2014	South Africa	Africa	LLL042	Not stated	PRJNA776899	SRR16683746	SAMN22824301	0.03	new	1588	0	0	0	1	0	0	0	0	0	0	0	0	0	0	0	0	0	0	0	0	0	0	0	0	0	0	0	0	0	0	0	0	0	0	0	0	0	0
SAMN22824300	2014	South Africa	Africa	LLL041	Not stated	PRJNA776899	SRR16683748	SAMN22824300	0.06	8523	1588	0	0	0	0	0	0	0	0	0	0	0	0	0	0	0	0	0	0	0	0	0	0	0	0	0	0	0	0	0	0	0	0	0	0	0	0	0	0
SAMN22824299	2014	South Africa	Africa	LLL040	Not stated	PRJNA776899	SRR16683749	SAMN22824299	0.06	new	1588	0	0	0	0	0	0	0	0	0	0	0	0	0	0	0	0	0	0	0	0	0	0	0	0	0	0	0	0	0	0	0	0	0	0	0	0	0	0
SAMN22824298	2014	South Africa	Africa	LLL039	Not stated	PRJNA776899	SRR16683750	SAMN22824298	0.03	new	7356	0	0	0	0	0	0	0	0	0	0	0	0	0	0	0	0	0	0	0	0	0	0	0	0	0	0	0	0	0	0	0	1	0	0	0	0	0	0
SAMN22824297	2014	South Africa	Africa	LLL038	Not stated	PRJNA776899	SRR16683751	SAMN22824297	0.06	new	1588	0	0	0	0	0	0	0	0	0	0	0	0	0	0	0	0	0	0	0	0	0	0	0	0	0	0	0	0	0	0	0	0	0	0	0	0	0	0
SAMN22824296	2014	South Africa	Africa	LLL037	Not stated	PRJNA776899	SRR16683752	SAMN22824296	0.125	new	15652	0	0	0	1	0	0	0	0	0	0	0	0	0	0	0	0	0	0	0	0	0	0	0	0	0	0	0	0	0	0	0	0	0	0	0	0	0	0
SAMN22824295	2014	South Africa	Africa	LLL035	Not stated	PRJNA776899	SRR16683753	SAMN22824295	0.125	new	13942	0	0	0	0	0	0	0	0	0	0	0	0	0	0	0	0	0	0	0	0	0	0	0	0	0	0	0	0	0	0	0	1	0	0	0	0	0	0
SAMN22824294	2014	South Africa	Africa	LLL034	Not stated	PRJNA776899	SRR16683754	SAMN22824294	0.06	new	1588	0	0	0	0	0	0	0	0	0	0	0	0	0	0	0	0	0	0	0	0	0	0	0	0	0	0	0	0	0	0	0	0	0	0	0	0	0	0
SAMN22824293	2014	South Africa	Africa	LLL032	Not stated	PRJNA776899	SRR16683755	SAMN22824293	0.125	new	12980	0	0	0	0	0	0	0	0	0	0	0	0	0	0	0	0	0	0	0	0	0	0	0	0	0	0	0	0	0	0	0	1	0	0	0	0	0	0
SAMN22824292	2014	South Africa	Africa	LLL031	Not stated	PRJNA776899	SRR16683756	SAMN22824292	0.03	355	11365	0	0	0	1	0	0	0	0	0	0	0	0	0	0	0	0	0	0	0	0	0	0	0	0	0	0	0	0	0	0	0	0	0	0	0	0	0	0
SAMN22824291	2014	South Africa	Africa	LLL030	Not stated	PRJNA776899	SRR16683757	SAMN22824291	0.125	new	1588	0	0	0	0	0	0	0	0	0	0	0	0	0	0	0	0	0	0	0	0	0	0	0	0	0	0	0	0	0	0	0	0	0	0	0	0	0	0
SAMN22824290	2014	South Africa	Africa	LLL029	Not stated	PRJNA776899	SRR16683760	SAMN22824290	0.03	new	7363	0	0	0	1	0	0	0	0	0	0	0	0	0	0	0	0	0	0	0	0	0	0	0	0	0	0	0	0	0	0	0	1	0	0	0	0	0	0
SAMN22824289	2014	South Africa	Africa	LLL028	Not stated	PRJNA776899	SRR16683761	SAMN22824289	0.125	new	14601	0	0	0	1	0	0	0	0	0	0	0	0	0	0	0	0	0	0	0	0	0	0	1	0	0	0	0	0	0	0	0	0	0	0	0	0	0	0
SAMN22824288	2014	South Africa	Africa	LLL027	Not stated	PRJNA776899	SRR16683762	SAMN22824288	0.125	new	7360	0	0	0	0	0	0	0	0	0	0	0	0	0	0	0	0	0	0	0	0	0	0	0	0	0	0	0	0	0	0	0	1	0	0	0	0	0	0
SAMN22824287	2014	South Africa	Africa	LLL026	Not stated	PRJNA776899	SRR16683763	SAMN22824287	0.03	new	8136	0	0	0	1	0	0	0	0	0	0	0	0	0	0	0	0	0	0	0	0	0	0	0	0	0	0	0	0	0	0	0	0	0	0	0	0	0	0
SAMN22824286	2013	South Africa	Africa	LLL024	Not stated	PRJNA776899	SRR16683764	SAMN22824286	0.03	new	1588	0	0	0	0	0	0	0	0	0	0	0	0	0	0	0	0	0	0	0	0	0	0	0	0	0	0	0	0	0	0	0	0	0	0	0	0	0	0
SAMN22824285	2013	South Africa	Africa	LLL023	Not stated	PRJNA776899	SRR16683765	SAMN22824285	0.125	new	1597	0	0	0	1	0	0	0	0	0	0	0	0	0	0	0	0	0	0	0	0	0	0	0	0	0	0	0	0	0	0	0	0	0	0	0	0	0	0
SAMN22824284	2013	South Africa	Africa	LLL022	Not stated	PRJNA776899	SRR16683766	SAMN22824284	0.125	new	13781	0	0	0	1	0	0	0	0	0	0	0	0	0	0	0	0	0	0	0	0	0	0	0	0	0	0	0	0	0	0	0	0	0	0	0	0	0	0
SAMN22824283	2013	South Africa	Africa	LLL020	Not stated	PRJNA776899	SRR16683767	SAMN22824283	0.03	3216	1590	0	0	0	0	1	0	0	1	0	0	0	0	0	0	0	0	0	0	0	0	0	0	0	0	0	0	0	0	0	1	0	1	0	0	0	0	0	0
SAMN22824282	2013	South Africa	Africa	LLL019	Not stated	PRJNA776899	SRR16683768	SAMN22824282	0.125	new	10624	0	0	0	0	0	0	0	0	0	0	0	0	0	0	0	0	0	0	0	0	0	0	1	0	0	0	0	0	0	0	0	0	0	0	0	0	0	0
SAMN22824281	2013	South Africa	Africa	LLL018	Not stated	PRJNA776899	SRR16683769	SAMN22824281	0.06	149	1599	0	0	0	1	0	0	0	0	0	0	0	0	0	0	0	0	0	0	0	0	0	0	0	0	0	0	0	0	0	0	0	0	0	0	0	0	0	0
SAMN22824280	2013	South Africa	Africa	LLL017	Not stated	PRJNA776899	SRR16683771	SAMN22824280	0.25	new	1582	0	0	0	1	0	0	0	0	0	0	0	0	0	0	0	0	0	0	0	0	0	0	1	0	0	0	0	0	0	0	0	0	0	0	0	0	0	0
SAMN22824279	2013	South Africa	Africa	LLL016	Not stated	PRJNA776899	SRR16683772	SAMN22824279	0.125	new	7360	0	0	0	1	0	0	0	0	0	0	0	0	0	0	0	0	0	0	0	0	0	0	0	0	0	0	0	0	0	0	0	0	0	0	0	0	0	0
SAMN22824278	2013	South Africa	Africa	LLL015	Not stated	PRJNA776899	SRR16683773	SAMN22824278	0.03	new	13781	0	0	0	1	0	0	0	0	0	0	0	0	0	0	0	0	0	0	0	0	0	0	0	0	0	0	0	0	0	0	0	0	0	0	0	0	0	0
SAMN22824277	2013	South Africa	Africa	LLL014	Not stated	PRJNA776899	SRR16683774	SAMN22824277	0.06	new	1599	0	0	0	1	0	0	0	0	0	0	0	0	0	0	0	0	0	0	0	0	0	0	0	0	0	0	0	0	0	0	0	0	0	0	0	0	0	0
SAMN22824276	2013	South Africa	Africa	LLL013	Not stated	PRJNA776899	SRR16683775	SAMN22824276	0.125	new	14601	0	0	0	1	0	0	0	0	0	0	0	0	0	0	0	0	0	0	0	0	0	0	1	0	0	0	0	0	0	0	0	0	0	0	0	0	0	0
SAMN22824275	2013	South Africa	Africa	LLL012	Not stated	PRJNA776899	SRR16683776	SAMN22824275	0.03	new	1931	0	0	0	0	0	0	0	0	0	0	0	0	0	0	0	0	0	0	0	0	0	0	1	0	0	0	0	0	0	0	0	0	0	0	0	0	0	0
SAMN22824274	2013	South Africa	Africa	LLL011	Not stated	PRJNA776899	SRR16683777	SAMN22824274	0.25	new	10624	0	0	0	0	0	0	0	0	0	0	0	0	0	0	0	0	0	0	0	0	0	0	1	0	0	0	0	0	0	0	0	0	0	0	0	0	0	0
SAMN22824273	2013	South Africa	Africa	LLL010	Not stated	PRJNA776899	SRR16683778	SAMN22824273	0.25	new	14601	0	0	0	1	0	0	0	0	0	0	0	0	0	0	0	0	0	0	0	0	0	0	1	0	0	0	0	0	0	0	0	0	0	0	0	0	0	0
SAMN22824272	2013	South Africa	Africa	LLL009	Not stated	PRJNA776899	SRR16683779	SAMN22824272	0.06	new	8136	0	0	0	1	0	0	0	0	0	0	0	0	0	0	0	0	0	0	0	0	0	0	1	0	0	0	0	0	0	0	0	0	0	0	0	0	0	0
SAMN22824271	2013	South Africa	Africa	LLL008	Not stated	PRJNA776899	SRR16683780	SAMN22824271	0.06	4688	1599	0	0	0	1	0	0	0	0	0	0	0	0	0	0	0	0	0	0	0	0	0	0	0	0	0	0	0	0	0	0	0	0	0	0	0	0	0	0
SAMN22824270	2013	South Africa	Africa	LLL007	Not stated	PRJNA776899	SRR16683782	SAMN22824270	0.06	502	1599	0	0	0	1	0	0	0	0	0	0	0	0	0	0	0	0	0	0	0	0	0	0	0	0	0	0	0	0	0	0	0	0	0	0	0	0	0	0
SAMN22824269	2013	South Africa	Africa	LLL006	Not stated	PRJNA776899	SRR16683783	SAMN22824269	0.06	new	15653	0	0	0	1	0	0	0	0	0	0	0	0	0	0	0	0	0	0	0	0	0	0	0	0	0	0	0	0	0	0	0	0	0	0	0	0	0	0
SAMN22824268	2013	South Africa	Africa	LLL005	Not stated	PRJNA776899	SRR16683784	SAMN22824268	0.03	607	14589	0	0	0	1	0	0	0	0	0	0	0	0	0	0	0	0	0	0	0	0	0	0	0	0	0	0	0	0	0	0	0	0	0	0	0	0	0	0
SAMN22824267	2013	South Africa	Africa	LLL004	Not stated	PRJNA776899	SRR16683785	SAMN22824267	0.06	new	7363	0	0	0	1	0	0	0	0	0	0	0	0	0	0	0	0	0	0	0	0	0	0	0	0	0	0	0	0	0	0	0	1	0	0	0	0	0	0
SAMN22824266	2013	South Africa	Africa	LLL003	Not stated	PRJNA776899	SRR16683786	SAMN22824266	0.06	new	15652	0	0	0	1	0	0	0	0	0	0	0	0	0	0	0	0	0	0	0	0	0	0	0	0	0	0	0	0	0	0	0	0	0	0	0	0	0	0
SAMN22824265	2013	South Africa	Africa	LLL002	Not stated	PRJNA776899	SRR16683787	SAMN22824265	0.25	new	1582	0	0	0	1	0	0	0	0	0	0	0	0	0	0	0	0	0	0	0	0	0	0	1	0	0	0	0	0	0	0	0	0	0	0	0	0	0	0
SAMN22824264	2013	South Africa	Africa	LLL001	Not stated	PRJNA776899	SRR16683788	SAMN22824264	0.06	new	1582	0	0	0	1	0	0	0	0	0	0	0	0	0	0	0	0	0	0	0	0	0	0	1	0	0	0	0	0	0	0	0	0	0	0	0	0	0	0
SAMN22824263	2016	Hong Kong	Eurasia	JJJ024	Not stated	PRJNA776899	SRR16683789	SAMN22824263	0.25	1996	7367	0	0	0	0	1	0	0	1	0	0	0	0	0	0	0	0	0	0	0	0	0	0	0	0	0	0	0	0	0	0	0	1	0	0	0	0	0	0
SAMN22824262	2015	Hong Kong	Eurasia	JJJ023	Not stated	PRJNA776899	SRR16683790	SAMN22824262	0.03	6987	7371	0	0	0	1	1	0	0	1	0	0	0	0	0	0	0	0	0	0	0	0	0	1	0	0	0	0	0	0	0	0	0	1	0	0	0	0	0	0
SAMN22824261	2015	Hong Kong	Eurasia	JJJ022	Not stated	PRJNA776899	SRR16683791	SAMN22824261	0.03	568	8780	0	0	0	1	0	0	0	0	0	0	0	0	0	0	0	0	0	0	0	0	0	0	0	0	0	0	0	0	0	0	0	0	0	0	0	0	0	0
SAMN22824260	2015	Hong Kong	Eurasia	JJJ021	Not stated	PRJNA776899	SRR16683793	SAMN22824260	0.25	5308	7363	0	0	0	0	0	0	0	1	0	0	0	0	0	0	0	0	0	0	0	0	0	1	0	0	0	0	0	0	0	0	0	1	0	0	0	0	0	0
SAMN22824259	2015	Hong Kong	Eurasia	JJJ020	Not stated	PRJNA776899	SRR16683794	SAMN22824259	0.5	4676	12970	0	0	0	0	1	0	0	1	0	0	0	0	0	0	0	0	0	0	0	0	0	0	0	0	0	0	0	0	0	0	0	1	0	0	0	0	0	0
SAMN22824258	2015	Hong Kong	Eurasia	JJJ019	Not stated	PRJNA776899	SRR16683795	SAMN22824258	0.5	9368	11428	0	0	0	1	0	1	0	0	0	0	0	0	0	0	0	0	0	0	0	0	0	0	0	0	0	0	0	0	0	0	0	0	0	0	0	0	0	0
SAMN22824257	2015	Hong Kong	Eurasia	JJJ018	Not stated	PRJNA776899	SRR16683796	SAMN22824257	0.125	5308	7363	0	0	0	0	0	0	0	1	0	0	0	0	0	0	0	0	0	0	0	0	0	1	0	0	0	0	0	0	0	0	0	1	0	0	0	0	0	0
SAMN22824256	2015	Hong Kong	Eurasia	JJJ017	Not stated	PRJNA776899	SRR16683797	SAMN22824256	0.125	7554	14283	0	0	0	0	0	0	0	1	0	0	0	0	0	0	0	0	0	0	0	0	0	1	0	0	0	0	0	0	0	0	0	1	0	0	0	0	0	0
SAMN22824255	2015	Hong Kong	Eurasia	JJJ016	Not stated	PRJNA776899	SRR16683798	SAMN22824255	0.125	5308	7363	0	0	0	0	0	0	0	1	0	0	0	0	0	0	0	0	0	0	0	0	0	1	0	0	0	0	0	0	0	0	0	1	0	0	0	0	0	0
SAMN22824254	2015	Hong Kong	Eurasia	JJJ015	Not stated	PRJNA776899	SRR16683799	SAMN22824254	0.125	5308	7363	0	0	0	0	0	0	0	1	0	0	0	0	0	0	0	0	0	0	0	0	0	1	0	0	0	0	0	0	0	0	0	1	0	0	0	0	0	0
SAMN22824253	2015	Hong Kong	Eurasia	JJJ014	Not stated	PRJNA776899	SRR16683800	SAMN22824253	0.25	12053	7363	0	0	0	0	0	0	0	1	0	0	0	0	0	0	0	0	0	0	0	0	0	1	0	0	0	0	0	0	0	0	0	1	0	0	0	0	0	0
SAMN22824252	2015	Hong Kong	Eurasia	JJJ013	Not stated	PRJNA776899	SRR16683801	SAMN22824252	0.25	12049	7360	0	0	0	0	0	0	0	1	0	0	0	0	0	0	0	0	0	0	0	0	0	1	0	0	0	0	0	0	0	0	0	1	0	0	0	0	0	0
SAMN22824251	2015	Hong Kong	Eurasia	JJJ012	Not stated	PRJNA776899	SRR16683802	SAMN22824251	1	10495	7371	0	0	0	1	1	0	0	0	0	0	0	0	0	0	0	0	0	0	0	0	0	1	1	0	0	0	0	0	0	0	0	1	0	0	0	0	0	0
SAMN22824250	2015	Hong Kong	Eurasia	JJJ011	Not stated	PRJNA776899	SRR16683804	SAMN22824250	0.125	5308	7363	0	0	0	0	0	0	0	1	0	0	0	0	0	0	0	0	0	0	0	0	0	1	0	0	0	0	0	0	0	0	0	1	0	0	0	0	0	0
SAMN22824249	2015	Hong Kong	Eurasia	JJJ010	Not stated	PRJNA776899	SRR16683805	SAMN22824249	0.25	new	7360	0	0	0	0	1	0	0	0	0	0	0	0	0	0	0	0	0	0	0	0	0	0	0	0	0	0	0	0	0	0	0	1	0	0	0	0	0	0
SAMN22824248	2015	Hong Kong	Eurasia	JJJ009	Not stated	PRJNA776899	SRR16683806	SAMN22824248	0.125	5308	7363	0	0	0	0	0	0	0	1	0	0	0	0	0	0	0	0	0	0	0	0	0	1	0	0	0	0	0	0	0	0	0	1	0	0	0	0	0	0
SAMN22824247	2015	Hong Kong	Eurasia	JJJ008	Not stated	PRJNA776899	SRR16683807	SAMN22824247	0.25	11501	7363	0	0	0	0	0	0	0	1	0	0	0	0	0	0	0	0	0	0	0	0	0	1	0	0	0	0	0	0	0	0	0	1	0	0	0	0	0	0
SAMN22824246	2015	Hong Kong	Eurasia	JJJ007	Not stated	PRJNA776899	SRR16683808	SAMN22824246	0.125	9177	7363	0	0	0	0	0	0	0	1	0	0	0	0	0	0	0	0	0	0	0	0	0	1	0	0	0	0	0	0	0	0	0	1	0	0	0	0	0	0
SAMN22824245	2015	Hong Kong	Eurasia	JJJ006	Not stated	PRJNA776899	SRR16683809	SAMN22824245	0.25	11806	7363	0	0	0	0	0	0	0	1	0	0	0	0	0	0	0	0	0	0	0	0	0	1	0	0	0	0	0	0	0	0	0	1	0	0	0	0	0	0
SAMN22824244	2015	Hong Kong	Eurasia	JJJ005	Not stated	PRJNA776899	SRR16683810	SAMN22824244	0.25	5308	7363	0	0	0	0	0	0	0	1	0	0	0	0	0	0	0	0	0	0	0	0	0	1	0	0	0	0	0	0	0	0	0	1	0	0	0	0	0	0
SAMN22824243	2015	Hong Kong	Eurasia	JJJ004	Not stated	PRJNA776899	SRR16683811	SAMN22824243	0.125	5308	7363	0	0	0	0	0	0	0	1	0	0	0	0	0	0	0	0	0	0	0	0	0	1	0	0	0	0	0	0	0	0	0	1	0	0	0	0	0	0
SAMN22824242	2015	Hong Kong	Eurasia	JJJ003	Not stated	PRJNA776899	SRR16683812	SAMN22824242	0.25	11501	7363	0	0	0	0	0	0	0	1	0	0	0	0	0	0	0	0	0	0	0	0	0	1	0	0	0	0	0	0	0	0	0	1	0	0	0	0	0	0
SAMN22824241	2015	Hong Kong	Eurasia	JJJ002	Not stated	PRJNA776899	SRR16683813	SAMN22824241	0.5	1407	1901	0	0	0	0	1	0	0	1	0	0	0	0	0	0	0	0	0	0	0	0	0	0	0	0	0	0	0	0	0	1	0	1	0	0	0	0	0	0
SAMN22824240	2015	Hong Kong	Eurasia	JJJ001	Not stated	PRJNA776899	SRR16683815	SAMN22824240	0.25	2992	9363	0	0	0	1	0	1	0	0	0	0	0	0	0	0	0	0	0	0	0	0	0	0	0	0	0	0	0	0	0	0	0	0	0	0	0	0	0	0
SAMN22824239	2019	Vietnam	Eurasia	HHH046	Not stated	PRJNA776899	SRR16683816	SAMN22824239	0.06	new	8777	0	0	0	0	0	0	0	1	0	0	0	0	0	0	0	0	0	0	0	0	0	0	0	0	0	0	0	0	0	1	0	0	0	0	0	0	0	0
SAMN22824238	2019	Vietnam	Eurasia	HHH045	Not stated	PRJNA776899	SRR16683817	SAMN22824238	0.03	new	7363	0	0	0	1	0	0	0	1	0	0	0	0	0	0	0	0	0	0	0	0	0	0	0	0	0	0	0	0	0	1	0	0	0	0	0	0	0	0
SAMN22824237	2019	Vietnam	Eurasia	HHH044	Not stated	PRJNA776899	SRR16683818	SAMN22824237	0.25	new	7822	0	0	0	0	1	0	0	1	0	0	0	0	0	0	0	0	0	0	0	0	0	1	0	0	0	0	0	0	0	0	0	1	0	0	0	0	0	0
SAMN22824236	2019	Vietnam	Eurasia	HHH043	Not stated	PRJNA776899	SRR16683819	SAMN22824236	0.25	7741	11230	0	0	0	0	1	0	0	1	0	0	0	0	0	0	0	0	0	0	0	0	0	1	0	0	0	0	0	0	0	0	0	1	0	0	0	0	0	0
SAMN22824235	2019	Vietnam	Eurasia	HHH042	Not stated	PRJNA776899	SRR16683820	SAMN22824235	0.25	new	11115	0	0	0	0	1	0	0	1	0	0	0	0	0	0	0	0	0	0	0	0	0	0	0	0	0	0	0	0	0	1	0	1	0	0	0	0	0	0
SAMN22824234	2019	Vietnam	Eurasia	HHH041	Not stated	PRJNA776899	SRR16683821	SAMN22824234	0.125	new	11648	0	0	0	0	0	0	0	1	0	0	0	0	0	0	0	0	0	0	0	0	0	0	0	0	0	0	0	0	0	0	0	1	0	0	0	0	0	0
SAMN22824233	2019	Vietnam	Eurasia	HHH040	Not stated	PRJNA776899	SRR16683822	SAMN22824233	0.5	new	10314	0	0	0	0	1	0	0	1	0	0	0	0	0	0	0	0	0	0	0	0	0	0	0	0	0	0	0	0	0	0	0	1	0	0	0	0	0	0
SAMN22824232	2019	Vietnam	Eurasia	HHH039	Not stated	PRJNA776899	SRR16683823	SAMN22824232	0.25	new	8123	0	0	0	0	1	0	0	0	0	0	0	0	0	0	0	0	0	0	0	0	0	0	0	0	0	0	0	0	0	0	0	1	0	0	0	0	0	0
SAMN22824231	2019	Vietnam	Eurasia	HHH038	Not stated	PRJNA776899	SRR16683824	SAMN22824231	0.125	new	7363	0	0	0	0	0	0	0	0	0	0	0	0	0	0	0	0	0	0	0	0	0	1	0	0	0	0	0	0	0	0	0	1	0	0	0	0	0	0
SAMN22824230	2019	Vietnam	Eurasia	HHH037	Not stated	PRJNA776899	SRR16683826	SAMN22824230	0.25	5061	8123	0	0	0	0	1	0	0	0	0	0	0	0	0	0	0	0	0	0	0	0	0	0	0	0	0	0	0	0	0	0	0	1	0	0	0	0	0	0
SAMN22824229	2019	Vietnam	Eurasia	HHH036	Not stated	PRJNA776899	SRR16683827	SAMN22824229	0.25	new	7363	0	0	0	0	0	0	0	0	0	0	0	0	0	0	0	0	0	0	0	0	0	1	0	0	0	0	0	0	0	0	0	1	0	0	0	0	0	0
SAMN22824228	2019	Vietnam	Eurasia	HHH035	Not stated	PRJNA776899	SRR16683828	SAMN22824228	0.25	4207	9362	0	0	0	1	0	1	0	0	0	0	0	0	0	0	0	0	0	0	0	0	0	0	0	0	0	0	0	0	0	0	0	0	0	0	0	0	0	0
SAMN22824227	2019	Vietnam	Eurasia	HHH034	Not stated	PRJNA776899	SRR16683829	SAMN22824227	0.125	new	1588	0	0	0	0	0	0	0	1	0	0	0	0	0	0	0	0	0	0	0	0	0	1	0	0	0	0	0	0	0	0	0	0	0	0	0	0	0	0
SAMN22824226	2019	Vietnam	Eurasia	HHH033	Not stated	PRJNA776899	SRR16683830	SAMN22824226	0.25	5	7822	0	0	0	0	1	0	0	1	0	0	0	0	0	0	0	0	0	0	0	0	0	1	0	0	0	0	0	0	0	0	0	1	0	0	0	0	0	0
SAMN22824225	2019	Vietnam	Eurasia	HHH032	Not stated	PRJNA776899	SRR16683831	SAMN22824225	0.125	new	7363	0	0	0	0	0	0	0	0	0	0	0	0	0	0	0	0	0	0	0	0	0	0	0	0	0	0	0	0	0	1	0	1	0	0	0	0	0	0
SAMN22824224	2019	Vietnam	Eurasia	HHH031	Not stated	PRJNA776899	SRR16683832	SAMN22824224	0.125	9666	7363	0	0	0	0	0	0	0	0	0	0	0	0	0	0	0	0	0	0	0	0	0	1	0	0	0	0	0	0	0	0	0	1	0	0	0	0	0	0
SAMN22824223	2019	Vietnam	Eurasia	HHH030	Not stated	PRJNA776899	SRR16683833	SAMN22824223	0.125	1944	7823	0	0	0	1	0	0	0	0	0	0	0	0	0	0	0	0	0	0	0	0	0	0	0	0	0	0	0	0	0	0	0	1	0	0	0	0	0	0
SAMN22824222	2019	Vietnam	Eurasia	HHH029	Not stated	PRJNA776899	SRR16683834	SAMN22824222	0.125	new	7363	0	0	0	0	0	0	0	0	0	0	0	0	0	0	0	0	0	0	0	0	0	1	0	0	0	0	0	0	0	0	0	1	0	0	0	0	0	0
SAMN22824221	2019	Vietnam	Eurasia	HHH028	Not stated	PRJNA776899	SRR16683835	SAMN22824221	0.125	new	11188	0	0	0	0	0	0	0	1	0	0	0	0	0	0	0	0	0	0	0	0	0	1	0	0	0	0	0	0	0	0	0	1	0	0	0	0	0	0
SAMN22824220	2019	Vietnam	Eurasia	HHH027	Not stated	PRJNA776899	SRR16683837	SAMN22824220	0.125	new	7827	0	0	0	0	1	0	0	0	0	0	0	0	0	0	0	0	0	0	0	0	0	0	0	0	0	0	0	0	0	0	0	0	0	0	0	0	0	0
SAMN22824219	2019	Vietnam	Eurasia	HHH026	Not stated	PRJNA776899	SRR16683838	SAMN22824219	0.5	4207	9362	0	0	0	1	0	1	0	0	0	0	0	0	0	0	0	0	0	0	0	0	0	0	0	0	0	0	0	0	0	0	0	0	0	0	0	0	0	0
SAMN22824218	2019	Vietnam	Eurasia	HHH025	Not stated	PRJNA776899	SRR16683839	SAMN22824218	0.25	5061	8123	0	0	0	0	1	0	0	0	0	0	0	0	0	0	0	0	0	0	0	0	0	0	0	0	0	0	0	0	0	0	0	1	0	0	0	0	0	0
SAMN22824217	2019	Vietnam	Eurasia	HHH024	Not stated	PRJNA776899	SRR16683840	SAMN22824217	0.25	new	7363	0	0	0	0	0	0	0	0	0	0	0	0	0	0	0	0	0	0	0	0	0	1	0	0	0	0	0	0	0	0	0	1	0	0	0	0	0	0
SAMN22824216	2019	Vietnam	Eurasia	HHH023	Not stated	PRJNA776899	SRR16683841	SAMN22824216	0.125	3109	1588	0	0	0	1	0	0	0	1	0	0	0	0	0	0	0	0	0	0	0	0	0	0	0	0	0	0	0	0	0	0	0	0	0	0	0	0	0	0
SAMN22824215	2019	Vietnam	Eurasia	HHH022	Not stated	PRJNA776899	SRR16683842	SAMN22824215	0.125	9666	7363	0	0	0	0	0	0	0	0	0	0	0	0	0	0	0	0	0	0	0	0	0	1	0	0	0	0	0	0	0	0	0	1	0	0	0	0	0	0
SAMN22824214	2019	Vietnam	Eurasia	HHH021	Not stated	PRJNA776899	SRR16683843	SAMN22824214	0.5	new	7371	0	0	0	1	1	0	0	0	0	0	0	0	0	0	0	0	0	0	0	0	0	1	0	0	0	0	0	0	0	0	0	1	0	0	0	0	0	0
SAMN22824213	2019	Vietnam	Eurasia	HHH020	Not stated	PRJNA776899	SRR16683844	SAMN22824213	0.125	new	1588	0	0	0	1	0	0	0	1	0	0	0	0	0	0	0	0	0	0	0	0	0	0	0	0	0	0	0	0	0	1	0	0	0	0	0	0	0	0
SAMN22824212	2019	Vietnam	Eurasia	HHH018	Not stated	PRJNA776899	SRR16683845	SAMN22824212	0.25	12535	1583	0	0	0	0	1	0	0	0	0	0	0	0	0	0	0	0	0	0	0	0	0	0	0	0	0	0	0	0	0	0	0	1	0	0	0	0	0	0
SAMN22824211	2019	Vietnam	Eurasia	HHH017	Not stated	PRJNA776899	SRR16683846	SAMN22824211	0.25	9666	8123	0	0	0	0	0	0	0	0	0	0	0	0	0	0	0	0	0	0	0	0	0	1	0	0	0	0	0	0	0	0	0	1	0	0	0	0	0	0
SAMN22824210	2019	Vietnam	Eurasia	HHH016	Not stated	PRJNA776899	SRR16683848	SAMN22824210	0.25	new	7363	0	0	0	0	0	0	0	0	0	0	0	0	0	0	0	0	0	0	0	0	0	1	0	0	0	0	0	0	0	0	0	1	0	0	0	0	0	0
SAMN22824209	2019	Vietnam	Eurasia	HHH015	Not stated	PRJNA776899	SRR16683849	SAMN22824209	0.03	new	11230	0	0	0	0	1	0	0	0	0	0	0	0	0	0	0	0	0	0	0	0	0	0	0	0	0	0	0	0	0	0	0	1	0	0	0	0	0	0
SAMN22824208	2019	Vietnam	Eurasia	HHH014	Not stated	PRJNA776899	SRR16683850	SAMN22824208	0.25	12535	1583	0	0	0	0	1	0	0	0	0	0	0	0	0	0	0	0	0	0	0	0	0	0	0	0	0	0	0	0	0	0	0	1	0	0	0	0	0	0
SAMN22824207	2019	Vietnam	Eurasia	HHH013	Not stated	PRJNA776899	SRR16683851	SAMN22824207	0.25	new	8123	0	0	0	0	1	0	0	0	0	0	0	0	0	0	0	0	0	0	0	0	0	0	0	0	0	0	0	0	0	0	0	1	0	0	0	0	0	0
SAMN22824206	2019	Vietnam	Eurasia	HHH012	Not stated	PRJNA776899	SRR16683852	SAMN22824206	0.25	5061	8123	0	0	0	0	1	0	0	0	0	0	0	0	0	0	0	0	0	0	0	0	0	0	0	0	0	0	0	0	0	0	0	1	0	0	0	0	0	0
SAMN22824205	2019	Vietnam	Eurasia	HHH011	Not stated	PRJNA776899	SRR16683853	SAMN22824205	0.25	12535	1583	0	0	0	0	1	0	0	0	0	0	0	0	0	0	0	0	0	0	0	0	0	0	0	0	0	0	0	0	0	0	0	1	0	0	0	0	0	0
SAMN22824204	2019	Vietnam	Eurasia	HHH010	Not stated	PRJNA776899	SRR16683854	SAMN22824204	0.125	new	7363	0	0	0	0	0	0	0	0	0	0	0	0	0	0	0	0	0	0	0	0	0	0	0	0	0	0	0	0	0	1	0	1	0	0	0	0	0	0
SAMN22824203	2019	Vietnam	Eurasia	HHH009	Not stated	PRJNA776899	SRR16683855	SAMN22824203	0.25	new	1901	0	0	0	0	1	0	0	0	0	0	0	0	0	0	0	0	0	0	0	0	0	0	0	0	0	0	0	0	0	0	0	1	0	0	0	0	0	0
SAMN22824202	2019	Vietnam	Eurasia	HHH008	Not stated	PRJNA776899	SRR16683856	SAMN22824202	0.125	new	7363	0	0	0	0	0	0	0	1	0	0	0	0	0	0	0	0	0	0	0	0	0	1	0	0	0	0	0	0	0	0	0	1	0	0	0	0	0	0
SAMN22824201	2019	Vietnam	Eurasia	HHH006	Not stated	PRJNA776899	SRR16683857	SAMN22824201	0.03	new	7822	0	0	0	0	1	0	0	0	0	0	0	0	0	0	0	0	0	0	0	0	0	0	0	0	0	0	0	0	0	0	0	1	0	0	0	0	0	0
SAMN22824200	2019	Vietnam	Eurasia	HHH005	Not stated	PRJNA776899	SRR16683859	SAMN22824200	0.5	1056	10314	0	0	0	0	1	0	0	1	0	0	0	0	0	0	0	0	0	0	0	0	0	1	0	0	0	0	0	0	0	0	0	1	0	0	0	0	0	0
SAMN22824199	2019	Vietnam	Eurasia	HHH004	Not stated	PRJNA776899	SRR16683860	SAMN22824199	0.03	new	7827	0	0	0	0	1	0	0	0	0	0	0	0	0	0	0	0	0	0	0	0	0	0	0	0	0	0	0	0	0	0	0	1	0	0	0	0	0	0
SAMN22824198	2019	Vietnam	Eurasia	HHH003	Not stated	PRJNA776899	SRR16683861	SAMN22824198	0.25	7731	1583	0	0	0	0	1	0	0	0	0	0	0	0	0	0	0	0	0	0	0	0	0	0	0	0	0	0	0	0	0	0	0	1	0	0	0	0	0	0
SAMN22824197	2019	Vietnam	Eurasia	HHH002	Not stated	PRJNA776899	SRR16683862	SAMN22824197	0.5	new	10314	0	0	0	0	1	0	0	0	0	0	0	0	0	0	0	0	0	0	0	0	0	1	0	0	0	0	0	0	0	0	0	1	0	0	0	0	0	0
SAMN22824196	2019	Vietnam	Eurasia	HHH001	Not stated	PRJNA776899	SRR16683863	SAMN22824196	0.25	new	1588	0	0	0	1	0	0	0	1	0	0	0	0	0	0	0	0	0	0	0	0	0	1	0	0	0	0	0	0	0	0	0	0	0	0	0	0	0	0
SAMN22824195	2019	Vietnam	Eurasia	GGG050	Not stated	PRJNA776899	SRR16683864	SAMN22824195	0.25	new	11230	0	0	0	0	1	0	0	1	0	0	0	0	0	0	0	0	0	0	0	0	0	0	0	0	0	0	0	0	0	1	0	1	0	0	0	0	0	0
SAMN22824194	2019	Vietnam	Eurasia	GGG049	Not stated	PRJNA776899	SRR16683865	SAMN22824194	0.5	13295	10314	0	0	0	0	1	0	0	1	0	0	0	0	0	0	0	0	0	0	0	0	0	1	0	0	0	0	0	0	0	0	0	1	0	0	0	0	0	0
SAMN22824193	2019	Vietnam	Eurasia	GGG048	Not stated	PRJNA776899	SRR16683866	SAMN22824193	0.25	12535	1583	0	0	0	0	1	0	0	0	0	0	0	0	0	0	0	0	0	0	0	0	0	0	0	0	0	0	0	0	0	0	0	1	0	0	0	0	0	0
SAMN22824192	2019	Vietnam	Eurasia	GGG047	Not stated	PRJNA776899	SRR16683867	SAMN22824192	0.5	new	10314	0	0	0	0	1	0	0	1	0	0	0	0	0	0	0	0	0	0	0	0	0	1	0	0	0	0	0	0	0	0	0	1	0	0	0	0	0	0
SAMN22824191	2019	Vietnam	Eurasia	GGG046	Not stated	PRJNA776899	SRR16683868	SAMN22824191	0.125	new	8123	0	0	0	0	0	0	0	0	0	0	0	0	0	0	0	0	0	0	0	0	0	0	0	0	0	0	0	0	0	1	0	1	0	0	0	0	0	0
SAMN22824190	2019	Vietnam	Eurasia	GGG045	Not stated	PRJNA776899	SRR16683871	SAMN22824190	0.125	1582	1588	0	0	0	1	0	0	0	1	0	0	0	0	0	0	0	0	0	0	0	0	0	0	0	0	0	0	0	0	0	0	0	0	0	0	0	0	0	0
SAMN22824189	2019	Vietnam	Eurasia	GGG043	Not stated	PRJNA776899	SRR16683872	SAMN22824189	0.5	1056	10314	0	0	0	0	1	0	0	1	0	0	0	0	0	0	0	0	0	0	0	0	0	1	0	0	0	0	0	0	0	0	0	1	0	0	0	0	0	0
SAMN22824188	2019	Vietnam	Eurasia	GGG042	Not stated	PRJNA776899	SRR16683873	SAMN22824188	0.5	new	1901	0	0	0	0	1	0	0	1	0	0	0	0	0	0	0	0	0	0	0	0	0	1	0	0	0	0	0	0	0	0	0	1	0	0	0	0	0	0
SAMN22824187	2019	Vietnam	Eurasia	GGG041	Not stated	PRJNA776899	SRR16683874	SAMN22824187	0.125	new	8777	0	0	0	0	0	0	0	0	0	0	0	0	0	0	0	0	0	0	0	0	0	0	0	0	0	0	0	0	0	1	0	0	0	0	0	0	0	0
SAMN22824186	2019	Vietnam	Eurasia	GGG040	Not stated	PRJNA776899	SRR16683875	SAMN22824186	0.125	14708	1921	0	0	0	0	0	0	0	0	0	0	0	0	0	0	0	0	0	0	0	0	0	0	0	0	0	0	0	0	0	0	0	0	0	0	0	0	0	0
SAMN22824185	2019	Vietnam	Eurasia	GGG039	Not stated	PRJNA776899	SRR16683876	SAMN22824185	0.25	1582	1588	0	0	0	1	0	0	0	1	0	0	0	0	0	0	0	0	0	0	0	0	0	0	0	0	0	0	0	0	0	0	0	0	0	0	0	0	0	0
SAMN22824184	2019	Vietnam	Eurasia	GGG038	Not stated	PRJNA776899	SRR16683877	SAMN22824184	0.25	1121	1579	0	0	0	0	1	0	0	1	0	0	0	0	0	0	0	0	0	0	0	0	0	1	0	0	0	0	0	0	0	0	0	1	0	0	0	0	0	0
SAMN22824183	2019	Vietnam	Eurasia	GGG037	Not stated	PRJNA776899	SRR16683878	SAMN22824183	0.5	12640	10314	0	0	0	0	1	0	0	1	0	0	0	0	0	0	0	0	0	0	0	0	0	1	0	0	0	0	0	0	0	0	0	1	0	0	0	0	0	0
SAMN22824182	2019	Vietnam	Eurasia	GGG036	Not stated	PRJNA776899	SRR16683879	SAMN22824182	0.25	new	1600	0	0	0	0	1	0	0	0	0	0	0	0	0	0	0	0	0	0	0	0	0	0	0	0	0	0	0	0	0	0	0	1	0	0	0	0	0	0
SAMN22824181	2019	Vietnam	Eurasia	GGG035	Not stated	PRJNA776899	SRR16683880	SAMN22824181	0.25	new	7827	0	0	0	0	1	0	0	0	0	0	0	0	0	0	0	0	0	0	0	0	0	0	0	0	0	0	0	0	0	0	0	1	0	0	0	0	0	0
SAMN22824180	2019	Vietnam	Eurasia	GGG034	Not stated	PRJNA776899	SRR16683882	SAMN22824180	0.125	5061	8123	0	0	0	0	1	0	0	0	0	0	0	0	0	0	0	0	0	0	0	0	0	0	0	0	0	0	0	0	0	0	0	1	0	0	0	0	0	0
SAMN22824179	2019	Vietnam	Eurasia	GGG033	Not stated	PRJNA776899	SRR16683883	SAMN22824179	0.5	9770	7371	0	0	0	1	1	0	0	1	0	0	0	0	0	0	0	0	0	0	0	0	0	1	0	0	0	0	0	0	0	0	0	1	0	0	0	0	0	0
GGG032	2019	Vietnam	Eurasia	GGG032	pubMLST	PRJNA776899	SRR16683884	SAMN22824178	0.25	new	7363	0	0	0	0	0	0	0	1	0	0	0	0	0	0	0	0	0	0	0	0	0	1	0	0	0	0	0	0	0	0	0	1	0	0	0	0	0	0
SAMN22824177	2019	Vietnam	Eurasia	GGG031	Not stated	PRJNA776899	SRR16683885	SAMN22824177	0.125	new	1600	0	0	0	0	1	0	0	0	0	0	0	0	0	0	0	0	0	0	0	0	0	0	0	0	0	0	0	0	0	0	0	1	0	0	0	0	0	0
SAMN22824176	2019	Vietnam	Eurasia	GGG028	Not stated	PRJNA776899	SRR16683886	SAMN22824176	0.25	12535	1583	0	0	0	0	1	0	0	0	0	0	0	0	0	0	0	0	0	0	0	0	0	0	0	0	0	0	0	0	0	0	0	1	0	0	0	0	0	0
SAMN22824175	2019	Vietnam	Eurasia	GGG026	Not stated	PRJNA776899	SRR16683887	SAMN22824175	0.25	new	7365	0	0	0	0	1	0	0	1	0	0	0	0	0	0	0	0	0	0	0	0	0	1	0	0	0	0	0	0	0	0	0	1	0	0	0	0	0	0
SAMN22824174	2019	Vietnam	Eurasia	GGG024	Not stated	PRJNA776899	SRR16683888	SAMN22824174	2	new	7363	0	0	0	0	0	1	0	0	0	0	0	0	0	0	0	0	0	0	0	0	0	1	0	0	0	0	0	0	0	0	0	1	0	0	0	0	0	0
SAMN22824173	2019	Vietnam	Eurasia	GGG023	Not stated	PRJNA776899	SRR16683889	SAMN22824173	0.25	7731	1583	0	0	0	0	1	0	0	0	0	0	0	0	0	0	0	0	0	0	0	0	0	0	0	0	0	0	0	0	0	0	0	1	0	0	0	0	0	0
SAMN22824172	2019	Vietnam	Eurasia	GGG022	Not stated	PRJNA776899	SRR16683890	SAMN22824172	0.125	new	7365	0	0	0	0	1	0	0	1	0	0	0	0	0	0	0	0	0	0	0	0	0	1	0	0	0	0	0	0	0	0	0	1	0	0	0	0	0	0
SAMN22824171	2019	Vietnam	Eurasia	GGG021	Not stated	PRJNA776899	SRR16683891	SAMN22824171	0.5	225	1579	0	0	0	0	1	0	0	1	0	0	0	0	0	0	0	0	0	0	0	0	0	1	0	0	0	0	0	0	0	0	0	1	0	0	0	0	0	0
SAMN22824170	2019	Vietnam	Eurasia	GGG020	Not stated	PRJNA776899	SRR16683603	SAMN22824170	0.25	new	13912	0	0	1	0	0	0	0	0	0	0	0	0	0	0	0	0	0	0	0	0	0	0	0	0	0	0	0	0	0	0	0	0	0	0	0	0	0	0
SAMN22824169	2019	Vietnam	Eurasia	GGG019	Not stated	PRJNA776899	SRR16683441	SAMN22824169	0.5	1056	10314	0	0	0	0	1	0	0	1	0	0	0	0	0	0	0	0	0	0	0	0	0	1	0	0	0	0	0	0	0	0	0	1	0	0	0	0	0	0
SAMN22824168	2019	Vietnam	Eurasia	GGG018	Not stated	PRJNA776899	SRR16683442	SAMN22824168	0.25	new	11230	0	0	0	0	1	0	0	0	0	0	0	0	0	0	0	0	0	0	0	0	0	0	0	0	0	0	0	0	0	0	0	1	0	0	0	0	0	0
SAMN22824167	2019	Vietnam	Eurasia	GGG017	Not stated	PRJNA776899	SRR16683443	SAMN22824167	0.25	new	8143	0	0	0	1	0	0	0	1	0	0	0	0	0	0	0	0	0	0	0	0	0	1	0	0	0	0	0	0	0	0	0	0	0	0	0	0	0	0
SAMN22824166	2019	Vietnam	Eurasia	GGG016	Not stated	PRJNA776899	SRR16683444	SAMN22824166	0.5	new	10314	0	0	0	0	1	0	0	1	0	0	0	0	0	0	0	0	0	0	0	0	0	1	0	0	0	0	0	0	0	0	0	1	0	0	0	0	0	0
SAMN22824165	2019	Vietnam	Eurasia	GGG015	Not stated	PRJNA776899	SRR16683445	SAMN22824165	0.25	1493	1579	0	0	0	0	1	0	0	0	0	0	0	0	0	0	0	0	0	0	0	0	0	0	0	0	0	0	0	0	0	0	0	1	0	0	0	0	0	0
SAMN22824164	2019	Vietnam	Eurasia	GGG014	Not stated	PRJNA776899	SRR16683446	SAMN22824164	0.25	new	8143	0	0	0	1	0	0	0	1	0	0	0	0	0	0	0	0	0	0	0	0	0	0	0	0	0	0	0	0	0	0	0	0	0	0	0	0	0	0
SAMN22824163	2019	Vietnam	Eurasia	GGG012	Not stated	PRJNA776899	SRR16683447	SAMN22824163	0.5	new	1579	0	0	0	0	1	0	0	1	0	0	0	0	0	0	0	0	0	0	0	0	0	1	0	0	0	0	0	0	0	0	0	1	0	0	0	0	0	0
SAMN22824162	2019	Vietnam	Eurasia	GGG010	Not stated	PRJNA776899	SRR16683448	SAMN22824162	0.25	new	1583	0	0	0	1	0	0	0	0	0	0	0	0	0	0	0	0	0	0	0	0	0	0	0	0	0	0	0	0	0	0	0	0	0	0	0	0	0	0
SAMN22824161	2019	Vietnam	Eurasia	GGG009	Not stated	PRJNA776899	SRR16683449	SAMN22824161	0.06	new	7363	0	0	0	0	0	0	0	0	0	0	0	0	0	0	0	0	0	0	0	0	0	0	0	0	0	0	0	0	0	1	0	1	0	0	0	0	0	0
SAMN22824160	2019	Vietnam	Eurasia	GGG008	Not stated	PRJNA776899	SRR16683451	SAMN22824160	0.25	new	7363	0	0	0	0	0	0	0	0	0	0	0	0	0	0	0	0	0	0	0	0	0	1	0	0	0	0	0	0	0	0	0	1	0	0	0	0	0	0
SAMN22824159	2019	Vietnam	Eurasia	GGG007	Not stated	PRJNA776899	SRR16683452	SAMN22824159	0.25	5061	8123	0	0	0	0	1	0	0	0	0	0	0	0	0	0	0	0	0	0	0	0	0	0	0	0	0	0	0	0	0	0	0	1	0	0	0	0	0	0
SAMN22824158	2019	Vietnam	Eurasia	GGG006	Not stated	PRJNA776899	SRR16683453	SAMN22824158	0.125	1493	10313	0	0	0	1	0	0	0	0	0	0	0	0	0	0	0	0	0	0	0	0	0	0	0	0	0	0	0	0	0	0	0	1	0	0	0	0	0	0
SAMN22824157	2019	Vietnam	Eurasia	GGG005	Not stated	PRJNA776899	SRR16683454	SAMN22824157	0.25	new	8123	0	0	0	0	1	0	0	0	0	0	0	0	0	0	0	0	0	0	0	0	0	0	0	0	0	0	0	0	0	0	0	1	0	0	0	0	0	0
SAMN22824156	2019	Vietnam	Eurasia	GGG002	Not stated	PRJNA776899	SRR16683455	SAMN22824156	0.125	new	8143	0	0	0	1	0	0	0	1	0	0	0	0	0	0	0	0	0	0	0	0	0	1	0	0	0	0	0	0	0	0	0	0	0	0	0	0	0	0
SAMN22824155	2015	Hong Kong	Eurasia	FFF050	Not stated	PRJNA776899	SRR16683456	SAMN22824155	0.06	11808	6962	0	0	0	0	0	0	0	0	0	0	0	0	0	0	0	0	0	0	0	0	0	0	0	0	0	0	0	0	0	0	0	0	0	0	0	0	0	0
SAMN22824154	2015	Hong Kong	Eurasia	FFF049	Not stated	PRJNA776899	SRR16683457	SAMN22824154	>256	5309	7823	1	0	0	0	0	0	0	1	0	0	0	0	0	0	0	0	0	0	0	0	0	1	0	0	0	0	0	0	0	0	0	1	0	0	0	0	0	0
SAMN22824153	2015	Hong Kong	Eurasia	FFF048	Not stated	PRJNA776899	SRR16683458	SAMN22824153	0.125	new	6962	0	0	0	1	0	0	0	0	0	0	0	0	0	0	0	0	0	0	0	0	0	0	0	0	0	0	0	0	0	0	0	0	0	0	0	0	0	0
SAMN22824152	2015	Hong Kong	Eurasia	FFF047	Not stated	PRJNA776899	SRR16683459	SAMN22824152	0.06	11808	6962	0	0	0	0	0	0	0	0	0	0	0	0	0	0	0	0	0	0	0	0	0	0	0	0	0	0	0	0	0	0	0	0	0	0	0	0	0	0
SAMN22824151	2015	Hong Kong	Eurasia	FFF046	Not stated	PRJNA776899	SRR16683460	SAMN22824151	0.5	12781	7365	0	0	0	0	1	0	0	0	0	0	0	0	0	0	0	0	0	0	0	0	0	0	0	0	0	0	0	0	0	0	0	1	0	0	0	0	0	0
SAMN22824150	2014	Hong Kong	Eurasia	FFF045	Not stated	PRJNA776899	SRR16683462	SAMN22824150	0.25	3968	1579	0	0	0	0	1	0	0	1	0	0	0	0	0	0	0	0	0	0	0	0	0	1	0	0	0	0	0	0	0	0	0	1	0	0	0	0	0	0
SAMN22824149	2014	Hong Kong	Eurasia	FFF044	Not stated	PRJNA776899	SRR16683463	SAMN22824149	0.125	3741	1600	0	0	0	0	1	0	0	0	0	0	0	0	0	0	0	0	0	0	0	0	0	1	0	0	0	0	0	0	0	0	0	1	0	0	0	0	0	0
SAMN22824148	2014	Hong Kong	Eurasia	FFF043	Not stated	PRJNA776899	SRR16683464	SAMN22824148	0.125	11371	new	0	0	0	1	0	0	0	0	0	0	0	0	0	0	0	0	0	0	0	0	0	0	0	0	0	0	0	0	0	0	0	0	0	0	0	0	0	0
SAMN22824147	2014	Hong Kong	Eurasia	FFF042	Not stated	PRJNA776899	SRR16683465	SAMN22824147	0.03	new	7371	0	0	0	1	1	0	0	0	0	0	0	0	0	0	0	0	0	0	0	0	0	1	0	0	0	0	0	0	0	0	0	1	0	0	0	0	0	0
SAMN22824146	2014	Hong Kong	Eurasia	FFF041	Not stated	PRJNA776899	SRR16683466	SAMN22824146	0.5	1993	11177	0	0	0	1	0	0	0	0	0	0	0	0	0	0	0	0	0	0	0	0	0	0	0	0	0	0	0	0	0	0	0	0	0	0	0	0	0	0
SAMN22824145	2014	Hong Kong	Eurasia	FFF040	Not stated	PRJNA776899	SRR16683467	SAMN22824145	0.125	6857	7363	0	0	0	0	0	0	0	1	0	0	0	0	0	0	0	0	0	0	0	0	0	1	0	0	0	0	0	0	0	0	0	1	0	0	0	0	0	0
SAMN22824144	2014	Hong Kong	Eurasia	FFF039	Not stated	PRJNA776899	SRR16683468	SAMN22824144	0.125	new	6962	0	0	0	1	0	0	0	0	0	0	0	0	0	0	0	0	0	0	0	0	0	0	0	0	0	0	0	0	0	0	0	0	0	0	0	0	0	0
SAMN22824143	2014	Hong Kong	Eurasia	FFF038	Not stated	PRJNA776899	SRR16683469	SAMN22824143	0.125	new	7363	0	0	0	1	0	0	0	0	0	0	0	0	0	0	0	0	0	0	0	0	0	0	0	0	0	0	0	0	0	0	0	0	0	0	0	0	0	0
SAMN22824142	2014	Hong Kong	Eurasia	FFF037	Not stated	PRJNA776899	SRR16683470	SAMN22824142	0.25	11501	7363	0	0	0	0	0	0	0	1	0	0	0	0	0	0	0	0	0	0	0	0	0	1	0	0	0	0	0	0	0	0	0	1	0	0	0	0	0	0
SAMN22824141	2014	Hong Kong	Eurasia	FFF035	Not stated	PRJNA776899	SRR16683471	SAMN22824141	0.25	10495	7371	0	0	0	1	1	0	0	0	0	0	0	0	0	0	0	0	0	0	0	0	0	1	0	0	0	0	0	0	0	0	0	1	0	0	0	0	0	0
SAMN22824140	2014	Hong Kong	Eurasia	FFF034	Not stated	PRJNA776899	SRR16683473	SAMN22824140	0.5	10495	7371	0	0	0	1	1	0	0	0	0	0	0	0	0	0	0	0	0	0	0	0	0	1	0	0	0	0	0	0	0	0	0	1	0	0	0	0	0	0
SAMN22824139	2014	Hong Kong	Eurasia	FFF033	Not stated	PRJNA776899	SRR16683474	SAMN22824139	16	11399	1901	0	1	0	1	1	0	0	1	0	0	0	0	0	0	0	0	0	0	0	0	0	1	0	0	0	0	0	0	0	0	0	1	0	0	0	0	0	0
SAMN22824138	2014	Hong Kong	Eurasia	FFF031	Not stated	PRJNA776899	SRR16683475	SAMN22824138	0.125	10495	7371	0	0	0	1	1	0	0	0	0	0	0	0	0	0	0	0	0	0	0	0	0	1	0	0	0	0	0	0	0	0	0	1	0	0	0	0	0	0
SAMN22824137	2014	Hong Kong	Eurasia	FFF030	Not stated	PRJNA776899	SRR16683476	SAMN22824137	0.25	11398	7363	0	0	0	0	0	0	0	1	0	0	0	0	0	0	0	0	0	0	0	0	0	1	0	0	0	0	0	0	0	0	0	1	0	0	0	0	0	0
SAMN22824136	2014	Hong Kong	Eurasia	FFF029	Not stated	PRJNA776899	SRR16683477	SAMN22824136	>256	5309	7823	1	0	0	0	0	0	0	1	0	0	0	0	0	0	0	0	0	0	0	0	0	1	0	0	0	0	0	0	0	0	0	1	0	0	0	0	0	0
SAMN22824135	2014	Hong Kong	Eurasia	FFF028	Not stated	PRJNA776899	SRR16683478	SAMN22824135	0.5	21	1579	0	0	0	0	1	0	0	1	0	0	0	0	0	0	0	0	0	0	0	0	0	1	0	0	0	0	0	0	0	0	0	1	0	0	0	0	0	0
SAMN22824134	2014	Hong Kong	Eurasia	FFF027	Not stated	PRJNA776899	SRR16683479	SAMN22824134	0.125	5877	9363	0	0	0	1	0	0	0	0	0	0	0	0	0	0	0	0	0	0	0	0	0	0	0	0	0	0	0	0	0	0	0	0	0	0	0	0	0	0
SAMN22824133	2014	Hong Kong	Eurasia	FFF026	Not stated	PRJNA776899	SRR16683480	SAMN22824133	0.25	new	1584	0	0	0	0	0	0	0	0	0	0	0	0	0	0	0	0	0	0	0	0	0	0	0	0	0	0	0	0	0	0	0	0	0	0	0	0	0	0
SAMN22824132	2014	Hong Kong	Eurasia	FFF025	Not stated	PRJNA776899	SRR16683481	SAMN22824132	0.25	5062	7367	0	0	0	0	1	0	0	1	0	0	0	0	0	0	0	0	0	0	0	0	0	1	0	0	0	0	0	0	0	0	0	1	0	0	0	0	0	0
SAMN22824131	2014	Hong Kong	Eurasia	FFF024	Not stated	PRJNA776899	SRR16683482	SAMN22824131	0.25	2400	7363	0	0	0	0	1	0	0	1	0	0	0	0	0	0	0	0	0	0	0	0	0	1	0	0	0	0	0	0	0	0	0	1	0	0	0	0	0	0
SAMN22824130	2014	Hong Kong	Eurasia	FFF023	Not stated	PRJNA776899	SRR16683484	SAMN22824130	0.125	new	7363	0	0	0	1	0	0	0	0	0	0	0	0	0	0	0	0	0	0	0	0	0	0	0	0	0	0	0	0	0	0	0	0	0	0	0	0	0	0
SAMN22824129	2014	Hong Kong	Eurasia	FFF021	Not stated	PRJNA776899	SRR16683485	SAMN22824129	0.06	6778	7363	0	0	0	0	0	0	0	1	0	0	0	0	0	0	0	0	0	0	0	0	0	1	0	0	0	0	0	0	0	0	0	1	0	0	0	0	0	0
SAMN22824128	2014	Hong Kong	Eurasia	FFF020	Not stated	PRJNA776899	SRR16683486	SAMN22824128	1	10495	7371	0	0	0	1	1	0	0	0	0	0	0	0	0	0	0	0	0	0	0	0	0	1	1	0	0	0	0	0	0	0	0	1	0	0	0	0	0	0
SAMN22824127	2014	Hong Kong	Eurasia	FFF019	Not stated	PRJNA776899	SRR16683487	SAMN22824127	0.125	5308	7363	0	0	0	0	0	0	0	1	0	0	0	0	0	0	0	0	0	0	0	0	0	1	0	0	0	0	0	0	0	0	0	1	0	0	0	0	0	0
SAMN22824126	2014	Hong Kong	Eurasia	FFF018	Not stated	PRJNA776899	SRR16683488	SAMN22824126	0.125	new	7363	0	0	0	1	0	0	0	0	0	0	0	0	0	0	0	0	0	0	0	0	0	0	0	0	0	0	0	0	0	0	0	0	0	0	0	0	0	0
SAMN22824125	2014	Hong Kong	Eurasia	FFF017	Not stated	PRJNA776899	SRR16683489	SAMN22824125	0.125	10989	7363	0	0	0	1	0	0	0	0	0	0	0	0	0	0	0	0	0	0	0	0	0	0	0	0	0	0	0	0	0	0	0	1	0	0	0	0	0	0
SAMN22824124	2014	Hong Kong	Eurasia	FFF015	Not stated	PRJNA776899	SRR16683490	SAMN22824124	0.25	5308	7363	0	0	0	0	0	0	0	1	0	0	0	0	0	0	0	0	0	0	0	0	0	1	0	0	0	0	0	0	0	0	0	1	0	0	0	0	0	0
SAMN22824123	2014	Hong Kong	Eurasia	FFF014	Not stated	PRJNA776899	SRR16683491	SAMN22824123	0.25	5308	7363	0	0	0	0	0	0	0	1	0	0	0	0	0	0	0	0	0	0	0	0	0	1	0	0	0	0	0	0	0	0	0	1	0	0	0	0	0	0
SAMN22824122	2014	Hong Kong	Eurasia	FFF013	Not stated	PRJNA776899	SRR16683492	SAMN22824122	0.5	4244	11428	0	0	0	1	0	1	0	0	0	0	0	0	0	0	0	0	0	0	0	0	0	0	0	0	0	0	0	0	0	0	0	0	0	0	0	0	0	0
SAMN22824121	2014	Hong Kong	Eurasia	FFF012	Not stated	PRJNA776899	SRR16683493	SAMN22824121	0.5	new	11710	0	0	0	0	1	0	0	0	0	0	0	0	0	0	0	0	0	0	0	0	0	0	0	0	0	0	0	0	0	0	0	1	0	0	0	0	0	0
SAMN22824120	2014	Hong Kong	Eurasia	FFF011	Not stated	PRJNA776899	SRR16683495	SAMN22824120	0.125	5308	7363	0	0	0	0	0	0	0	1	0	0	0	0	0	0	0	0	0	0	0	0	0	1	0	0	0	0	0	0	0	0	0	1	0	0	0	0	0	0
SAMN22824119	2014	Hong Kong	Eurasia	FFF010	Not stated	PRJNA776899	SRR16683496	SAMN22824119	0.25	4539	7360	0	0	0	0	0	0	0	1	0	0	0	0	0	0	0	0	0	0	0	0	0	1	0	0	0	0	0	0	0	0	0	1	0	0	0	0	0	0
SAMN22824118	2014	Hong Kong	Eurasia	FFF009	Not stated	PRJNA776899	SRR16683525	SAMN22824118	0.25	5624	8143	0	0	0	1	0	0	0	0	0	0	0	0	0	0	0	0	0	0	0	0	0	0	0	0	0	0	0	0	0	0	0	0	0	0	0	0	0	0
SAMN22824117	2014	Hong Kong	Eurasia	FFF008	Not stated	PRJNA776899	SRR16683526	SAMN22824117	0.5	10495	7371	0	0	0	1	1	0	0	0	0	0	0	0	0	0	0	0	0	0	0	0	0	1	0	0	0	0	0	0	0	0	0	1	0	0	0	0	0	0
SAMN22824116	2014	Hong Kong	Eurasia	FFF007	Not stated	PRJNA776899	SRR16683527	SAMN22824116	0.5	10227	new	0	0	0	0	1	0	0	1	0	0	0	0	0	0	0	0	0	0	0	0	0	1	0	0	0	0	0	0	0	0	0	1	0	0	0	0	0	0
SAMN22824115	2014	Hong Kong	Eurasia	FFF006	Not stated	PRJNA776899	SRR16683528	SAMN22824115	0.125	5877	9363	0	0	0	1	0	0	0	0	0	0	0	0	0	0	0	0	0	0	0	0	0	0	0	0	0	0	0	0	0	0	0	0	0	0	0	0	0	0
SAMN22824114	2014	Hong Kong	Eurasia	FFF005	Not stated	PRJNA776899	SRR16683529	SAMN22824114	0.25	2318	7827	0	0	0	0	1	0	0	1	0	0	0	0	0	0	0	0	0	0	0	0	0	1	0	0	0	0	0	0	0	0	0	1	0	0	0	0	0	0
SAMN22824113	2014	Hong Kong	Eurasia	FFF004	Not stated	PRJNA776899	SRR16683530	SAMN22824113	0.25	2318	7827	0	0	0	0	1	0	0	1	0	0	0	0	0	0	0	0	0	0	0	0	0	1	0	0	0	0	0	0	0	0	0	1	0	0	0	0	0	0
SAMN22824112	2014	Hong Kong	Eurasia	FFF003	Not stated	PRJNA776899	SRR16683531	SAMN22824112	0.25	8194	1584	0	0	0	0	0	0	0	1	0	0	0	0	0	0	0	0	0	0	0	0	0	0	0	0	0	0	0	0	0	0	0	0	0	0	0	0	0	0
SAMN22824111	2014	Hong Kong	Eurasia	FFF002	Not stated	PRJNA776899	SRR16683532	SAMN22824111	0.25	2992	9363	0	0	0	1	0	1	0	0	0	0	0	0	0	0	0	0	0	0	0	0	0	0	0	0	0	0	0	0	0	0	0	0	0	0	0	0	0	0
SAMN22824110	2014	Hong Kong	Eurasia	FFF001	Not stated	PRJNA776899	SRR16683534	SAMN22824110	0.5	10495	7371	0	0	0	1	1	0	0	0	0	0	0	0	0	0	0	0	0	0	0	0	0	1	0	0	0	0	0	0	0	0	0	1	0	0	0	0	0	0
SAMN22824109	2014	Hong Kong	Eurasia	EEE050	Not stated	PRJNA776899	SRR16683535	SAMN22824109	0.5	10495	7371	0	0	0	1	1	0	0	0	0	0	0	0	0	0	0	0	0	0	0	0	0	1	0	0	0	0	0	0	0	0	0	1	0	0	0	0	0	0
SAMN22824108	2014	Hong Kong	Eurasia	EEE048	Not stated	PRJNA776899	SRR16683536	SAMN22824108	0.5	new	7371	0	0	0	1	1	0	0	0	0	0	0	0	0	0	0	0	0	0	0	0	0	1	0	0	0	0	0	0	0	0	0	1	0	0	0	0	0	0
SAMN22824107	2014	Hong Kong	Eurasia	EEE047	Not stated	PRJNA776899	SRR16683537	SAMN22824107	0.5	1407	1901	0	0	0	0	1	0	0	1	0	0	0	0	0	0	0	0	0	0	0	0	0	0	0	0	0	0	0	0	0	1	0	1	0	0	0	0	0	0
SAMN22824106	2014	Hong Kong	Eurasia	EEE046	Not stated	PRJNA776899	SRR16683538	SAMN22824106	0.25	10096	14283	0	0	0	0	0	0	0	1	0	0	0	0	0	0	0	0	0	0	0	0	0	1	0	0	0	0	0	0	0	0	0	1	0	0	0	0	0	0
SAMN22824105	2014	Hong Kong	Eurasia	EEE045	Not stated	PRJNA776899	SRR16683539	SAMN22824105	0.5	10495	7371	0	0	0	1	1	0	0	0	0	0	0	0	0	0	0	0	0	0	0	0	0	1	0	0	0	0	0	0	0	0	0	1	0	0	0	0	0	0
SAMN22824104	2014	Hong Kong	Eurasia	EEE044	Not stated	PRJNA776899	SRR16683540	SAMN22824104	0.5	10495	7371	0	0	0	1	1	0	0	0	0	0	0	0	0	0	0	0	0	0	0	0	0	1	0	0	0	0	0	0	0	0	0	1	0	0	0	0	0	0
SAMN22824103	2014	Hong Kong	Eurasia	EEE043	Not stated	PRJNA776899	SRR16683541	SAMN22824103	0.125	5877	9363	0	0	0	1	0	0	0	0	0	0	0	0	0	0	0	0	0	0	0	0	0	0	0	0	0	0	0	0	0	0	0	0	0	0	0	0	0	0
SAMN22824102	2014	Hong Kong	Eurasia	EEE042	Not stated	PRJNA776899	SRR16683542	SAMN22824102	0.125	4539	7360	0	0	0	0	0	0	0	1	0	0	0	0	0	0	0	0	0	0	0	0	0	1	0	0	0	0	0	0	0	0	0	1	0	0	0	0	0	0
SAMN22824101	2014	Hong Kong	Eurasia	EEE041	Not stated	PRJNA776899	SRR16683543	SAMN22824101	0.5	10495	7371	0	0	0	1	1	0	0	0	0	0	0	0	0	0	0	0	0	0	0	0	0	1	0	0	0	0	0	0	0	0	0	1	0	0	0	0	0	0
SAMN22824100	2014	Hong Kong	Eurasia	EEE040	Not stated	PRJNA776899	SRR16683545	SAMN22824100	0.5	10495	7371	0	0	0	1	1	0	0	0	0	0	0	0	0	0	0	0	0	0	0	0	0	1	0	0	0	0	0	0	0	0	0	1	0	0	0	0	0	0
SAMN22824099	2014	Hong Kong	Eurasia	EEE039	Not stated	PRJNA776899	SRR16683546	SAMN22824099	0.5	10495	7371	0	0	0	1	1	0	0	0	0	0	0	0	0	0	0	0	0	0	0	0	0	1	0	0	0	0	0	0	0	0	0	1	0	0	0	0	0	0
SAMN22824098	2014	Hong Kong	Eurasia	EEE038	Not stated	PRJNA776899	SRR16683547	SAMN22824098	0.25	new	1583	0	0	0	0	1	0	0	0	0	0	0	0	0	0	0	0	0	0	0	0	0	0	0	0	0	0	0	0	0	0	0	1	0	0	0	0	0	0
SAMN22824097	2014	Hong Kong	Eurasia	EEE037	Not stated	PRJNA776899	SRR16683548	SAMN22824097	0.25	9964	7363	0	0	0	0	0	0	0	1	0	0	0	0	0	0	0	0	0	0	0	0	0	1	0	0	0	0	0	0	0	0	0	1	0	0	0	0	0	0
SAMN22824096	2014	Hong Kong	Eurasia	EEE036	Not stated	PRJNA776899	SRR16683549	SAMN22824096	0.25	10274	7822	0	0	0	0	1	0	0	1	0	0	0	0	0	0	0	0	0	0	0	0	0	1	0	0	0	0	0	0	0	0	0	1	0	0	0	0	0	0
SAMN22824095	2014	Hong Kong	Eurasia	EEE035	Not stated	PRJNA776899	SRR16683550	SAMN22824095	0.25	6312	7367	0	0	0	0	1	0	0	1	0	0	0	0	0	0	0	0	0	0	0	0	0	1	0	0	0	0	0	0	0	0	0	1	0	0	0	0	0	0
SAMN22824094	2014	Hong Kong	Eurasia	EEE034	Not stated	PRJNA776899	SRR16683551	SAMN22824094	0.25	new	new	0	0	0	1	1	0	0	0	0	0	0	0	0	0	0	0	0	0	0	0	0	0	0	0	0	0	0	0	0	0	0	1	0	0	0	0	0	0
SAMN22824093	2014	Hong Kong	Eurasia	EEE033	Not stated	PRJNA776899	SRR16683552	SAMN22824093	0.25	11181	8123	0	0	0	0	1	0	0	0	0	0	0	0	0	0	0	0	0	0	0	0	0	0	0	0	0	0	0	0	0	0	0	1	0	0	0	0	0	0
SAMN22824092	2014	Hong Kong	Eurasia	EEE032	Not stated	PRJNA776899	SRR16683581	SAMN22824092	0.25	10493	15240	0	0	0	1	0	0	0	1	0	0	0	0	0	0	0	0	0	0	0	0	0	0	0	0	0	0	0	0	0	1	0	1	0	0	0	0	0	0
SAMN22824091	2017	Hong Kong	Eurasia	EEE031	Not stated	PRJNA776899	SRR16683582	SAMN22824091	0.25	11513	11710	0	0	0	0	1	0	0	0	0	0	0	0	0	0	0	0	0	0	0	0	0	0	0	0	0	0	0	0	0	0	0	1	0	0	0	0	0	0
SAMN22824090	2017	Hong Kong	Eurasia	EEE030	Not stated	PRJNA776899	SRR16683585	SAMN22824090	0.25	new	8123	0	0	0	0	1	0	0	0	0	0	0	0	0	0	0	0	0	0	0	0	0	0	0	0	0	0	0	0	0	0	0	1	0	0	0	0	0	0
SAMN22824089	2017	Hong Kong	Eurasia	EEE029	Not stated	PRJNA776899	SRR16683586	SAMN22824089	0.25	new	7360	0	0	0	0	0	0	0	0	0	0	0	0	0	0	0	0	0	0	0	0	0	1	0	0	0	0	0	0	0	0	0	1	0	0	0	0	0	0
SAMN22824088	2017	Hong Kong	Eurasia	EEE028	Not stated	PRJNA776899	SRR16683587	SAMN22824088	0.5	new	10314	0	0	0	0	1	0	0	1	0	0	0	0	0	0	0	0	0	0	0	0	0	1	0	0	0	0	0	0	0	0	0	1	0	0	0	0	0	0
SAMN22824087	2017	Hong Kong	Eurasia	EEE027	Not stated	PRJNA776899	SRR16683588	SAMN22824087	0.125	5308	7363	0	0	0	0	0	0	0	1	0	0	0	0	0	0	0	0	0	0	0	0	0	1	0	0	0	0	0	0	0	0	0	1	0	0	0	0	0	0
SAMN22824085	2017	Hong Kong	Eurasia	EEE025	Not stated	PRJNA776899	SRR16683590	SAMN22824085	0.5	13297	1904	0	0	0	0	1	0	0	1	0	0	0	0	0	0	0	0	0	0	0	0	0	0	0	0	0	0	0	0	0	0	0	1	0	0	0	0	0	0
SAMN22824084	2017	Hong Kong	Eurasia	EEE024	Not stated	PRJNA776899	SRR16683591	SAMN22824084	0.25	15169	7827	0	0	0	1	0	0	0	1	0	0	0	0	0	0	0	0	0	0	0	0	0	1	0	0	0	0	0	0	0	0	0	0	0	0	0	0	0	0
SAMN22824083	2016	Hong Kong	Eurasia	EEE023	Not stated	PRJNA776899	SRR16683592	SAMN22824083	0.5	13431	8123	0	0	0	0	1	0	0	0	0	0	0	0	0	0	0	0	0	0	0	0	0	0	0	0	0	0	0	0	0	0	0	1	0	0	0	0	0	0
SAMN22824082	2016	Hong Kong	Eurasia	EEE022	Not stated	PRJNA776899	SRR16683593	SAMN22824082	0.25	new	7823	0	0	0	0	1	0	0	1	0	0	0	0	0	0	0	0	0	0	0	0	0	1	0	0	0	0	0	0	0	0	0	1	0	0	0	0	0	0
SAMN22824081	2016	Hong Kong	Eurasia	EEE021	Not stated	PRJNA776899	SRR16683594	SAMN22824081	>256	5309	7823	1	0	0	0	1	0	0	1	0	0	0	0	0	0	0	0	0	0	0	0	0	1	0	0	0	0	0	0	0	0	0	1	0	0	0	0	0	0
SAMN22824080	2016	Hong Kong	Eurasia	EEE020	Not stated	PRJNA776899	SRR16683596	SAMN22824080	0.25	new	9900	0	0	0	1	0	0	0	1	0	0	0	0	0	0	0	0	0	0	0	0	0	0	0	0	0	0	0	0	0	0	0	1	0	0	0	0	0	0
SAMN22824079	2016	Hong Kong	Eurasia	EEE019	Not stated	PRJNA776899	SRR16683597	SAMN22824079	0.125	568	8780	0	0	0	1	0	0	0	0	0	0	0	0	0	0	0	0	0	0	0	0	0	0	0	0	0	0	0	0	0	0	0	0	0	0	0	0	0	0
SAMN22824078	2016	Hong Kong	Eurasia	EEE018	Not stated	PRJNA776899	SRR16683598	SAMN22824078	0.25	13584	8123	0	0	0	0	1	0	0	0	0	0	0	0	0	0	0	0	0	0	0	0	0	0	0	0	0	0	0	0	0	0	0	1	0	0	0	0	0	0
SAMN22824077	2015	Hong Kong	Eurasia	EEE017	Not stated	PRJNA776899	SRR16683599	SAMN22824077	0.5	11258	7367	0	0	0	0	1	0	0	1	0	0	0	0	0	0	0	0	0	0	0	0	0	1	0	0	0	0	0	0	0	0	0	1	0	0	0	0	0	0
SAMN22824076	2015	Hong Kong	Eurasia	EEE016	Not stated	PRJNA776899	SRR16683600	SAMN22824076	0.03	8726	10314	0	0	0	0	1	0	0	1	0	0	0	0	0	0	0	0	0	0	0	0	0	1	0	0	0	0	0	0	0	0	0	1	0	0	0	0	0	0
SAMN22824075	2015	Hong Kong	Eurasia	EEE015	Not stated	PRJNA776899	SRR16683601	SAMN22824075	0.25	11682	7827	0	0	0	0	1	0	0	1	0	0	0	0	0	0	0	0	0	0	0	0	0	1	0	0	0	0	0	0	0	0	0	1	0	0	0	0	0	0
SAMN22824074	2018	Hong Kong	Eurasia	EEE014	Not stated	PRJNA776899	SRR16683602	SAMN22824074	0.25	new	7363	0	0	0	1	0	0	0	1	0	0	0	0	0	0	0	0	0	0	0	0	0	1	0	0	0	0	0	0	0	0	0	0	0	0	0	0	0	0
SAMN22824073	2018	Hong Kong	Eurasia	EEE013	Not stated	PRJNA776899	SRR16683604	SAMN22824073	0.03	12075	1583	0	0	0	1	0	0	0	0	0	0	0	0	0	0	0	0	0	0	0	0	0	0	0	0	0	0	0	0	0	0	0	0	0	0	0	0	0	0
SAMN22824072	2018	Hong Kong	Eurasia	EEE012	Not stated	PRJNA776899	SRR16683605	SAMN22824072	0.5	new	11864	0	0	0	1	0	1	0	0	0	0	0	0	0	0	0	0	0	0	0	0	0	0	0	0	0	0	0	0	0	0	0	0	0	0	0	0	0	0
SAMN22824071	2018	Hong Kong	Eurasia	EEE011	Not stated	PRJNA776899	SRR16683606	SAMN22824071	0.125	5153	16133	0	0	0	1	0	0	0	0	0	0	0	0	0	0	0	0	0	0	0	0	0	0	0	0	0	0	0	0	0	0	0	1	0	0	0	0	0	0
SAMN22824070	2018	Hong Kong	Eurasia	EEE010	Not stated	PRJNA776899	SRR16683608	SAMN22824070	2	new	11864	0	0	0	1	0	1	0	0	0	0	0	0	0	0	0	0	0	0	0	0	0	0	0	0	0	0	0	0	0	0	0	0	0	0	0	0	0	0
SAMN22824069	2018	Hong Kong	Eurasia	EEE009	Not stated	PRJNA776899	SRR16683609	SAMN22824069	1	new	11428	0	0	0	1	0	1	0	0	0	0	0	0	0	0	0	0	0	0	0	0	0	0	0	0	0	0	0	0	0	0	0	0	0	0	0	0	0	0
SAMN22824068	2018	Hong Kong	Eurasia	EEE008	Not stated	PRJNA776899	SRR16683641	SAMN22824068	0.25	new	13956	0	0	0	0	1	0	0	0	0	0	0	0	0	0	0	0	0	0	0	0	0	0	0	0	0	0	0	0	0	0	0	0	0	0	0	0	0	0
SAMN22824067	2018	Hong Kong	Eurasia	EEE007	Not stated	PRJNA776899	SRR16683643	SAMN22824067	0.125	12075	1583	0	0	0	1	0	0	0	0	0	0	0	0	0	0	0	0	0	0	0	0	0	0	0	0	0	0	0	0	0	0	0	0	0	0	0	0	0	0
SAMN22824066	2018	Hong Kong	Eurasia	EEE006	Not stated	PRJNA776899	SRR16683644	SAMN22824066	0.125	new	8143	0	0	0	1	0	0	0	0	0	0	0	0	0	0	0	0	0	0	0	0	0	0	0	0	0	0	0	0	0	0	0	0	0	0	0	0	0	0
SAMN22824065	2018	Hong Kong	Eurasia	EEE005	Not stated	PRJNA776899	SRR16683645	SAMN22824065	0.5	new	9363	0	0	0	1	0	1	0	0	0	0	0	0	0	0	0	0	0	0	0	0	0	0	0	0	0	0	0	0	0	0	0	0	0	0	0	0	0	0
SAMN22824064	2018	Hong Kong	Eurasia	EEE004	Not stated	PRJNA776899	SRR16683646	SAMN22824064	0.25	new	1903	0	0	0	0	1	0	0	0	0	0	0	0	0	0	0	0	0	0	0	0	0	1	0	0	0	0	0	0	0	0	0	1	0	0	0	0	0	0
SAMN22824063	2018	Hong Kong	Eurasia	EEE003	Not stated	PRJNA776899	SRR16683647	SAMN22824063	0.03	12075	1583	0	0	0	1	0	0	0	0	0	0	0	0	0	0	0	0	0	0	0	0	0	0	0	0	0	0	0	0	0	0	0	0	0	0	0	0	0	0
SAMN22824062	2018	Hong Kong	Eurasia	EEE002	Not stated	PRJNA776899	SRR16683648	SAMN22824062	1	new	11428	0	0	0	1	0	1	0	0	0	0	0	0	0	0	0	0	0	0	0	0	0	0	0	0	0	0	0	0	0	0	0	0	0	0	0	0	0	0
SAMN22824061	2018	Hong Kong	Eurasia	EEE001	Not stated	PRJNA776899	SRR16683649	SAMN22824061	0.5	new	11864	0	0	0	1	0	1	0	0	0	0	0	0	0	0	0	0	0	0	0	0	0	0	0	0	0	0	0	0	0	0	0	0	0	0	0	0	0	0
SAMN22824060	2018	Hong Kong	Eurasia	DDD050	Not stated	PRJNA776899	SRR16683651	SAMN22824060	0.125	new	14283	0	0	0	0	0	0	0	1	0	0	0	0	0	0	0	0	0	0	0	0	0	1	0	0	0	0	0	0	0	0	0	1	0	0	0	0	0	0
SAMN22824059	2018	Hong Kong	Eurasia	DDD049	Not stated	PRJNA776899	SRR16683652	SAMN22824059	0.03	new	8143	0	0	0	1	0	0	0	0	0	0	0	0	0	0	0	0	0	0	0	0	0	0	0	0	0	0	0	0	0	0	0	0	0	0	0	0	0	0
SAMN22824058	2018	Hong Kong	Eurasia	DDD048	Not stated	PRJNA776899	SRR16683653	SAMN22824058	0.125	new	8776	0	0	0	1	0	0	0	0	0	0	0	0	0	0	0	0	0	0	0	0	0	0	0	0	0	0	0	0	0	0	0	0	0	0	0	0	0	0
SAMN22824057	2018	Hong Kong	Eurasia	DDD047	Not stated	PRJNA776899	SRR16683654	SAMN22824057	0.03	new	8143	0	0	0	1	0	0	0	0	0	0	0	0	0	0	0	0	0	0	0	0	0	0	0	0	0	0	0	0	0	0	0	0	0	0	0	0	0	0
SAMN22824056	2018	Hong Kong	Eurasia	DDD046	Not stated	PRJNA776899	SRR16683655	SAMN22824056	0.06	14792	6808	0	0	0	0	0	0	0	0	0	0	0	0	0	0	0	0	0	0	0	0	0	0	0	0	0	0	0	0	0	0	0	0	0	0	0	0	0	0
SAMN22824055	2018	Hong Kong	Eurasia	DDD045	Not stated	PRJNA776899	SRR16683656	SAMN22824055	0.25	new	1583	0	0	0	1	0	0	0	0	0	0	0	0	0	0	0	0	0	0	0	0	0	0	0	0	0	0	0	0	0	0	0	0	0	0	0	0	0	0
SAMN22824054	2018	Hong Kong	Eurasia	DDD044	Not stated	PRJNA776899	SRR16683657	SAMN22824054	0.125	7469	7827	0	0	0	0	1	0	0	1	0	0	0	0	0	0	0	0	0	0	0	0	0	0	0	0	0	0	0	0	0	1	0	1	0	0	0	0	0	0
SAMN22824053	2018	Hong Kong	Eurasia	DDD043	Not stated	PRJNA776899	SRR16683658	SAMN22824053	0.5	new	7827	0	0	0	1	0	1	0	0	0	0	0	0	0	0	0	0	0	0	0	0	0	0	0	0	0	0	0	0	0	0	0	0	0	0	0	0	0	0
SAMN22824052	2018	Hong Kong	Eurasia	DDD042	Not stated	PRJNA776899	SRR16683659	SAMN22824052	0.5	5049	11864	0	0	0	1	0	1	0	0	0	0	0	0	0	0	0	0	0	0	0	0	0	0	0	0	0	0	0	0	0	0	0	0	0	0	0	0	0	0
SAMN22824051	2018	Hong Kong	Eurasia	DDD041	Not stated	PRJNA776899	SRR16683660	SAMN22824051	0.5	5049	11864	0	0	0	1	0	1	0	0	0	0	0	0	0	0	0	0	0	0	0	0	0	0	0	0	0	0	0	0	0	0	0	0	0	0	0	0	0	0
SAMN22824050	2018	Hong Kong	Eurasia	DDD040	Not stated	PRJNA776899	SRR16683662	SAMN22824050	0.25	4539	7360	0	0	0	0	0	0	0	1	0	0	0	0	0	0	0	0	0	0	0	0	0	1	0	0	0	0	0	0	0	0	0	1	0	0	0	0	0	0
SAMN22824049	2018	Hong Kong	Eurasia	DDD039	Not stated	PRJNA776899	SRR16683663	SAMN22824049	0.25	new	7363	0	0	0	1	0	0	0	0	0	0	0	0	0	0	0	0	0	0	0	0	0	0	0	0	0	0	0	0	0	0	0	0	0	0	0	0	0	0
SAMN22824048	2018	Hong Kong	Eurasia	DDD038	Not stated	PRJNA776899	SRR16683664	SAMN22824048	0.5	new	7827	0	0	0	1	0	1	0	0	0	0	0	0	0	0	0	0	0	0	0	0	0	0	0	0	0	0	0	0	0	0	0	0	0	0	0	0	0	0
SAMN22824047	2018	Hong Kong	Eurasia	DDD037	Not stated	PRJNA776899	SRR16683665	SAMN22824047	0.25	14994	7822	0	0	0	1	0	0	0	0	0	0	0	0	0	0	0	0	0	0	0	0	0	0	0	0	0	0	0	0	0	0	0	0	0	0	0	0	0	0
SAMN22824046	2018	Hong Kong	Eurasia	DDD035	Not stated	PRJNA776899	SRR16683666	SAMN22824046	0.125	new	14283	0	0	0	0	0	0	0	1	0	0	0	0	0	0	0	0	0	0	0	0	0	1	0	0	0	0	0	0	0	0	0	1	0	0	0	0	0	0
SAMN22824045	2018	Hong Kong	Eurasia	DDD034	Not stated	PRJNA776899	SRR16683667	SAMN22824045	0.5	new	7827	0	0	0	1	0	1	0	0	0	0	0	0	0	0	0	0	0	0	0	0	0	0	0	0	0	0	0	0	0	0	0	0	0	0	0	0	0	0
SAMN22824044	2018	Hong Kong	Eurasia	DDD033	Not stated	PRJNA776899	SRR16683668	SAMN22824044	0.5	new	7363	0	0	0	1	0	0	0	1	0	0	0	0	0	0	0	0	0	0	0	0	0	0	0	0	0	0	0	0	0	1	0	0	0	0	0	0	0	0
SAMN22824043	2018	Hong Kong	Eurasia	DDD032	Not stated	PRJNA776899	SRR16683669	SAMN22824043	0.5	5049	11864	0	0	0	1	0	1	0	0	0	0	0	0	0	0	0	0	0	0	0	0	0	0	0	0	0	0	0	0	0	0	0	0	0	0	0	0	0	0
SAMN22824042	2017	Hong Kong	Eurasia	DDD031	Not stated	PRJNA776899	SRR16683670	SAMN22824042	0.25	new	8143	0	0	0	1	0	0	0	0	0	0	0	0	0	0	0	0	0	0	0	0	0	0	0	0	0	0	0	0	0	0	0	0	0	0	0	0	0	0
SAMN22824041	2017	Hong Kong	Eurasia	DDD030	Not stated	PRJNA776899	SRR16683671	SAMN22824041	0.5	5049	11864	0	0	0	1	0	1	0	0	0	0	0	0	0	0	0	0	0	0	0	0	0	0	0	0	0	0	0	0	0	0	0	0	0	0	0	0	0	0
SAMN22824040	2017	Hong Kong	Eurasia	DDD029	Not stated	PRJNA776899	SRR16683673	SAMN22824040	0.5	new	7827	0	0	0	1	0	1	0	0	0	0	0	0	0	0	0	0	0	0	0	0	0	0	0	0	0	0	0	0	0	0	0	0	0	0	0	0	0	0
SAMN22824039	2017	Hong Kong	Eurasia	DDD028	Not stated	PRJNA776899	SRR16683674	SAMN22824039	0.25	14299	8156	0	0	0	0	1	0	0	0	0	0	0	0	0	0	0	0	0	0	0	0	0	0	0	0	0	0	0	0	0	0	0	0	0	0	0	0	0	0
SAMN22824038	2017	Hong Kong	Eurasia	DDD027	Not stated	PRJNA776899	SRR16683675	SAMN22824038	0.03	new	new	0	0	0	1	0	0	0	0	0	0	0	0	0	0	0	0	0	0	0	0	0	0	0	0	0	0	0	0	0	0	0	0	0	0	0	0	0	0
SAMN22824037	2017	Hong Kong	Eurasia	DDD026	Not stated	PRJNA776899	SRR16683676	SAMN22824037	0.5	13385	11428	0	0	0	1	0	1	0	0	0	0	0	0	0	0	0	0	0	0	0	0	0	0	0	0	0	0	0	0	0	0	0	0	0	0	0	0	0	0
SAMN22824036	2017	Hong Kong	Eurasia	DDD025	Not stated	PRJNA776899	SRR16683677	SAMN22824036	0.25	5308	7363	0	0	0	0	0	0	0	1	0	0	0	0	0	0	0	0	0	0	0	0	0	1	0	0	0	0	0	0	0	0	0	1	0	0	0	0	0	0
SAMN22824035	2017	Hong Kong	Eurasia	DDD024	Not stated	PRJNA776899	SRR16683678	SAMN22824035	0.25	12771	1587	0	0	0	1	0	1	0	0	0	0	0	0	0	0	0	0	0	0	0	0	0	0	0	0	0	0	0	0	0	0	0	0	0	0	0	0	0	0
SAMN22824034	2017	Hong Kong	Eurasia	DDD023	Not stated	PRJNA776899	SRR16683679	SAMN22824034	0.125	new	7823	0	0	0	1	0	0	0	0	0	0	0	0	0	0	0	0	0	0	0	0	0	0	0	0	0	0	0	0	0	0	0	0	0	0	0	0	0	0
SAMN22824033	2017	Hong Kong	Eurasia	DDD022	Not stated	PRJNA776899	SRR16683680	SAMN22824033	0.25	new	1901	0	0	0	0	1	0	0	0	0	0	0	0	0	0	0	0	0	0	0	0	0	0	0	0	0	0	0	0	0	0	0	1	0	0	0	0	0	0
SAMN22824032	2017	Hong Kong	Eurasia	DDD021	Not stated	PRJNA776899	SRR16683681	SAMN22824032	0.25	15753	7363	0	0	0	0	0	0	0	0	0	0	0	0	0	0	0	0	0	0	0	0	0	1	0	0	0	0	0	0	0	0	0	1	0	0	0	0	0	0
SAMN22824031	2017	Hong Kong	Eurasia	DDD020	Not stated	PRJNA776899	SRR16683682	SAMN22824031	0.5	15752	1901	0	0	0	0	1	0	0	1	0	0	0	0	0	0	0	0	0	0	0	0	0	0	0	0	0	0	0	0	0	0	0	1	0	0	0	0	0	0
SAMN22824030	2017	Hong Kong	Eurasia	DDD019	Not stated	PRJNA776899	SRR16683684	SAMN22824030	0.5	5049	11864	0	0	0	1	0	1	0	0	0	0	0	0	0	0	0	0	0	0	0	0	0	0	0	0	0	0	0	0	0	0	0	0	0	0	0	0	0	0
SAMN22824029	2017	Hong Kong	Eurasia	DDD018	Not stated	PRJNA776899	SRR16683685	SAMN22824029	0.25	new	7823	0	0	0	1	0	0	0	0	0	0	0	0	0	0	0	0	0	0	0	0	0	0	0	0	0	0	0	0	0	0	0	0	0	0	0	0	0	0
SAMN22824028	2017	Hong Kong	Eurasia	DDD017	Not stated	PRJNA776899	SRR16683686	SAMN22824028	0.125	new	7823	0	0	0	1	0	0	0	0	0	0	0	0	0	0	0	0	0	0	0	0	0	0	0	0	0	0	0	0	0	0	0	0	0	0	0	0	0	0
SAMN22824027	2017	Hong Kong	Eurasia	DDD016	Not stated	PRJNA776899	SRR16683687	SAMN22824027	0.125	11570	1588	0	0	0	0	0	0	0	0	0	0	0	0	0	0	0	0	0	0	0	0	0	0	0	0	0	0	0	0	0	0	0	0	0	0	0	0	0	0
SAMN22824026	2017	Hong Kong	Eurasia	DDD015	Not stated	PRJNA776899	SRR16683688	SAMN22824026	0.03	new	7371	0	0	0	1	1	0	0	0	0	0	0	0	0	0	0	0	0	0	0	0	0	1	0	0	0	0	0	0	0	0	0	1	0	0	0	0	0	0
SAMN22824025	2017	Hong Kong	Eurasia	DDD014	Not stated	PRJNA776899	SRR16683689	SAMN22824025	0.25	15664	14283	0	0	0	0	0	0	0	1	0	0	0	0	0	0	0	0	0	0	0	0	0	0	1	0	0	0	0	0	0	0	0	1	0	0	0	0	0	0
SAMN22824024	2017	Hong Kong	Eurasia	DDD013	Not stated	PRJNA776899	SRR16683690	SAMN22824024	0.25	new	8156	0	0	0	0	1	0	0	0	0	0	0	0	0	0	0	0	0	0	0	0	0	0	0	0	0	0	0	0	0	0	0	0	0	0	0	0	0	0
SAMN22824023	2017	Hong Kong	Eurasia	DDD012	Not stated	PRJNA776899	SRR16683691	SAMN22824023	0.5	5049	11864	0	0	0	1	0	1	0	0	0	0	0	0	0	0	0	0	0	0	0	0	0	0	0	0	0	0	0	0	0	0	0	0	0	0	0	0	0	0
SAMN22824022	2017	Hong Kong	Eurasia	DDD011	Not stated	PRJNA776899	SRR16683692	SAMN22824022	0.25	new	new	0	0	0	1	0	0	0	0	0	0	0	0	0	0	0	0	0	0	0	0	0	0	0	0	0	0	0	0	0	0	0	0	0	0	0	0	0	0
SAMN22824021	2017	Hong Kong	Eurasia	DDD010	Not stated	PRJNA776899	SRR16683693	SAMN22824021	0.03	new	7823	0	0	0	1	0	0	0	1	0	0	0	0	0	0	0	0	0	0	0	0	0	0	0	0	0	0	0	0	0	0	0	0	0	0	0	0	0	0
SAMN22824020	2017	Hong Kong	Eurasia	DDD009	Not stated	PRJNA776899	SRR16683695	SAMN22824020	0.125	13514	1588	0	0	0	0	0	0	0	0	0	0	0	0	0	0	0	0	0	0	0	0	0	0	0	0	0	0	0	0	0	0	0	0	0	0	0	0	0	0
SAMN22824019	2017	Hong Kong	Eurasia	DDD008	Not stated	PRJNA776899	SRR16683696	SAMN22824019	0.5	4244	11428	0	0	0	1	0	1	0	0	0	0	0	0	0	0	0	0	0	0	0	0	0	0	0	0	0	0	0	0	0	0	0	0	0	0	0	0	0	0
SAMN22824018	2017	Hong Kong	Eurasia	DDD007	Not stated	PRJNA776899	SRR16683697	SAMN22824018	0.25	1478	1584	0	0	0	0	0	0	0	1	0	0	0	0	0	0	0	0	0	0	0	0	0	1	0	0	0	0	0	0	0	0	0	0	0	0	0	0	0	0
SAMN22824017	2017	Hong Kong	Eurasia	DDD006	Not stated	PRJNA776899	SRR16683698	SAMN22824017	0.125	13514	1588	0	0	0	0	0	0	0	0	0	0	0	0	0	0	0	0	0	0	0	0	0	0	0	0	0	0	0	0	0	0	0	0	0	0	0	0	0	0
SAMN22824016	2017	Hong Kong	Eurasia	DDD005	Not stated	PRJNA776899	SRR16683699	SAMN22824016	0.25	11624	7363	0	0	0	1	0	0	0	0	0	0	0	0	0	0	0	0	0	0	0	0	0	0	0	0	0	0	0	0	0	0	0	0	0	0	0	0	0	0
SAMN22824015	2017	Hong Kong	Eurasia	DDD004	Not stated	PRJNA776899	SRR16683700	SAMN22824015	0.5	15240	1903	0	0	0	0	1	0	0	1	0	0	0	0	0	0	0	0	0	0	0	0	0	1	0	0	0	0	0	0	0	0	0	1	0	0	0	0	0	0
SAMN22824014	2017	Hong Kong	Eurasia	DDD003	Not stated	PRJNA776899	SRR16683701	SAMN22824014	0.25	14895	14283	0	0	0	0	0	0	0	1	0	0	0	0	0	0	0	0	0	0	0	0	0	1	0	0	0	0	0	0	0	0	0	1	0	0	0	0	0	0
SAMN22824013	2017	Hong Kong	Eurasia	DDD002	Not stated	PRJNA776899	SRR16683702	SAMN22824013	0.25	26	1584	0	0	0	0	0	0	0	0	0	0	0	0	0	0	0	0	0	0	0	0	0	0	1	0	0	0	0	0	0	0	0	0	0	0	0	0	0	0
SAMN22824012	2017	Hong Kong	Eurasia	DDD001	Not stated	PRJNA776899	SRR16683703	SAMN22824012	0.25	15595	7363	0	0	0	1	0	0	0	0	0	0	0	0	0	0	0	0	0	0	0	0	0	0	0	0	0	0	0	0	0	0	0	0	0	0	0	0	0	0
SAMN22824011	2017	Hong Kong	Eurasia	CCC050	Not stated	PRJNA776899	SRR16683704	SAMN22824011	0.25	12844	8143	0	0	0	1	0	0	0	0	0	0	0	0	0	0	0	0	0	0	0	0	0	0	0	0	0	0	0	0	0	0	0	0	0	0	0	0	0	0
SAMN22824010	2017	Hong Kong	Eurasia	CCC049	Not stated	PRJNA776899	SRR16683706	SAMN22824010	0.25	12844	8143	0	0	0	1	0	0	0	0	0	0	0	0	0	0	0	0	0	0	0	0	0	0	0	0	0	0	0	0	0	0	0	0	0	0	0	0	0	0
SAMN22824009	2017	Hong Kong	Eurasia	CCC048	Not stated	PRJNA776899	SRR16683707	SAMN22824009	0.25	new	7823	0	0	0	1	0	0	0	0	0	0	0	0	0	0	0	0	0	0	0	0	0	0	0	0	0	0	0	0	0	0	0	0	0	0	0	0	0	0
SAMN22824008	2017	Hong Kong	Eurasia	CCC047	Not stated	PRJNA776899	SRR16683708	SAMN22824008	1	10495	7371	0	0	0	1	1	0	0	0	0	0	0	0	0	0	0	0	0	0	0	0	0	1	1	0	0	0	0	0	0	0	0	1	0	0	0	0	0	0
SAMN22824007	2017	Hong Kong	Eurasia	CCC044	Not stated	PRJNA776899	SRR16683709	SAMN22824007	0.06	new	7371	0	0	0	1	1	0	0	0	0	0	0	0	0	0	0	0	0	0	0	0	0	1	0	0	0	0	0	0	0	0	0	1	0	0	0	0	0	0
SAMN22824006	2017	Hong Kong	Eurasia	CCC043	Not stated	PRJNA776899	SRR16683710	SAMN22824006	0.06	new	1587	0	0	0	1	0	0	0	0	0	0	0	0	0	0	0	0	0	0	0	0	0	0	0	0	0	0	0	0	0	0	0	0	0	0	0	0	0	0
SAMN22824005	2016	Hong Kong	Eurasia	CCC042	Not stated	PRJNA776899	SRR16683711	SAMN22824005	0.25	5441	8156	0	0	0	0	1	0	0	0	0	0	0	0	0	0	0	0	0	0	0	0	0	0	0	0	0	0	0	0	0	0	0	0	0	0	0	0	0	0
SAMN22824004	2016	Hong Kong	Eurasia	CCC041	Not stated	PRJNA776899	SRR16683712	SAMN22824004	0.125	new	7823	0	0	0	1	0	0	0	0	0	0	0	0	0	0	0	0	0	0	0	0	0	0	0	0	0	0	0	0	0	0	0	0	0	0	0	0	0	0
SAMN22824003	2016	Hong Kong	Eurasia	CCC040	Not stated	PRJNA776899	SRR16683713	SAMN22824003	0.25	5441	8156	0	0	0	0	1	0	0	0	0	0	0	0	0	0	0	0	0	0	0	0	0	0	0	0	0	0	0	0	0	0	0	0	0	0	0	0	0	0
SAMN22824002	2016	Hong Kong	Eurasia	CCC039	Not stated	PRJNA776899	SRR16683714	SAMN22824002	0.25	1478	1584	0	0	0	0	0	0	0	1	0	0	0	0	0	0	0	0	0	0	0	0	0	1	0	0	0	0	0	0	0	0	0	0	0	0	0	0	0	0
SAMN22824001	2016	Hong Kong	Eurasia	CCC038	Not stated	PRJNA776899	SRR16683715	SAMN22824001	0.25	1478	1584	0	0	0	0	0	0	0	1	0	0	0	0	0	0	0	0	0	0	0	0	0	1	0	0	0	0	0	0	0	0	0	0	0	0	0	0	0	0
SAMN22824000	2016	Hong Kong	Eurasia	CCC037	Not stated	PRJNA776899	SRR16683717	SAMN22824000	0.03	new	9363	0	0	1	0	0	1	0	0	0	0	0	0	0	0	0	0	0	0	0	0	0	0	0	0	0	0	0	0	0	0	0	0	0	0	0	0	0	0
SAMN22823999	2016	Hong Kong	Eurasia	CCC035	Not stated	PRJNA776899	SRR16683718	SAMN22823999	0.25	1478	1584	0	0	0	0	0	0	0	1	0	0	0	0	0	0	0	0	0	0	0	0	0	1	0	0	0	0	0	0	0	0	0	0	0	0	0	0	0	0
SAMN22823998	2016	Hong Kong	Eurasia	CCC034	Not stated	PRJNA776899	SRR16683719	SAMN22823998	0.125	5308	7363	0	0	0	0	0	0	0	1	0	0	0	0	0	0	0	0	0	0	0	0	0	1	0	0	0	0	0	0	0	0	0	1	0	0	0	0	0	0
SAMN22823997	2016	Hong Kong	Eurasia	CCC033	Not stated	PRJNA776899	SRR16683720	SAMN22823997	0.25	12844	8143	0	0	0	1	0	0	0	0	0	0	0	0	0	0	0	0	0	0	0	0	0	0	0	0	0	0	0	0	0	0	0	0	0	0	0	0	0	0
SAMN22823996	2016	Hong Kong	Eurasia	CCC032	Not stated	PRJNA776899	SRR16683721	SAMN22823996	0.03	1866	1600	0	0	0	0	1	0	0	1	0	0	0	0	0	0	0	0	0	0	0	0	0	1	0	0	0	0	0	0	0	0	0	1	0	0	0	0	0	0
SAMN22823995	2016	Hong Kong	Eurasia	CCC030	Not stated	PRJNA776899	SRR16683722	SAMN22823995	0.125	14467	8143	0	0	0	1	0	0	0	0	0	0	0	0	0	0	0	0	0	0	0	0	0	0	0	0	0	0	0	0	0	0	0	0	0	0	0	0	0	0
SAMN22823994	2016	Hong Kong	Eurasia	CCC029	Not stated	PRJNA776899	SRR16683723	SAMN22823994	0.125	new	14008	0	0	0	1	0	0	0	0	0	0	0	0	0	0	0	0	0	0	0	0	0	0	0	0	0	0	0	0	0	0	0	0	0	0	0	0	0	0
SAMN22823993	2016	Hong Kong	Eurasia	CCC028	Not stated	PRJNA776899	SRR16683724	SAMN22823993	0.5	2992	11428	0	0	0	1	0	1	0	0	0	0	0	0	0	0	0	0	0	0	0	0	0	0	0	0	0	0	0	0	0	0	0	0	0	0	0	0	0	0
SAMN22823992	2016	Hong Kong	Eurasia	CCC027	Not stated	PRJNA776899	SRR16683725	SAMN22823992	0.03	12687	7359	0	0	0	1	0	0	0	0	0	0	0	0	0	0	0	0	0	0	0	0	0	0	0	0	0	0	0	0	0	0	0	0	0	0	0	0	0	0
SAMN22823991	2016	Hong Kong	Eurasia	CCC026	Not stated	PRJNA776899	SRR16683610	SAMN22823991	0.06	new	1588	0	0	0	0	0	0	0	0	0	0	0	0	0	0	0	0	0	0	0	0	0	0	0	0	0	0	0	0	0	0	0	0	0	0	0	0	0	0
SAMN22823990	2016	Hong Kong	Eurasia	CCC025	Not stated	PRJNA776899	SRR16683436	SAMN22823990	0.125	new	9329	0	0	0	1	0	0	0	0	0	0	0	0	0	0	0	0	0	0	0	0	0	0	0	0	0	0	0	0	0	0	0	0	0	0	0	0	0	0
SAMN22823989	2016	Hong Kong	Eurasia	CCC024	Not stated	PRJNA776899	SRR16683437	SAMN22823989	0.03	new	7371	0	0	0	1	1	0	0	0	0	0	0	0	0	0	0	0	0	0	0	0	0	1	0	0	0	0	0	0	0	0	0	1	0	0	0	0	0	0
SAMN22823988	2016	Hong Kong	Eurasia	CCC023	Not stated	PRJNA776899	SRR16683438	SAMN22823988	0.25	12844	8143	0	0	0	1	0	0	0	0	0	0	0	0	0	0	0	0	0	0	0	0	0	0	0	0	0	0	0	0	0	0	0	0	0	0	0	0	0	0
SAMN22823987	2016	Hong Kong	Eurasia	CCC022	Not stated	PRJNA776899	SRR16683439	SAMN22823987	0.25	new	13956	0	0	0	0	0	0	0	1	0	0	0	0	0	0	0	0	0	0	0	0	0	1	0	0	0	0	0	0	0	0	0	0	0	0	0	0	0	0
SAMN22823986	2016	Hong Kong	Eurasia	CCC021	Not stated	PRJNA776899	SRR16683440	SAMN22823986	0.03	5877	9363	0	0	0	1	0	0	0	0	0	0	0	0	0	0	0	0	0	0	0	0	0	0	0	0	0	0	0	0	0	0	0	0	0	0	0	0	0	0
SAMN22823985	2016	Hong Kong	Eurasia	CCC020	Not stated	PRJNA776899	SRR16683497	SAMN22823985	0.06	10706	7827	0	0	0	1	0	0	0	0	0	0	0	0	0	0	0	0	0	0	0	0	0	0	0	0	0	0	0	0	0	0	0	0	0	0	0	0	0	0
SAMN22823984	2016	Hong Kong	Eurasia	CCC019	Not stated	PRJNA776899	SRR16683498	SAMN22823984	0.125	11371	1587	0	0	0	1	0	0	0	0	0	0	0	0	0	0	0	0	0	0	0	0	0	0	0	0	0	0	0	0	0	0	0	0	0	0	0	0	0	0
SAMN22823983	2016	Hong Kong	Eurasia	CCC018	Not stated	PRJNA776899	SRR16683499	SAMN22823983	0.5	4539	7360	0	0	0	0	0	0	0	1	0	0	0	0	0	0	0	0	0	0	0	0	0	1	0	0	0	0	0	0	0	0	0	1	0	0	0	0	0	0
SAMN22823982	2016	Hong Kong	Eurasia	CCC017	Not stated	PRJNA776899	SRR16683500	SAMN22823982	0.06	12818	1587	0	0	0	1	0	0	0	0	0	0	0	0	0	0	0	0	0	0	0	0	0	0	0	0	0	0	0	0	0	0	0	0	0	0	0	0	0	0
SAMN22823981	2016	Hong Kong	Eurasia	CCC016	Not stated	PRJNA776899	SRR16683501	SAMN22823981	0.25	13599	13946	0	0	0	1	0	0	0	0	0	0	0	0	0	0	0	0	0	0	0	0	0	0	0	0	0	0	0	0	0	0	0	0	0	0	0	0	0	0
SAMN22823980	2016	Hong Kong	Eurasia	CCC015	Not stated	PRJNA776899	SRR16683503	SAMN22823980	0.125	12818	1587	0	0	0	1	0	0	0	0	0	0	0	0	0	0	0	0	0	0	0	0	0	0	0	0	0	0	0	0	0	0	0	0	0	0	0	0	0	0
SAMN22823979	2016	Hong Kong	Eurasia	CCC014	Not stated	PRJNA776899	SRR16683504	SAMN22823979	0.125	12818	1587	0	0	0	1	0	0	0	0	0	0	0	0	0	0	0	0	0	0	0	0	0	0	0	0	0	0	0	0	0	0	0	0	0	0	0	0	0	0
SAMN22823978	2016	Hong Kong	Eurasia	CCC013	Not stated	PRJNA776899	SRR16683505	SAMN22823978	0.25	12844	8143	0	0	0	1	0	0	0	0	0	0	0	0	0	0	0	0	0	0	0	0	0	0	0	0	0	0	0	0	0	0	0	0	0	0	0	0	0	0
SAMN22823977	2015	Hong Kong	Eurasia	CCC012	Not stated	PRJNA776899	SRR16683506	SAMN22823977	0.25	new	13946	0	0	0	1	0	0	0	1	0	0	0	0	0	0	0	0	0	0	0	0	0	0	0	0	0	0	0	0	0	0	0	0	0	0	0	0	0	0
SAMN22823976	2015	Hong Kong	Eurasia	CCC011	Not stated	PRJNA776899	SRR16683507	SAMN22823976	0.125	new	13736	0	0	0	0	1	0	0	0	0	0	0	0	0	0	0	0	0	0	0	0	0	0	0	0	0	0	0	0	0	0	0	0	0	0	0	0	0	0
SAMN22823975	2015	Hong Kong	Eurasia	CCC010	Not stated	PRJNA776899	SRR16683508	SAMN22823975	0.25	new	8143	0	0	0	1	0	0	0	1	0	0	0	0	0	0	0	0	0	0	0	0	0	0	0	0	0	0	0	0	0	0	0	0	0	0	0	0	0	0
SAMN22823974	2015	Hong Kong	Eurasia	CCC009	Not stated	PRJNA776899	SRR16683509	SAMN22823974	0.5	3435	1903	0	0	0	0	1	0	0	1	0	0	0	0	0	0	0	0	0	0	0	0	0	1	0	0	0	0	0	0	0	0	0	1	0	0	0	0	0	0
SAMN22823973	2015	Hong Kong	Eurasia	CCC006	Not stated	PRJNA776899	SRR16683510	SAMN22823973	0.25	4734	7363	0	0	0	0	0	0	0	1	0	0	0	0	0	0	0	0	0	0	0	0	0	1	0	0	0	0	0	0	0	0	0	1	0	0	0	0	0	0
SAMN22823972	2015	Hong Kong	Eurasia	CCC005	Not stated	PRJNA776899	SRR16683511	SAMN22823972	0.25	2992	9363	0	0	0	1	0	1	0	0	0	0	0	0	0	0	0	0	0	0	0	0	0	0	0	0	0	0	0	0	0	0	0	0	0	0	0	0	0	0
SAMN22823971	2015	Hong Kong	Eurasia	CCC004	Not stated	PRJNA776899	SRR16683512	SAMN22823971	0.25	2992	9363	0	0	0	1	0	1	0	0	0	0	0	0	0	0	0	0	0	0	0	0	0	0	0	0	0	0	0	0	0	0	0	0	0	0	0	0	0	0
SAMN22823970	2015	Hong Kong	Eurasia	CCC003	Not stated	PRJNA776899	SRR16683514	SAMN22823970	0.25	4539	7360	0	0	0	0	1	0	0	1	0	0	0	0	0	0	0	0	0	0	0	0	0	1	0	0	0	0	0	0	0	0	0	1	0	0	0	0	0	0
SAMN22823969	2015	Hong Kong	Eurasia	CCC002	Not stated	PRJNA776899	SRR16683515	SAMN22823969	0.06	10495	7371	0	0	0	1	1	0	0	0	0	0	0	0	0	0	0	0	0	0	0	0	0	1	0	0	0	0	0	0	0	0	0	1	0	0	0	0	0	0
SAMN22823968	2015	Hong Kong	Eurasia	CCC001	Not stated	PRJNA776899	SRR16683516	SAMN22823968	0.25	13041	7360	0	0	0	0	0	0	0	1	0	0	0	0	0	0	0	0	0	0	0	0	0	1	0	0	0	0	0	0	0	0	0	1	0	0	0	0	0	0
SAMN22823967	2015	Canada	North America	BBB032	Not stated	PRJNA776899	SRR16683517	SAMN22823967	0.125	9023	1893	0	0	0	0	0	0	0	0	0	0	0	0	0	0	0	0	0	0	0	0	0	0	0	0	0	0	0	0	0	0	0	0	0	0	0	0	0	0
SAMN22823966	2017	Canada	North America	AAA050	Not stated	PRJNA776899	SRR16683518	SAMN22823966	0.5	10451	1901	0	0	0	0	1	0	0	1	0	0	0	0	0	0	0	0	0	0	0	0	0	0	0	0	0	0	0	0	0	1	0	1	0	0	0	0	0	0
SAMN22823965	2017	Canada	North America	AAA049	Not stated	PRJNA776899	SRR16683519	SAMN22823965	1	10451	1901	0	0	0	0	1	0	0	1	0	0	0	0	0	0	0	0	0	0	0	0	0	0	0	0	0	0	0	0	0	1	0	1	0	0	0	0	0	0
SAMN22823964	2017	Canada	North America	AAA048	Not stated	PRJNA776899	SRR16683520	SAMN22823964	0.5	10451	1901	0	0	0	0	1	0	0	1	0	0	0	0	0	0	0	0	0	0	0	0	0	0	0	0	0	0	0	0	0	1	0	1	0	0	0	0	0	0
SAMN22823963	2017	Canada	North America	AAA047	Not stated	PRJNA776899	SRR16683521	SAMN22823963	1	2992	9363	0	0	0	1	0	1	0	0	0	0	0	0	0	0	0	0	0	0	0	0	0	0	0	0	0	0	0	0	0	0	0	0	0	0	0	0	0	0
SAMN22823962	2017	Canada	North America	AAA046	Not stated	PRJNA776899	SRR16683522	SAMN22823962	0.5	10451	1901	0	0	0	0	1	0	0	1	0	0	0	0	0	0	0	0	0	0	0	0	0	0	0	0	0	0	0	0	0	1	0	1	0	0	0	0	0	0
SAMN22823961	2017	Canada	North America	AAA044	Not stated	PRJNA776899	SRR16683523	SAMN22823961	0.5	10451	1901	0	0	0	0	1	0	0	1	0	0	0	0	0	0	0	0	0	0	0	0	0	0	0	0	0	0	0	0	0	1	0	1	0	0	0	0	0	0
SAMN22823960	2017	Canada	North America	AAA042	Not stated	PRJNA776899	SRR16683553	SAMN22823960	0.5	10451	1901	0	0	0	0	1	0	0	1	0	0	0	0	0	0	0	0	0	0	0	0	0	0	0	0	0	0	0	0	0	1	0	1	0	0	0	0	0	0
SAMN22823959	2017	Canada	North America	AAA041	Not stated	PRJNA776899	SRR16683554	SAMN22823959	0.5	10451	1901	0	0	0	0	1	0	0	1	0	0	0	0	0	0	0	0	0	0	0	0	0	0	0	0	0	0	0	0	0	1	0	1	0	0	0	0	0	0
SAMN22823958	2015	Canada	North America	AAA040	Not stated	PRJNA776899	SRR16683555	SAMN22823958	0.015	210	8122	0	0	0	0	0	0	0	0	0	0	0	0	0	0	0	0	0	0	0	0	0	0	0	0	0	0	0	0	0	0	0	0	0	0	0	0	0	0
SAMN22823957	2015	Canada	North America	AAA039	Not stated	PRJNA776899	SRR16683556	SAMN22823957	0.125	2	1893	0	0	0	0	0	0	0	0	0	0	0	0	0	0	0	0	0	0	0	0	0	0	0	0	0	0	0	0	0	0	0	0	0	0	0	0	0	0
SAMN22823956	2015	Canada	North America	AAA038	Not stated	PRJNA776899	SRR16683557	SAMN22823956	0.5	10451	1901	0	0	0	0	1	0	0	1	0	0	0	0	0	0	0	0	0	0	0	0	0	0	0	0	0	0	0	0	0	1	0	1	0	0	0	0	0	0
SAMN22823955	2015	Canada	North America	AAA037	Not stated	PRJNA776899	SRR16683558	SAMN22823955	0.25	9023	new	0	0	0	0	0	0	0	0	0	0	0	0	0	0	0	0	0	0	0	0	0	0	0	0	0	0	0	0	0	0	0	0	0	0	0	0	0	0
SAMN22823954	2015	Canada	North America	AAA036	Not stated	PRJNA776899	SRR16683559	SAMN22823954	0.125	3671	1595	0	0	0	0	0	0	0	0	0	0	0	0	0	0	0	0	0	0	0	0	0	0	0	0	0	0	0	0	0	0	0	0	0	0	0	0	0	0
SAMN22823953	2015	Canada	North America	AAA035	Not stated	PRJNA776899	SRR16683560	SAMN22823953	0.25	730	9363	0	0	0	1	0	1	0	0	0	0	0	0	0	0	0	0	0	0	0	0	0	0	0	0	0	0	0	0	0	0	0	0	0	0	0	0	0	0
SAMN22823952	2015	Canada	North America	AAA033	Not stated	PRJNA776899	SRR16683561	SAMN22823952	0.06	12604	new	0	0	0	1	0	0	0	0	0	0	0	0	0	0	0	0	0	0	0	0	0	0	0	0	0	0	0	0	0	0	0	0	0	0	0	0	0	0
SAMN22823951	2015	Canada	North America	AAA031	Not stated	PRJNA776899	SRR16683562	SAMN22823951	0.06	5985	12462	0	0	0	1	0	0	0	0	0	0	0	0	0	0	0	0	0	0	0	0	0	0	0	0	0	0	0	0	0	0	0	0	0	0	0	0	0	0
SAMN22823950	2015	Canada	North America	AAA030	Not stated	PRJNA776899	SRR16683564	SAMN22823950	0.125	2	8163	0	0	0	0	0	0	0	0	0	0	0	0	0	0	0	0	0	0	0	0	0	0	0	0	0	0	0	0	0	0	0	0	0	0	0	0	0	0
SAMN22823949	2014	Canada	North America	AAA029	Not stated	PRJNA776899	SRR16683565	SAMN22823949	0.25	8695	11602	0	0	0	0	1	0	0	1	0	0	0	0	0	0	0	0	0	0	0	0	0	0	0	0	0	0	0	0	0	1	0	1	0	0	0	0	0	0
SAMN22823948	2014	Canada	North America	AAA028	Not stated	PRJNA776899	SRR16683566	SAMN22823948	0.125	9023	1893	0	0	0	0	0	0	0	0	0	0	0	0	0	0	0	0	0	0	0	0	0	0	0	0	0	0	0	0	0	0	0	0	0	0	0	0	0	0
SAMN22823947	2014	Canada	North America	AAA027	Not stated	PRJNA776899	SRR16683567	SAMN22823947	0.03	51	1594	0	0	0	0	0	0	0	0	0	0	0	0	0	0	0	0	0	0	0	0	0	0	0	0	0	0	0	0	0	0	0	0	0	0	0	0	0	0
SAMN22823946	2014	Canada	North America	AAA026	Not stated	PRJNA776899	SRR16683568	SAMN22823946	0.5	11596	9363	0	0	0	1	0	1	0	1	0	0	0	0	0	0	0	0	0	0	0	0	0	0	0	0	0	0	0	0	0	1	0	0	0	0	0	0	0	0
SAMN22823945	2014	Canada	North America	AAA025	Not stated	PRJNA776899	SRR16683569	SAMN22823945	0.06	292	8122	0	0	0	0	0	0	0	0	0	0	0	0	0	0	0	0	0	0	0	0	0	0	0	0	0	0	0	0	0	0	0	0	0	0	0	0	0	0
SAMN22823944	2014	Canada	North America	AAA024	Not stated	PRJNA776899	SRR16683570	SAMN22823944	0.25	2992	9363	0	0	0	1	0	1	0	0	0	0	0	0	0	0	0	0	0	0	0	0	0	0	0	0	0	0	0	0	0	0	0	0	0	0	0	0	0	0
SAMN22823943	2014	Canada	North America	AAA023	Not stated	PRJNA776899	SRR16683571	SAMN22823943	0.25	11096	1901	0	0	0	0	1	0	0	0	0	0	0	0	0	0	0	0	0	0	0	0	0	0	0	0	0	0	0	0	0	0	0	1	0	0	0	0	0	0
SAMN22823942	2014	Canada	North America	AAA022	Not stated	PRJNA776899	SRR16683572	SAMN22823942	0.06	210	8122	0	0	0	0	0	0	0	0	0	0	0	0	0	0	0	0	0	0	0	0	0	0	0	0	0	0	0	0	0	0	0	0	0	0	0	0	0	0
SAMN22823941	2014	Canada	North America	AAA021	Not stated	PRJNA776899	SRR16683573	SAMN22823941	0.25	3654	1893	0	0	0	0	0	0	0	1	0	0	0	0	0	0	0	0	0	0	0	0	0	1	0	0	0	0	0	0	0	0	0	0	0	0	0	0	0	0
SAMN22823940	2014	Canada	North America	AAA020	Not stated	PRJNA776899	SRR16683575	SAMN22823940	0.03	3656	10931	0	0	0	0	1	0	0	0	0	0	0	0	0	0	0	0	0	0	0	0	0	0	0	0	0	0	0	0	0	1	0	1	0	0	0	0	0	0
SAMN22823939	2013	Canada	North America	AAA019	Not stated	PRJNA776899	SRR16683576	SAMN22823939	0.25	4637	1594	0	0	0	0	0	0	0	0	0	0	0	0	0	0	0	0	0	0	0	0	0	0	0	0	0	0	0	0	0	0	0	0	0	0	0	0	0	0
SAMN22823938	2013	Canada	North America	AAA015	Not stated	PRJNA776899	SRR16683577	SAMN22823938	8	9427	1901	0	1	0	0	1	0	0	0	0	0	0	0	0	0	0	0	0	0	0	0	0	0	0	0	0	0	0	0	0	0	1	1	0	0	0	0	0	0
SAMN22823937	2013	Canada	North America	AAA013	Not stated	PRJNA776899	SRR16683578	SAMN22823937	0.5	3935	9363	0	0	0	1	0	1	0	1	0	0	0	0	0	0	0	0	0	0	0	0	0	0	0	0	0	0	0	0	0	1	0	0	0	0	0	0	0	0
SAMN22823936	2013	Canada	North America	AAA012	Not stated	PRJNA776899	SRR16683619	SAMN22823936	0.25	3654	1893	0	0	0	0	0	0	0	0	0	0	0	0	0	0	0	0	0	0	0	0	0	0	0	0	0	0	0	0	0	0	0	0	0	0	0	0	0	0
SAMN22823935	2012	Canada	North America	AAA010	Not stated	PRJNA776899	SRR16683630	SAMN22823935	0.25	3935	9363	0	0	0	1	0	1	0	1	0	0	0	0	0	0	0	0	0	0	0	0	0	0	0	0	0	0	0	0	0	1	0	0	0	0	0	0	0	0
SAMN22823934	2012	Canada	North America	AAA009	Not stated	PRJNA776899	SRR16683642	SAMN22823934	0.25	5	1579	0	0	0	0	1	0	0	1	0	0	0	0	0	0	0	0	0	0	0	0	0	1	0	0	0	0	0	0	0	0	0	1	0	0	0	0	0	0
SAMN22823933	2011	Canada	North America	AAA008	Not stated	PRJNA776899	SRR16683736	SAMN22823933	0.06	210	8122	0	0	0	0	0	0	0	0	0	0	0	0	0	0	0	0	0	0	0	0	0	0	0	0	0	0	0	0	0	0	0	0	0	0	0	0	0	0
SAMN22823932	2006	Canada	North America	AAA007	Not stated	PRJNA776899	SRR16683747	SAMN22823932	0.5	3656	11271	0	0	0	0	1	0	0	0	0	0	0	0	0	0	0	0	0	0	0	0	0	0	0	0	0	0	0	0	0	1	0	1	0	0	0	0	0	0
SAMN22823931	2008	Canada	North America	AAA006	Not stated	PRJNA776899	SRR16683758	SAMN22823931	0.25	3542	1585	0	0	0	1	0	0	0	0	0	0	0	0	0	0	0	0	0	0	0	0	0	0	0	0	0	0	0	0	0	0	0	0	0	0	0	0	0	0
SAMN22823930	2008	Canada	North America	AAA005	Not stated	PRJNA776899	SRR16683770	SAMN22823930	0.25	3657	1594	0	0	0	0	0	0	0	0	0	0	0	0	0	0	0	0	0	0	0	0	0	0	0	0	0	0	0	0	0	0	0	0	0	0	0	0	0	0
SAMN22823929	2006	Canada	North America	AAA004	Not stated	PRJNA776899	SRR16683781	SAMN22823929	0.06	25	new	0	0	0	0	0	0	0	0	0	0	0	0	0	0	0	0	0	0	0	0	0	0	0	0	0	0	0	0	0	0	0	0	0	0	0	0	0	0
SAMN22823928	2004	Canada	North America	AAA003	Not stated	PRJNA776899	SRR16683792	SAMN22823928	0.06	25	1594	0	0	0	0	0	0	0	0	0	0	0	0	0	0	0	0	0	0	0	0	0	0	0	0	0	0	0	0	0	0	0	0	0	0	0	0	0	0
SAMN22823927	2010	Canada	North America	AAA002	Not stated	PRJNA776899	SRR16683803	SAMN22823927	0.125	3671	1595	0	0	0	0	0	0	0	0	0	0	0	0	0	0	0	0	0	0	0	0	0	0	0	0	0	0	0	0	0	0	0	0	0	0	0	0	0	0
SAMN22823926	2009	Canada	North America	AAA001	Not stated	PRJNA776899	SRR16683814	SAMN22823926	0.125	3671	1595	0	0	0	0	0	0	0	0	0	0	0	0	0	0	0	0	0	0	0	0	0	0	0	0	0	0	0	0	0	0	0	0	0	0	0	0	0	0
SAMN22823925	2019	Vietnam	Eurasia	99M	Not stated	PRJNA776899	SRR16683825	SAMN22823925	0.5	1056	10314	0	0	0	0	1	0	0	1	0	0	0	0	0	0	0	0	0	0	0	0	0	1	0	0	0	0	0	0	0	0	0	1	0	0	0	0	0	0
SAMN22823924	2019	Vietnam	Eurasia	97M	Not stated	PRJNA776899	SRR16683836	SAMN22823924	0.03	9770	7371	0	0	0	1	1	0	0	1	0	0	0	0	0	0	0	0	0	0	0	0	0	1	0	0	0	0	0	0	0	0	0	1	0	0	0	0	0	0
SAMN22823923	2019	Vietnam	Eurasia	96MB	Not stated	PRJNA776899	SRR16683847	SAMN22823923	0.25	new	11648	0	0	0	1	0	0	0	0	0	0	0	0	0	0	0	0	0	0	0	0	0	0	0	0	0	0	0	0	0	0	0	0	0	0	0	0	0	0
SAMN22823922	2019	Vietnam	Eurasia	96MA	Not stated	PRJNA776899	SRR16683858	SAMN22823922	0.06	new	1587	0	0	0	1	0	0	0	0	0	0	0	0	0	0	0	0	0	0	0	0	0	0	0	0	0	0	0	0	0	0	0	0	0	0	0	0	0	0
SAMN22823921	2019	Vietnam	Eurasia	95M	Not stated	PRJNA776899	SRR16683869	SAMN22823921	0.125	new	8143	0	0	0	1	0	0	0	0	0	0	0	0	0	0	0	0	0	0	0	0	0	0	0	0	0	0	0	0	0	0	0	0	0	0	0	0	0	0
SAMN22823920	2019	Vietnam	Eurasia	94M	Not stated	PRJNA776899	SRR16683881	SAMN22823920	0.125	new	8777	0	0	0	0	0	0	0	1	0	0	0	0	0	0	0	0	0	0	0	0	0	1	0	0	0	0	0	0	0	0	0	0	0	0	0	0	0	0
SAMN22823919	2019	Vietnam	Eurasia	82M	Not stated	PRJNA776899	SRR16683892	SAMN22823919	0.25	5913	7822	0	0	0	0	1	0	0	1	0	0	0	0	0	0	0	0	0	0	0	0	0	0	0	0	0	0	0	0	0	0	0	1	0	0	0	0	0	0
SAMN22823918	2019	Vietnam	Eurasia	7M	Not stated	PRJNA776899	SRR16683450	SAMN22823918	0.125	11461	1599	0	0	0	1	0	0	0	0	0	0	0	0	0	0	0	0	0	0	0	0	0	0	0	0	0	0	0	0	0	0	0	0	0	0	0	0	0	0
SAMN22823917	2019	Vietnam	Eurasia	78M	Not stated	PRJNA776899	SRR16683461	SAMN22823917	0.25	new	1901	0	0	0	0	1	0	0	1	0	0	0	0	0	0	0	0	0	0	0	0	0	1	0	0	0	0	0	0	0	0	0	1	0	0	0	0	0	0
SAMN22823916	2019	Vietnam	Eurasia	71M	Not stated	PRJNA776899	SRR16683472	SAMN22823916	0.125	new	7360	0	0	0	0	0	0	0	0	0	0	0	0	0	0	0	0	0	0	0	0	0	0	0	0	0	0	0	0	0	0	0	1	0	0	0	0	0	0
SAMN22823915	2019	Vietnam	Eurasia	54M	Not stated	PRJNA776899	SRR16683483	SAMN22823915	0.125	new	7363	0	0	0	0	0	0	0	0	0	0	0	0	0	0	0	0	0	0	0	0	0	1	0	0	0	0	0	0	0	0	0	1	0	0	0	0	0	0
SAMN22823914	2019	Vietnam	Eurasia	46M	Not stated	PRJNA776899	SRR16683494	SAMN22823914	0.06	14708	1921	0	0	0	0	0	0	0	0	0	0	0	0	0	0	0	0	0	0	0	0	0	0	0	0	0	0	0	0	0	0	0	0	0	0	0	0	0	0
SAMN22823913	2019	Vietnam	Eurasia	45M	Not stated	PRJNA776899	SRR16683533	SAMN22823913	0.25	5061	8123	0	0	0	0	1	0	0	0	0	0	0	0	0	0	0	0	0	0	0	0	0	0	0	0	0	0	0	0	0	0	0	1	0	0	0	0	0	0
SAMN22823912	2019	Vietnam	Eurasia	43M	Not stated	PRJNA776899	SRR16683544	SAMN22823912	0.25	new	10314	0	0	0	0	1	0	0	0	0	0	0	0	0	0	0	0	0	0	0	0	0	0	0	0	0	0	0	0	0	0	0	1	0	0	0	0	0	0
SAMN22823911	2019	Vietnam	Eurasia	3M	Not stated	PRJNA776899	SRR16683583	SAMN22823911	0.25	7741	11230	0	0	0	0	1	0	0	1	0	0	0	0	0	0	0	0	0	0	0	0	0	1	0	0	0	0	0	0	0	0	0	1	0	0	0	0	0	0
SAMN22823910	2019	Vietnam	Eurasia	35M	Not stated	PRJNA776899	SRR16683595	SAMN22823910	0.125	new	7363	0	0	0	0	0	0	0	0	0	0	0	0	0	0	0	0	0	0	0	0	0	0	0	0	0	0	0	0	0	0	0	1	0	0	0	0	0	0
SAMN22823909	2019	Vietnam	Eurasia	32M	Not stated	PRJNA776899	SRR16683607	SAMN22823909	0.25	new	1901	0	0	0	0	1	0	0	1	0	0	0	0	0	0	0	0	0	0	0	0	0	1	0	0	0	0	0	0	0	0	0	1	0	0	0	0	0	0
SAMN22823908	2019	Vietnam	Eurasia	31M	Not stated	PRJNA776899	SRR16683650	SAMN22823908	0.25	new	1583	0	0	0	0	1	0	0	0	0	0	0	0	0	0	0	0	0	0	0	0	0	0	0	0	0	0	0	0	0	0	0	1	0	0	0	0	0	0
SAMN22823907	2019	Vietnam	Eurasia	30M	Not stated	PRJNA776899	SRR16683661	SAMN22823907	0.25	new	7365	0	0	0	0	1	0	0	1	0	0	0	0	0	0	0	0	0	0	0	0	0	0	0	0	0	0	0	0	0	0	0	1	0	0	0	0	0	0
SAMN22823906	2019	Vietnam	Eurasia	24M	Not stated	PRJNA776899	SRR16683672	SAMN22823906	0.25	12535	1583	0	0	0	0	1	0	0	0	0	0	0	0	0	0	0	0	0	0	0	0	0	0	0	0	0	0	0	0	0	0	0	1	0	0	0	0	0	0
SAMN22823905	2019	Vietnam	Eurasia	163M	Not stated	PRJNA776899	SRR16683683	SAMN22823905	0.25	new	6714	0	0	0	0	1	0	0	1	0	0	0	0	0	0	0	0	0	0	0	0	0	0	0	0	0	0	0	0	0	1	0	1	0	0	0	0	0	0
SAMN22823904	2019	Vietnam	Eurasia	15M	Not stated	PRJNA776899	SRR16683694	SAMN22823904	0.25	new	7363	0	0	0	0	0	0	0	0	0	0	0	0	0	0	0	0	0	0	0	0	0	1	0	0	0	0	0	0	0	0	0	1	0	0	0	0	0	0
SAMN22823903	2019	Vietnam	Eurasia	157M	Not stated	PRJNA776899	SRR16683705	SAMN22823903	0.25	new	7363	0	0	0	0	0	0	0	1	0	0	0	0	0	0	0	0	0	0	0	0	0	0	0	0	0	0	0	0	0	1	0	1	0	0	0	0	0	0
SAMN22823902	2019	Vietnam	Eurasia	156MB	Not stated	PRJNA776899	SRR16683716	SAMN22823902	0.5	1056	10314	0	0	0	0	1	0	0	1	0	0	0	0	0	0	0	0	0	0	0	0	0	1	0	0	0	0	0	0	0	0	0	1	0	0	0	0	0	0
SAMN22823901	2019	Vietnam	Eurasia	156MA	Not stated	PRJNA776899	SRR16683611	SAMN22823901	0.125	5308	7363	0	0	0	0	0	0	0	1	0	0	0	0	0	0	0	0	0	0	0	0	0	1	0	0	0	0	0	0	0	0	0	1	0	0	0	0	0	0
SAMN22823900	2019	Vietnam	Eurasia	154M	Not stated	PRJNA776899	SRR16683502	SAMN22823900	0.125	new	1588	0	0	0	0	0	0	0	0	0	0	0	0	0	0	0	0	0	0	0	0	0	1	0	0	0	0	0	0	0	0	0	0	0	0	0	0	0	0
SAMN22823899	2019	Vietnam	Eurasia	146M	Not stated	PRJNA776899	SRR16683513	SAMN22823899	0.25	new	7363	0	0	0	0	0	0	0	1	0	0	0	0	0	0	0	0	0	0	0	0	0	1	0	0	0	0	0	0	0	0	0	1	0	0	0	0	0	0
SAMN22823898	2019	Vietnam	Eurasia	13M	Not stated	PRJNA776899	SRR16683524	SAMN22823898	0.25	new	8123	0	0	0	0	1	0	0	0	0	0	0	0	0	0	0	0	0	0	0	0	0	0	0	0	0	0	0	0	0	0	0	1	0	0	0	0	0	0
SAMN22823897	2019	Vietnam	Eurasia	11M	Not stated	PRJNA776899	SRR16683563	SAMN22823897	0.125	new	7363	0	0	0	0	0	0	0	0	0	0	0	0	0	0	0	0	0	0	0	0	0	1	0	0	0	0	0	0	0	0	0	1	0	0	0	0	0	0
SAMN22823896	2019	Vietnam	Eurasia	118M	Not stated	PRJNA776899	SRR16683574	SAMN22823896	0.25	new	8143	0	0	0	1	0	0	0	1	0	0	0	0	0	0	0	0	0	0	0	0	0	1	0	0	0	0	0	0	0	0	0	0	0	0	0	0	0	0
SAMN22823895	2019	Vietnam	Eurasia	112M	Not stated	PRJNA776899	SRR16683759	SAMN22823895	0.25	9666	7363	0	0	0	0	0	0	0	0	0	0	0	0	0	0	0	0	0	0	0	0	0	1	0	0	0	0	0	0	0	0	0	1	0	0	0	0	0	0
SAMN22823894	2019	Vietnam	Eurasia	103MB	Not stated	PRJNA776899	SRR16683870	SAMN22823894	0.25	14540	7365	0	0	0	0	1	0	0	1	0	0	0	0	0	0	0	0	0	0	0	0	0	0	0	0	0	0	0	0	0	0	0	1	0	0	0	0	0	0
SAMN22823893	2019	Vietnam	Eurasia	103MA	Not stated	PRJNA776899	SRR16683584	SAMN22823893	0.125	new	1588	0	0	0	0	0	0	0	1	0	0	0	0	0	0	0	0	0	0	0	0	0	1	0	0	0	0	0	0	0	0	0	0	0	0	0	0	0	0
SAMN22823892	2019	Vietnam	Eurasia	102M	Not stated	PRJNA776899	SRR16683612	SAMN22823892	0.5	225	1579	0	0	0	0	1	0	0	1	0	0	0	0	0	0	0	0	0	0	0	0	0	1	0	0	0	0	0	0	0	0	0	1	0	0	0	0	0	0
SAMN22823891	2019	Vietnam	Eurasia	101M	Not stated	PRJNA776899	SRR16683613	SAMN22823891	0.25	new	10314	0	0	0	0	1	0	0	1	0	0	0	0	0	0	0	0	0	0	0	0	0	1	0	0	0	0	0	0	0	0	0	1	0	0	0	0	0	0
19AR1708	2019	New Zealand	Oceania	19AR1708	pubMLST	PRJNA738299	SRR14826378	SAMN19718173	0.12	new	13915	0	0	0	0	1	0	0	0	0	0	0	0	0	0	0	0	0	0	0	0	0	0	0	0	0	0	0	0	0	0	0	0	0	0	0	0	0	0
19AR0516	2019	New Zealand	Oceania	19AR0516	pubMLST	PRJNA738299	SRR14826377	SAMN19718172	0.25	new	1601	0	0	0	0	0	0	0	0	0	0	0	0	0	0	0	0	0	0	0	0	0	0	0	0	0	0	0	0	0	0	0	0	0	0	0	0	0	0
19AR0474	2019	New Zealand	Oceania	19AR0474	pubMLST	PRJNA738299	SRR14826632	SAMN19718171	0.12	new	13915	0	0	0	0	1	0	0	0	0	0	0	0	0	0	0	0	0	0	0	0	0	0	0	0	0	0	0	0	0	0	0	0	0	0	0	0	0	0
19AR0460	2019	New Zealand	Oceania	19AR0460	pubMLST	PRJNA738299	SRR14826631	SAMN19718170	0.03	4186	7359	0	0	0	1	0	0	0	0	0	0	0	0	0	0	0	0	0	0	0	0	0	0	0	0	0	0	0	0	0	0	0	0	0	0	0	0	0	0
19AR0459	2019	New Zealand	Oceania	19AR0459	pubMLST	PRJNA738299	SRR14826427	SAMN19718169	0.12	new	13915	0	0	0	0	1	0	0	0	0	0	0	0	0	0	0	0	0	0	0	0	0	0	0	0	0	0	0	0	0	0	0	0	0	0	0	0	0	0
19AR0458	2019	New Zealand	Oceania	19AR0458	pubMLST	PRJNA738299	SRR14826428	SAMN19718168	0.25	2400	18435	0	0	0	0	1	0	0	1	0	0	0	0	0	0	0	0	0	0	0	0	0	1	0	0	0	0	0	0	0	0	0	1	0	0	0	0	0	0
19AR0456	2019	New Zealand	Oceania	19AR0456	pubMLST	PRJNA738299	SRR14826629	SAMN19718167	0.03	new	1601	0	0	0	0	0	0	0	0	0	0	0	0	0	0	0	0	0	0	0	0	0	0	0	0	0	0	0	0	0	0	0	0	0	0	0	0	0	0
19AR0455	2019	New Zealand	Oceania	19AR0455	pubMLST	PRJNA738299	SRR14826628	SAMN19718166	0.06	new	13915	0	0	0	0	1	0	0	0	0	0	0	0	0	0	0	0	0	0	0	0	0	0	0	0	0	0	0	0	0	0	0	0	0	0	0	0	0	0
19AR0454	2019	New Zealand	Oceania	19AR0454	pubMLST	PRJNA738299	SRR14826627	SAMN19718165	0.12	2400	7363	0	0	0	0	1	0	0	1	0	0	0	0	0	0	0	0	0	0	0	0	0	1	0	0	0	0	0	0	0	0	0	1	0	0	0	0	0	0
19AR0452	2019	New Zealand	Oceania	19AR0452	pubMLST	PRJNA738299	SRR14826429	SAMN19718164	8	13892	1580	0	1	1	0	0	0	0	0	0	0	0	0	0	0	0	0	0	0	0	0	0	0	0	0	0	0	1	0	0	0	0	0	0	0	0	1	1	0
19AR0451	2019	New Zealand	Oceania	19AR0451	pubMLST	PRJNA738299	SRR14826430	SAMN19718163	0.12	356	7365	0	0	0	0	1	0	0	0	0	0	0	0	0	0	0	0	0	0	0	0	0	0	0	0	0	0	0	0	0	0	0	1	0	0	0	0	0	0
19AR0450	2019	New Zealand	Oceania	19AR0450	pubMLST	PRJNA738299	SRR14826626	SAMN19718162	0.25	2400	7363	0	0	0	0	1	0	0	1	0	0	0	0	0	0	0	0	0	0	0	0	0	1	0	0	0	0	0	0	0	0	0	1	0	0	0	0	0	0
19AR0441	2019	New Zealand	Oceania	19AR0441	pubMLST	PRJNA738299	SRR14826625	SAMN19718161	0.03	new	12041	0	0	0	0	0	0	0	0	0	0	0	0	0	0	0	0	0	0	0	0	0	0	0	0	0	0	0	0	0	0	0	0	0	0	0	0	0	0
19AR0426	2019	New Zealand	Oceania	19AR0426	pubMLST	PRJNA738299	SRR14826624	SAMN19718160	0.12	new	13915	0	0	0	0	1	0	0	0	0	0	0	0	0	0	0	0	0	0	0	0	0	0	0	0	0	0	0	0	0	0	0	0	0	0	0	0	0	0
19AR0425	2019	New Zealand	Oceania	19AR0425	pubMLST	PRJNA738299	SRR14826431	SAMN19718159	0.5	23698	11864	0	0	0	1	0	1	0	0	0	0	0	0	0	0	0	0	0	0	0	0	0	0	0	0	0	0	0	0	0	0	0	0	0	0	0	0	0	0
19AR0424	2019	New Zealand	Oceania	19AR0424	pubMLST	PRJNA738299	SRR14826621	SAMN19718158	0.12	new	12041	0	0	0	0	0	0	0	0	0	0	0	0	0	0	0	0	0	0	0	0	0	0	0	0	0	0	0	0	0	0	0	0	0	0	0	0	0	0
19AR0419	2019	New Zealand	Oceania	19AR0419	pubMLST	PRJNA738299	SRR14826620	SAMN19718157	0.12	new	13915	0	0	0	0	1	0	0	0	0	0	0	0	0	0	0	0	0	0	0	0	0	0	0	0	0	0	0	0	0	0	0	0	0	0	0	0	0	0
19AR0418	2019	New Zealand	Oceania	19AR0418	pubMLST	PRJNA738299	SRR14826619	SAMN19718156	0.03	15344	7359	0	0	0	1	0	0	0	0	0	0	0	0	0	0	0	0	0	0	0	0	0	0	0	0	0	0	0	0	0	0	0	0	0	0	0	0	0	0
19AR0417	2019	New Zealand	Oceania	19AR0417	pubMLST	PRJNA738299	SRR14826432	SAMN19718155	0.12	2400	18435	0	0	0	0	1	0	0	1	0	0	0	0	0	0	0	0	0	0	0	0	0	1	0	0	0	0	0	0	0	0	0	1	0	0	0	0	0	0
19AR0416	2019	New Zealand	Oceania	19AR0416	pubMLST	PRJNA738299	SRR14826433	SAMN19718154	0.25	2400	7363	0	0	0	0	1	0	0	1	0	0	0	0	0	0	0	0	0	0	0	0	0	1	0	0	0	0	0	0	0	0	0	1	0	0	0	0	0	0
19AR0414	2019	New Zealand	Oceania	19AR0414	pubMLST	PRJNA738299	SRR14826618	SAMN19718153	0.12	4186	7359	0	0	0	1	0	0	0	0	0	0	0	0	0	0	0	0	0	0	0	0	0	0	0	0	0	0	0	0	0	0	0	0	0	0	0	0	0	0
19AR0410	2019	New Zealand	Oceania	19AR0410	pubMLST	PRJNA738299	SRR14826617	SAMN19718152	0.25	13489	8156	0	0	0	0	1	0	0	0	0	0	0	0	0	0	0	0	0	0	0	0	0	0	0	0	0	0	0	0	0	0	0	0	0	0	0	0	0	0
19AR0398	2019	New Zealand	Oceania	19AR0398	pubMLST	PRJNA738299	SRR14826616	SAMN19718151	0.25	23698	11864	0	0	0	1	0	1	0	0	0	0	0	0	0	0	0	0	0	0	0	0	0	0	0	0	0	0	0	0	0	0	0	0	0	0	0	0	0	0
19AR0397	2019	New Zealand	Oceania	19AR0397	pubMLST	PRJNA738299	SRR14826615	SAMN19718150	0.12	15589	1583	0	0	0	1	0	0	0	0	0	0	0	0	0	0	0	0	0	0	0	0	0	0	0	0	0	0	0	0	0	0	0	0	0	0	0	0	0	0
19AR0396	2019	New Zealand	Oceania	19AR0396	pubMLST	PRJNA738299	SRR14826434	SAMN19718149	0.25	23698	11864	0	0	0	1	0	1	0	0	0	0	0	0	0	0	0	0	0	0	0	0	0	0	0	0	0	0	0	0	0	0	0	0	0	0	0	0	0	0
19AR0394	2019	New Zealand	Oceania	19AR0394	pubMLST	PRJNA738299	SRR14826613	SAMN19718148	0.25	new	10314	0	0	0	1	0	0	0	1	0	0	0	0	0	0	0	0	0	0	0	0	0	1	0	0	0	0	0	0	0	0	0	0	0	0	0	0	0	0
19AR0393	2019	New Zealand	Oceania	19AR0393	pubMLST	PRJNA738299	SRR14826612	SAMN19718147	0.5	23698	11864	0	0	0	1	0	1	0	0	0	0	0	0	0	0	0	0	0	0	0	0	0	0	0	0	0	0	0	0	0	0	0	0	0	0	0	0	0	0
19AR0383	2019	New Zealand	Oceania	19AR0383	pubMLST	PRJNA738299	SRR14826611	SAMN19718146	0.25	13489	8156	0	0	0	0	1	0	0	0	0	0	0	0	0	0	0	0	0	0	0	0	0	0	0	0	0	0	0	0	0	0	0	0	0	0	0	0	0	0
19AR0382	2019	New Zealand	Oceania	19AR0382	pubMLST	PRJNA738299	SRR14826435	SAMN19718145	0.25	new	1601	0	0	0	0	0	0	0	0	0	0	0	0	0	0	0	0	0	0	0	0	0	0	0	0	0	0	0	0	0	0	0	0	0	0	0	0	0	0
19AR0381	2019	New Zealand	Oceania	19AR0381	pubMLST	PRJNA738299	SRR14826436	SAMN19718144	0.25	18791	10314	0	0	0	1	0	0	0	1	0	0	0	0	0	0	0	0	0	0	0	0	0	1	0	0	0	0	0	0	0	0	0	0	0	0	0	0	0	0
19AR0380	2019	New Zealand	Oceania	19AR0380	pubMLST	PRJNA738299	SRR14826610	SAMN19718143	0.25	new	1601	0	0	0	0	0	0	0	0	0	0	0	0	0	0	0	0	0	0	0	0	0	0	0	0	0	0	0	0	0	0	0	0	0	0	0	0	0	0
19AR0379	2019	New Zealand	Oceania	19AR0379	pubMLST	PRJNA738299	SRR14826609	SAMN19718142	0.12	4186	7359	0	0	0	1	0	0	0	0	0	0	0	0	0	0	0	0	0	0	0	0	0	0	0	0	0	0	0	0	0	0	0	0	0	0	0	0	0	0
19AR0378	2019	New Zealand	Oceania	19AR0378	pubMLST	PRJNA738299	SRR14826608	SAMN19718141	0.12	4186	7359	0	0	0	1	0	0	0	0	0	0	0	0	0	0	0	0	0	0	0	0	0	0	0	0	0	0	0	0	0	0	0	0	0	0	0	0	0	0
19AR0377	2019	New Zealand	Oceania	19AR0377	pubMLST	PRJNA738299	SRR14826437	SAMN19718140	0.12	new	13915	0	0	0	0	1	0	0	0	0	0	0	0	0	0	0	0	0	0	0	0	0	0	0	0	0	0	0	0	0	0	0	0	0	0	0	0	0	0
19AR0376	2019	New Zealand	Oceania	19AR0376	pubMLST	PRJNA738299	SRR14826439	SAMN19718139	0.12	new	13915	0	0	0	0	1	0	0	0	0	0	0	0	0	0	0	0	0	0	0	0	0	0	0	0	0	0	0	0	0	0	0	0	0	0	0	0	0	0
19AR0375	2019	New Zealand	Oceania	19AR0375	pubMLST	PRJNA738299	SRR14826607	SAMN19718138	0.25	12526	13266	0	0	0	1	0	0	0	0	0	0	0	0	0	0	0	0	0	0	0	0	0	0	0	0	0	0	0	0	0	0	0	0	0	0	0	0	0	0
19AR0374	2019	New Zealand	Oceania	19AR0374	pubMLST	PRJNA738299	SRR14826606	SAMN19718137	0.03	4186	7359	0	0	0	1	0	0	0	0	0	0	0	0	0	0	0	0	0	0	0	0	0	0	0	0	0	0	0	0	0	0	0	0	0	0	0	0	0	0
19AR0373	2019	New Zealand	Oceania	19AR0373	pubMLST	PRJNA738299	SRR14826605	SAMN19718136	0.12	12526	13266	0	0	0	1	0	0	0	0	0	0	0	0	0	0	0	0	0	0	0	0	0	0	0	0	0	0	0	0	0	0	0	0	0	0	0	0	0	0
19AR0372	2019	New Zealand	Oceania	19AR0372	pubMLST	PRJNA738299	SRR14826440	SAMN19718135	0.12	356	7365	0	0	0	0	1	0	0	0	0	0	0	0	0	0	0	0	0	0	0	0	0	0	0	0	0	0	0	0	0	0	0	1	0	0	0	0	0	0
19AR0371	2019	New Zealand	Oceania	19AR0371	pubMLST	PRJNA738299	SRR14826441	SAMN19718134	0.12	4186	7359	0	0	0	1	0	0	0	0	0	0	0	0	0	0	0	0	0	0	0	0	0	0	0	0	0	0	0	0	0	0	0	0	0	0	0	0	0	0
19AR0370	2019	New Zealand	Oceania	19AR0370	pubMLST	PRJNA738299	SRR14826604	SAMN19718133	0.25	new	1601	0	0	0	0	0	0	0	0	0	0	0	0	0	0	0	0	0	0	0	0	0	0	0	0	0	0	0	0	0	0	0	0	0	0	0	0	0	0
19AR0369	2019	New Zealand	Oceania	19AR0369	pubMLST	PRJNA738299	SRR14826603	SAMN19718132	0.12	new	13915	0	0	0	0	1	0	0	0	0	0	0	0	0	0	0	0	0	0	0	0	0	0	0	0	0	0	0	0	0	0	0	0	0	0	0	0	0	0
19AR0368	2019	New Zealand	Oceania	19AR0368	pubMLST	PRJNA738299	SRR14826602	SAMN19718131	0.12	new	13915	0	0	0	0	1	0	0	0	0	0	0	0	0	0	0	0	0	0	0	0	0	0	0	0	0	0	0	0	0	0	0	0	0	0	0	0	0	0
19AR0367	2019	New Zealand	Oceania	19AR0367	pubMLST	PRJNA738299	SRR14826442	SAMN19718130	0.25	18791	10314	0	0	0	1	0	0	0	1	0	0	0	0	0	0	0	0	0	0	0	0	0	1	0	0	0	0	0	0	0	0	0	0	0	0	0	0	0	0
19AR0366	2019	New Zealand	Oceania	19AR0366	pubMLST	PRJNA738299	SRR14826444	SAMN19718129	0.03	new	13915	0	0	0	1	0	0	0	0	0	0	0	0	0	0	0	0	0	0	0	0	0	0	0	0	0	0	0	0	0	0	0	0	0	0	0	0	0	0
19AR0364	2019	New Zealand	Oceania	19AR0364	pubMLST	PRJNA738299	SRR14826601	SAMN19718128	0.03	new	13915	0	0	0	1	0	0	0	0	0	0	0	0	0	0	0	0	0	0	0	0	0	0	0	0	0	0	0	0	0	0	0	0	0	0	0	0	0	0
19AR0363	2019	New Zealand	Oceania	19AR0363	pubMLST	PRJNA738299	SRR14826376	SAMN19718127	0.12	new	13915	0	0	0	0	1	0	0	0	0	0	0	0	0	0	0	0	0	0	0	0	0	0	0	0	0	0	0	0	0	0	0	0	0	0	0	0	0	0
19AR0362	2019	New Zealand	Oceania	19AR0362	pubMLST	PRJNA738299	SRR14826375	SAMN19718126	0.03	new	14738	0	0	0	1	0	0	0	0	0	0	0	0	0	0	0	0	0	0	0	0	0	0	0	0	0	0	0	0	0	0	0	0	0	0	0	0	0	0
19AR0361	2019	New Zealand	Oceania	19AR0361	pubMLST	PRJNA738299	SRR14826445	SAMN19718125	0.25	6360	7363	0	0	0	0	1	0	0	1	0	0	0	0	0	0	0	0	0	0	0	0	0	1	0	0	0	0	0	0	0	0	0	1	0	0	0	0	0	0
19AR0360	2019	New Zealand	Oceania	19AR0360	pubMLST	PRJNA738299	SRR14826446	SAMN19718124	0.12	15589	1583	0	0	0	1	0	0	0	0	0	0	0	0	0	0	0	0	0	0	0	0	0	0	0	0	0	0	0	0	0	0	0	0	0	0	0	0	0	0
19AR0358	2019	New Zealand	Oceania	19AR0358	pubMLST	PRJNA738299	SRR14826374	SAMN19718123	0.12	4186	7359	0	0	0	1	0	0	0	0	0	0	0	0	0	0	0	0	0	0	0	0	0	0	0	0	0	0	0	0	0	0	0	0	0	0	0	0	0	0
19AR0346	2019	New Zealand	Oceania	19AR0346	pubMLST	PRJNA738299	SRR14826373	SAMN19718122	0.12	19953	8156	0	0	0	0	1	0	0	0	0	0	0	0	0	0	0	0	0	0	0	0	0	0	0	0	0	0	0	0	0	0	0	0	0	0	0	0	0	0
19AR0341	2019	New Zealand	Oceania	19AR0341	pubMLST	PRJNA738299	SRR14826372	SAMN19718121	0.06	new	12041	0	0	0	0	0	0	0	0	0	0	0	0	0	0	0	0	0	0	0	0	0	0	0	0	0	0	0	0	0	0	0	0	0	0	0	0	0	0
19AR0340	2019	New Zealand	Oceania	19AR0340	pubMLST	PRJNA738299	SRR14826447	SAMN19718120	0.12	12526	13266	0	0	0	1	0	0	0	0	0	0	0	0	0	0	0	0	0	0	0	0	0	0	0	0	0	0	0	0	0	0	0	0	0	0	0	0	0	0
19AR0329	2019	New Zealand	Oceania	19AR0329	pubMLST	PRJNA738299	SRR14826449	SAMN19718119	0.25	5441	8156	0	0	0	0	1	0	0	0	0	0	0	0	0	0	0	0	0	0	0	0	0	0	0	0	0	0	0	0	0	0	0	0	0	0	0	0	0	0
19AR0328	2019	New Zealand	Oceania	19AR0328	pubMLST	PRJNA738299	SRR14826371	SAMN19718118	0.06	new	6812	0	0	0	1	0	0	0	0	0	0	0	0	0	0	0	0	0	0	0	0	0	0	0	0	0	0	0	0	0	0	0	0	0	0	0	0	0	0
19AR0327	2019	New Zealand	Oceania	19AR0327	pubMLST	PRJNA738299	SRR14826370	SAMN19718117	0.06	new	12041	0	0	0	0	0	0	0	0	0	0	0	0	0	0	0	0	0	0	0	0	0	0	0	0	0	0	0	0	0	0	0	0	0	0	0	0	0	0
19AR0323	2019	New Zealand	Oceania	19AR0323	pubMLST	PRJNA738299	SRR14826369	SAMN19718116	0.5	2400	7363	0	0	0	0	1	0	0	1	0	0	0	0	0	0	0	0	0	0	0	0	0	1	0	0	0	0	0	0	0	0	0	1	0	0	0	0	0	0
19AR0322	2019	New Zealand	Oceania	19AR0322	pubMLST	PRJNA738299	SRR14826450	SAMN19718115	0.25	9510	7363	0	0	0	0	1	0	0	1	0	0	0	0	0	0	0	0	0	0	0	0	0	1	0	0	0	0	0	0	0	0	0	1	0	0	0	0	0	0
19AR0321	2019	New Zealand	Oceania	19AR0321	pubMLST	PRJNA738299	SRR14826451	SAMN19718114	0.12	12526	13266	0	0	0	1	0	0	0	0	0	0	0	0	0	0	0	0	0	0	0	0	0	0	0	0	0	0	0	0	0	0	0	0	0	0	0	0	0	0
19AR0317	2019	New Zealand	Oceania	19AR0317	pubMLST	PRJNA738299	SRR14826368	SAMN19718113	0.25	9918	8143	0	0	0	1	0	0	0	0	0	0	0	0	0	0	0	0	0	0	0	0	0	0	0	0	0	0	0	0	0	0	0	0	0	0	0	0	0	0
19AR0316	2019	New Zealand	Oceania	19AR0316	pubMLST	PRJNA738299	SRR14826367	SAMN19718112	0.03	new	8116	0	0	0	1	0	0	0	0	0	0	0	0	0	0	0	0	0	0	0	0	0	0	0	0	0	0	0	0	0	0	0	0	0	0	0	0	0	0
19AR0315	2019	New Zealand	Oceania	19AR0315	pubMLST	PRJNA738299	SRR14826366	SAMN19718111	0.06	new	16810	0	0	0	1	0	0	0	0	0	0	0	0	0	0	0	0	0	0	0	0	0	0	0	0	0	0	0	0	0	0	0	0	0	0	0	0	0	0
19AR0314	2019	New Zealand	Oceania	19AR0314	pubMLST	PRJNA738299	SRR14826365	SAMN19718110	0.25	13489	8156	0	0	0	0	1	0	0	0	0	0	0	0	0	0	0	0	0	0	0	0	0	0	0	0	0	0	0	0	0	0	0	0	0	0	0	0	0	0
19AR0312	2019	New Zealand	Oceania	19AR0312	pubMLST	PRJNA738299	SRR14826452	SAMN19718109	0.06	new	16810	0	0	0	1	0	0	0	0	0	0	0	0	0	0	0	0	0	0	0	0	0	0	0	0	0	0	0	0	0	0	0	0	0	0	0	0	0	0
19AR0311	2019	New Zealand	Oceania	19AR0311	pubMLST	PRJNA738299	SRR14826363	SAMN19718108	0.25	new	1601	0	0	0	0	0	0	0	0	0	0	0	0	0	0	0	0	0	0	0	0	0	0	0	0	0	0	0	0	0	0	0	0	0	0	0	0	0	0
19AR0310	2019	New Zealand	Oceania	19AR0310	pubMLST	PRJNA738299	SRR14826362	SAMN19718107	0.06	new	11411	0	0	0	1	0	0	0	0	0	0	0	0	0	0	0	0	0	0	0	0	0	0	0	0	0	0	0	0	0	0	0	0	0	0	0	0	0	0
19AR0309	2019	New Zealand	Oceania	19AR0309	pubMLST	PRJNA738299	SRR14826361	SAMN19718106	0.12	17370	1583	0	0	0	1	0	0	0	0	0	0	0	0	0	0	0	0	0	0	0	0	0	0	0	0	0	0	0	0	0	0	0	0	0	0	0	0	0	0
19AR0308	2019	New Zealand	Oceania	19AR0308	pubMLST	PRJNA738299	SRR14826360	SAMN19718105	0.12	new	13915	0	0	0	0	1	0	0	0	0	0	0	0	0	0	0	0	0	0	0	0	0	0	0	0	0	0	0	0	0	0	0	0	0	0	0	0	0	0
19AR0307	2019	New Zealand	Oceania	19AR0307	pubMLST	PRJNA738299	SRR14826359	SAMN19718104	0.12	new	13915	0	0	0	0	1	0	0	0	0	0	0	0	0	0	0	0	0	0	0	0	0	0	0	0	0	0	0	0	0	0	0	0	0	0	0	0	0	0
19AR0306	2019	New Zealand	Oceania	19AR0306	pubMLST	PRJNA738299	SRR14826358	SAMN19718103	0.12	12526	13266	0	0	0	1	0	0	0	0	0	0	0	0	0	0	0	0	0	0	0	0	0	0	0	0	0	0	0	0	0	0	0	0	0	0	0	0	0	0
19AR0297	2019	New Zealand	Oceania	19AR0297	pubMLST	PRJNA738299	SRR14826357	SAMN19718102	0.06	new	11411	0	0	0	1	0	0	0	0	0	0	0	0	0	0	0	0	0	0	0	0	0	0	0	0	0	0	0	0	0	0	0	0	0	0	0	0	0	0
19AR0296	2019	New Zealand	Oceania	19AR0296	pubMLST	PRJNA738299	SRR14826356	SAMN19718101	0.06	new	11411	0	0	0	1	0	0	0	0	0	0	0	0	0	0	0	0	0	0	0	0	0	0	0	0	0	0	0	0	0	0	0	0	0	0	0	0	0	0
19AR0295	2019	New Zealand	Oceania	19AR0295	pubMLST	PRJNA738299	SRR14826355	SAMN19718100	0.06	new	11411	0	0	0	1	0	0	0	0	0	0	0	0	0	0	0	0	0	0	0	0	0	0	0	0	0	0	0	0	0	0	0	0	0	0	0	0	0	0
19AR0294	2019	New Zealand	Oceania	19AR0294	pubMLST	PRJNA738299	SRR14826453	SAMN19718099	0.5	2400	7363	0	0	0	0	1	0	0	1	0	0	0	0	0	0	0	0	0	0	0	0	0	1	0	0	0	0	0	0	0	0	0	1	0	0	0	0	0	0
19AR0293	2019	New Zealand	Oceania	19AR0293	pubMLST	PRJNA738299	SRR14826353	SAMN19718098	0.06	23163	1599	0	0	0	1	0	0	0	0	0	0	0	0	0	0	0	0	0	0	0	0	0	0	0	0	0	0	0	0	0	0	0	0	0	0	0	0	0	0
19AR0281	2019	New Zealand	Oceania	19AR0281	pubMLST	PRJNA738299	SRR14826352	SAMN19718097	0.12	new	13913	0	0	0	0	0	0	0	0	0	0	0	0	0	0	0	0	0	0	0	0	0	0	0	0	0	0	0	0	0	0	0	0	0	0	0	0	0	0
19AR0280	2019	New Zealand	Oceania	19AR0280	pubMLST	PRJNA738299	SRR14826351	SAMN19718096	0.03	1498	11428	0	0	0	1	0	1	0	0	0	0	0	0	0	0	0	0	0	0	0	0	0	0	0	0	0	0	0	0	0	0	0	0	0	0	0	0	0	0
19AR0278	2019	New Zealand	Oceania	19AR0278	pubMLST	PRJNA738299	SRR14826454	SAMN19718095	0.25	new	10314	0	0	0	1	0	0	0	1	0	0	0	0	0	0	0	0	0	0	0	0	0	1	0	0	0	0	0	0	0	0	0	0	0	0	0	0	0	0
19AR0276	2019	New Zealand	Oceania	19AR0276	pubMLST	PRJNA738299	SRR14826455	SAMN19718094	0.06	new	13913	0	0	0	0	0	0	0	0	0	0	0	0	0	0	0	0	0	0	0	0	0	0	0	0	0	0	0	0	0	0	0	0	0	0	0	0	0	0
19AR0275	2019	New Zealand	Oceania	19AR0275	pubMLST	PRJNA738299	SRR14826350	SAMN19718093	0.12	12526	13266	0	0	0	1	0	0	0	0	0	0	0	0	0	0	0	0	0	0	0	0	0	0	0	0	0	0	0	0	0	0	0	0	0	0	0	0	0	0
19AR0274	2019	New Zealand	Oceania	19AR0274	pubMLST	PRJNA738299	SRR14826349	SAMN19718092	0.06	new	13913	0	0	0	0	0	0	0	0	0	0	0	0	0	0	0	0	0	0	0	0	0	0	0	0	0	0	0	0	0	0	0	0	0	0	0	0	0	0
19AR0273	2019	New Zealand	Oceania	19AR0273	pubMLST	PRJNA738299	SRR14826348	SAMN19718091	0.25	12526	13266	0	0	0	1	0	0	0	0	0	0	0	0	0	0	0	0	0	0	0	0	0	0	0	0	0	0	0	0	0	0	0	0	0	0	0	0	0	0
19AR0272	2019	New Zealand	Oceania	19AR0272	pubMLST	PRJNA738299	SRR14826456	SAMN19718090	0.12	4186	7359	0	0	0	1	0	0	0	0	0	0	0	0	0	0	0	0	0	0	0	0	0	0	0	0	0	0	0	0	0	0	0	0	0	0	0	0	0	0
19AR0271	2019	New Zealand	Oceania	19AR0271	pubMLST	PRJNA738299	SRR14826458	SAMN19718089	0.03	356	7365	0	0	0	0	1	0	0	0	0	0	0	0	0	0	0	0	0	0	0	0	0	0	0	0	0	0	0	0	0	0	0	1	0	0	0	0	0	0
19AR0270	2019	New Zealand	Oceania	19AR0270	pubMLST	PRJNA738299	SRR14826347	SAMN19718088	0.25	new	1601	0	0	0	0	0	0	0	0	0	0	0	0	0	0	0	0	0	0	0	0	0	0	0	0	0	0	0	0	0	0	0	0	0	0	0	0	0	0
19AR0269	2019	New Zealand	Oceania	19AR0269	pubMLST	PRJNA738299	SRR14826346	SAMN19718087	0.25	23698	11864	0	0	0	1	0	1	0	0	0	0	0	0	0	0	0	0	0	0	0	0	0	0	0	0	0	0	0	0	0	0	0	0	0	0	0	0	0	0
19AR0265	2019	New Zealand	Oceania	19AR0265	pubMLST	PRJNA738299	SRR14826345	SAMN19718086	0.25	356	7365	0	0	0	0	1	0	0	0	0	0	0	0	0	0	0	0	0	0	0	0	0	0	0	0	0	0	0	0	0	0	0	1	0	0	0	0	0	0
19AR0264	2019	New Zealand	Oceania	19AR0264	pubMLST	PRJNA738299	SRR14826459	SAMN19718085	0.25	13489	8156	0	0	0	0	1	0	0	0	0	0	0	0	0	0	0	0	0	0	0	0	0	0	0	0	0	0	0	0	0	0	0	0	0	0	0	0	0	0
19AR0263	2019	New Zealand	Oceania	19AR0263	pubMLST	PRJNA738299	SRR14826460	SAMN19718084	0.12	11461	10314	0	0	0	1	0	0	0	0	0	0	0	0	0	0	0	0	0	0	0	0	0	0	0	0	0	0	0	0	0	0	0	0	0	0	0	0	0	0
19AR0262	2019	New Zealand	Oceania	19AR0262	pubMLST	PRJNA738299	SRR14826600	SAMN19718083	0.25	new	1601	0	0	0	0	0	0	0	0	0	0	0	0	0	0	0	0	0	0	0	0	0	0	0	0	0	0	0	0	0	0	0	0	0	0	0	0	0	0
19AR0236	2019	New Zealand	Oceania	19AR0236	pubMLST	PRJNA738299	SRR14826599	SAMN19718082	0.06	new	13913	0	0	0	0	0	0	0	0	0	0	0	0	0	0	0	0	0	0	0	0	0	0	0	0	0	0	0	0	0	0	0	0	0	0	0	0	0	0
19AR0235	2019	New Zealand	Oceania	19AR0235	pubMLST	PRJNA738299	SRR14826598	SAMN19718081	0.25	23698	11864	0	0	0	1	0	1	0	0	0	0	0	0	0	0	0	0	0	0	0	0	0	0	0	0	0	0	0	0	0	0	0	0	0	0	0	0	0	0
19AR0234	2019	New Zealand	Oceania	19AR0234	pubMLST	PRJNA738299	SRR14826597	SAMN19718080	0.25	5441	8156	0	0	0	0	1	0	0	0	0	0	0	0	0	0	0	0	0	0	0	0	0	0	0	0	0	0	0	0	0	0	0	0	0	0	0	0	0	0
19AR0233	2019	New Zealand	Oceania	19AR0233	pubMLST	PRJNA738299	SRR14826595	SAMN19718079	0.5	23698	11864	0	0	0	1	0	1	0	0	0	0	0	0	0	0	0	0	0	0	0	0	0	0	0	0	0	0	0	0	0	0	0	0	0	0	0	0	0	0
19AR0230	2019	New Zealand	Oceania	19AR0230	pubMLST	PRJNA738299	SRR14826594	SAMN19718078	0.25	13489	8156	0	0	0	0	1	0	0	0	0	0	0	0	0	0	0	0	0	0	0	0	0	0	0	0	0	0	0	0	0	0	0	0	0	0	0	0	0	0
19AR0229	2019	New Zealand	Oceania	19AR0229	pubMLST	PRJNA738299	SRR14826593	SAMN19718077	0.06	new	12041	0	0	0	0	0	0	0	0	0	0	0	0	0	0	0	0	0	0	0	0	0	0	0	0	0	0	0	0	0	0	0	0	0	0	0	0	0	0
19AR0226	2019	New Zealand	Oceania	19AR0226	pubMLST	PRJNA738299	SRR14826592	SAMN19718076	0.25	13489	8156	0	0	0	0	1	0	0	0	0	0	0	0	0	0	0	0	0	0	0	0	0	0	0	0	0	0	0	0	0	0	0	0	0	0	0	0	0	0
19AR0225	2019	New Zealand	Oceania	19AR0225	pubMLST	PRJNA738299	SRR14826591	SAMN19718075	0.12	new	1901	0	0	0	0	1	0	0	1	0	0	0	0	0	0	0	0	0	0	0	0	0	0	0	0	0	0	0	0	0	0	0	1	0	0	0	0	0	0
19AR0219	2019	New Zealand	Oceania	19AR0219	pubMLST	PRJNA738299	SRR14826589	SAMN19718073	0.25	new	1601	0	0	0	0	0	0	0	0	0	0	0	0	0	0	0	0	0	0	0	0	0	0	0	0	0	0	0	0	0	0	0	0	0	0	0	0	0	0
19AR0216	2019	New Zealand	Oceania	19AR0216	pubMLST	PRJNA738299	SRR14826588	SAMN19718072	0.25	13489	8156	0	0	0	0	1	0	0	0	0	0	0	0	0	0	0	0	0	0	0	0	0	0	0	0	0	0	0	0	0	0	0	0	0	0	0	0	0	0
19AR0215	2019	New Zealand	Oceania	19AR0215	pubMLST	PRJNA738299	SRR14826587	SAMN19718071	0.25	new	1601	0	0	0	0	0	0	0	0	0	0	0	0	0	0	0	0	0	0	0	0	0	0	0	0	0	0	0	0	0	0	0	0	0	0	0	0	0	0
19AR0214	2019	New Zealand	Oceania	19AR0214	pubMLST	PRJNA738299	SRR14826461	SAMN19718070	0.25	2400	7363	0	0	0	0	1	0	0	1	0	0	0	0	0	0	0	0	0	0	0	0	0	1	0	0	0	0	0	0	0	0	0	1	0	0	0	0	0	0
19AR0213	2019	New Zealand	Oceania	19AR0213	pubMLST	PRJNA738299	SRR14826586	SAMN19718069	0.5	16487	1579	0	0	0	0	1	0	0	1	0	0	0	0	0	0	0	0	0	0	0	0	0	1	0	0	0	0	0	0	0	0	0	1	0	0	0	0	0	0
19AR0212	2019	New Zealand	Oceania	19AR0212	pubMLST	PRJNA738299	SRR14826585	SAMN19718068	0.12	12526	13266	0	0	0	1	0	0	0	0	0	0	0	0	0	0	0	0	0	0	0	0	0	0	0	0	0	0	0	0	0	0	0	0	0	0	0	0	0	0
19AR0196	2019	New Zealand	Oceania	19AR0196	pubMLST	PRJNA738299	SRR14826584	SAMN19718067	0.03	new	8116	0	0	0	1	0	0	0	0	0	0	0	0	0	0	0	0	0	0	0	0	0	0	0	0	0	0	0	0	0	0	0	0	0	0	0	0	0	0
19AR0195	2019	New Zealand	Oceania	19AR0195	pubMLST	PRJNA738299	SRR14826583	SAMN19718066	0.12	4186	7359	0	0	0	1	0	0	0	0	0	0	0	0	0	0	0	0	0	0	0	0	0	0	0	0	0	0	0	0	0	0	0	0	0	0	0	0	0	0
19AR0194	2019	New Zealand	Oceania	19AR0194	pubMLST	PRJNA738299	SRR14826582	SAMN19718065	0.03	19445	7359	0	0	0	1	0	0	0	0	0	0	0	0	0	0	0	0	0	0	0	0	0	0	0	0	0	0	0	0	0	0	0	0	0	0	0	0	0	0
19AR0193	2019	New Zealand	Oceania	19AR0193	pubMLST	PRJNA738299	SRR14826463	SAMN19718064	0.25	12526	13266	0	0	0	1	0	0	0	0	0	0	0	0	0	0	0	0	0	0	0	0	0	0	0	0	0	0	0	0	0	0	0	0	0	0	0	0	0	0
19AR0191	2019	New Zealand	Oceania	19AR0191	pubMLST	PRJNA738299	SRR14826464	SAMN19718063	0.03	19445	7359	0	0	0	1	0	0	0	0	0	0	0	0	0	0	0	0	0	0	0	0	0	0	0	0	0	0	0	0	0	0	0	0	0	0	0	0	0	0
19AR0189	2019	New Zealand	Oceania	19AR0189	pubMLST	PRJNA738299	SRR14826581	SAMN19718062	0.06	new	11411	0	0	0	1	0	0	0	0	0	0	0	0	0	0	0	0	0	0	0	0	0	0	0	0	0	0	0	0	0	0	0	0	0	0	0	0	0	0
19AR0187	2019	New Zealand	Oceania	19AR0187	pubMLST	PRJNA738299	SRR14826580	SAMN19718061	0.5	2400	7363	0	0	0	0	1	0	0	1	0	0	0	0	0	0	0	0	0	0	0	0	0	1	0	0	0	0	0	0	0	0	0	1	0	0	0	0	0	0
19AR0186	2019	New Zealand	Oceania	19AR0186	pubMLST	PRJNA738299	SRR14826579	SAMN19718060	0.25	new	1601	0	0	0	0	0	0	0	0	0	0	0	0	0	0	0	0	0	0	0	0	0	0	0	0	0	0	0	0	0	0	0	0	0	0	0	0	0	0
19AR0185	2019	New Zealand	Oceania	19AR0185	pubMLST	PRJNA738299	SRR14826465	SAMN19718059	0.25	new	1601	0	0	0	0	0	0	0	0	0	0	0	0	0	0	0	0	0	0	0	0	0	0	0	0	0	0	0	0	0	0	0	0	0	0	0	0	0	0
19AR0175	2019	New Zealand	Oceania	19AR0175	pubMLST	PRJNA738299	SRR14826575	SAMN19718057	0.12	2400	7363	0	0	0	0	1	0	0	1	0	0	0	0	0	0	0	0	0	0	0	0	0	1	0	0	0	0	0	0	0	0	0	1	0	0	0	0	0	0
19AR0174	2019	New Zealand	Oceania	19AR0174	pubMLST	PRJNA738299	SRR14826574	SAMN19718056	0.12	8115	7363	0	0	0	0	1	0	0	1	0	0	0	0	0	0	0	0	0	0	0	0	0	1	0	0	0	0	0	0	0	0	0	1	0	0	0	0	0	0
19AR0173	2019	New Zealand	Oceania	19AR0173	pubMLST	PRJNA738299	SRR14826466	SAMN19718055	0.5	5	1579	0	0	0	0	1	0	0	1	0	0	0	0	0	0	0	0	0	0	0	0	0	1	0	0	0	0	0	0	0	0	0	1	0	0	0	0	0	0
19AR0172	2019	New Zealand	Oceania	19AR0172	pubMLST	PRJNA738299	SRR14826467	SAMN19718054	0.25	new	9362	0	0	0	1	0	1	0	0	0	0	0	0	0	0	0	0	0	0	0	0	0	0	0	0	0	0	0	0	0	0	0	0	0	0	0	0	0	0
19AR0170	2019	New Zealand	Oceania	19AR0170	pubMLST	PRJNA738299	SRR14826573	SAMN19718053	0.25	9208	13292	0	0	0	1	0	1	0	0	0	0	0	0	0	0	0	0	0	0	0	0	0	0	0	0	0	0	0	0	0	0	0	0	0	0	0	0	0	0
19AR0169	2019	New Zealand	Oceania	19AR0169	pubMLST	PRJNA738299	SRR14826572	SAMN19718052	0.12	new	13915	0	0	0	0	1	0	0	0	0	0	0	0	0	0	0	0	0	0	0	0	0	0	0	0	0	0	0	0	0	0	0	0	0	0	0	0	0	0
19AR0168	2019	New Zealand	Oceania	19AR0168	pubMLST	PRJNA738299	SRR14826571	SAMN19718051	0.06	new	8116	0	0	0	1	0	0	0	0	0	0	0	0	0	0	0	0	0	0	0	0	0	0	0	0	0	0	0	0	0	0	0	0	0	0	0	0	0	0
19AR0167	2019	New Zealand	Oceania	19AR0167	pubMLST	PRJNA738299	SRR14826468	SAMN19718050	0.5	1498	11428	0	0	0	1	0	1	0	0	0	0	0	0	0	0	0	0	0	0	0	0	0	0	0	0	0	0	0	0	0	0	0	0	0	0	0	0	0	0
19AR0166	2019	New Zealand	Oceania	19AR0166	pubMLST	PRJNA738299	SRR14826470	SAMN19718049	0.12	4186	7359	0	0	0	1	0	0	0	0	0	0	0	0	0	0	0	0	0	0	0	0	0	0	0	0	0	0	0	0	0	0	0	0	0	0	0	0	0	0
19AR0165	2019	New Zealand	Oceania	19AR0165	pubMLST	PRJNA738299	SRR14826570	SAMN19718048	4	7638	1584	0	1	0	0	0	0	0	0	0	0	0	0	0	0	0	0	0	0	0	0	0	0	0	0	0	1	0	0	0	0	0	0	0	0	0	0	0	0
19AR0164	2019	New Zealand	Oceania	19AR0164	pubMLST	PRJNA738299	SRR14826569	SAMN19718047	0.12	new	13915	0	0	0	0	1	0	0	0	0	0	0	0	0	0	0	0	0	0	0	0	0	0	0	0	0	0	0	0	0	0	0	0	0	0	0	0	0	0
19AR0163	2019	New Zealand	Oceania	19AR0163	pubMLST	PRJNA738299	SRR14826568	SAMN19718046	0.5	1498	11428	0	0	0	1	0	1	0	0	0	0	0	0	0	0	0	0	0	0	0	0	0	0	0	0	0	0	0	0	0	0	0	0	0	0	0	0	0	0
19AR0162	2019	New Zealand	Oceania	19AR0162	pubMLST	PRJNA738299	SRR14826471	SAMN19718045	0.25	new	8156	0	0	0	0	1	0	0	0	0	0	0	0	0	0	0	0	0	0	0	0	0	0	0	0	0	0	0	0	0	0	0	0	0	0	0	0	0	0
19AR0161	2019	New Zealand	Oceania	19AR0161	pubMLST	PRJNA738299	SRR14826472	SAMN19718044	0.25	23698	11864	0	0	0	1	0	1	0	0	0	0	0	0	0	0	0	0	0	0	0	0	0	0	0	0	0	0	0	0	0	0	0	0	0	0	0	0	0	0
19AR0158	2019	New Zealand	Oceania	19AR0158	pubMLST	PRJNA738299	SRR14826566	SAMN19718042	0.25	13489	8156	0	0	0	0	1	0	0	0	0	0	0	0	0	0	0	0	0	0	0	0	0	0	0	0	0	0	0	0	0	0	0	0	0	0	0	0	0	0
19AR0157	2019	New Zealand	Oceania	19AR0157	pubMLST	PRJNA738299	SRR14826565	SAMN19718041	0.25	16487	1579	0	0	0	0	1	0	0	1	0	0	0	0	0	0	0	0	0	0	0	0	0	1	0	0	0	0	0	0	0	0	0	1	0	0	0	0	0	0
19AR0154	2019	New Zealand	Oceania	19AR0154	pubMLST	PRJNA738299	SRR14826564	SAMN19718040	0.25	2400	7363	0	0	0	0	1	0	0	1	0	0	0	0	0	0	0	0	0	0	0	0	0	1	0	0	0	0	0	0	0	0	0	1	0	0	0	0	0	0
19AR0153	2019	New Zealand	Oceania	19AR0153	pubMLST	PRJNA738299	SRR14826473	SAMN19718039	0.06	2400	7363	0	0	0	0	1	0	0	1	0	0	0	0	0	0	0	0	0	0	0	0	0	1	0	0	0	0	0	0	0	0	0	1	0	0	0	0	0	0
19AR0135	2019	New Zealand	Oceania	19AR0135	pubMLST	PRJNA738299	SRR14826561	SAMN19718037	0.06	new	13913	0	0	0	0	0	0	0	0	0	0	0	0	0	0	0	0	0	0	0	0	0	0	0	0	0	0	0	0	0	0	0	0	0	0	0	0	0	0
19AR0132	2019	New Zealand	Oceania	19AR0132	pubMLST	PRJNA738299	SRR14826474	SAMN19718035	0.25	2400	7363	0	0	0	0	1	0	0	1	0	0	0	0	0	0	0	0	0	0	0	0	0	1	0	0	0	0	0	0	0	0	0	1	0	0	0	0	0	0
19AR0126	2019	New Zealand	Oceania	19AR0126	pubMLST	PRJNA738299	SRR14826475	SAMN19718034	0.25	new	1601	0	0	0	0	0	0	0	0	0	0	0	0	0	0	0	0	0	0	0	0	0	0	0	0	0	0	0	0	0	0	0	0	0	0	0	0	0	0
19AR0118	2019	New Zealand	Oceania	19AR0118	pubMLST	PRJNA738299	SRR14826559	SAMN19718033	0.25	2400	7363	0	0	0	0	1	0	0	1	0	0	0	0	0	0	0	0	0	0	0	0	0	1	0	0	0	0	0	0	0	0	0	1	0	0	0	0	0	0
19AR0117	2019	New Zealand	Oceania	19AR0117	pubMLST	PRJNA738299	SRR14826558	SAMN19718032	0.06	new	11411	0	0	0	1	0	0	0	0	0	0	0	0	0	0	0	0	0	0	0	0	0	0	0	0	0	0	0	0	0	0	0	0	0	0	0	0	0	0
19AR0116	2019	New Zealand	Oceania	19AR0116	pubMLST	PRJNA738299	SRR14826557	SAMN19718031	0.12	4186	7359	0	0	0	1	0	0	0	0	0	0	0	0	0	0	0	0	0	0	0	0	0	0	0	0	0	0	0	0	0	0	0	0	0	0	0	0	0	0
19AR0115	2019	New Zealand	Oceania	19AR0115	pubMLST	PRJNA738299	SRR14826556	SAMN19718030	0.12	new	13915	0	0	0	0	1	0	0	0	0	0	0	0	0	0	0	0	0	0	0	0	0	0	0	0	0	0	0	0	0	0	0	0	0	0	0	0	0	0
19AR0114	2019	New Zealand	Oceania	19AR0114	pubMLST	PRJNA738299	SRR14826554	SAMN19718029	0.12	17448	7363	0	0	0	0	1	0	0	1	0	0	0	0	0	0	0	0	0	0	0	0	0	1	0	0	0	0	0	0	0	0	0	1	0	0	0	0	0	0
19AR0113	2019	New Zealand	Oceania	19AR0113	pubMLST	PRJNA738299	SRR14826553	SAMN19718028	0.12	new	13915	0	0	0	0	1	0	0	0	0	0	0	0	0	0	0	0	0	0	0	0	0	0	0	0	0	0	0	0	0	0	0	0	0	0	0	0	0	0
19AR0112	2019	New Zealand	Oceania	19AR0112	pubMLST	PRJNA738299	SRR14826552	SAMN19718027	0.06	new	6812	0	0	0	1	0	0	0	0	0	0	0	0	0	0	0	0	0	0	0	0	0	0	0	0	0	0	0	0	0	0	0	0	0	0	0	0	0	0
19AR0109	2019	New Zealand	Oceania	19AR0109	pubMLST	PRJNA738299	SRR14826551	SAMN19718026	0.06	new	6812	0	0	0	1	0	0	0	0	0	0	0	0	0	0	0	0	0	0	0	0	0	0	0	0	0	0	0	0	0	0	0	0	0	0	0	0	0	0
19AR0108	2019	New Zealand	Oceania	19AR0108	pubMLST	PRJNA738299	SRR14826550	SAMN19718025	0.12	19953	8156	0	0	0	0	1	0	0	0	0	0	0	0	0	0	0	0	0	0	0	0	0	0	0	0	0	0	0	0	0	0	0	0	0	0	0	0	0	0
19AR0107	2019	New Zealand	Oceania	19AR0107	pubMLST	PRJNA738299	SRR14826549	SAMN19718024	0.12	4186	7359	0	0	0	1	0	0	0	0	0	0	0	0	0	0	0	0	0	0	0	0	0	0	0	0	0	0	0	0	0	0	0	0	0	0	0	0	0	0
19AR0102	2019	New Zealand	Oceania	19AR0102	pubMLST	PRJNA738299	SRR14826548	SAMN19718023	0.5	1498	11428	0	0	0	1	0	1	0	0	0	0	0	0	0	0	0	0	0	0	0	0	0	0	0	0	0	0	0	0	0	0	0	0	0	0	0	0	0	0
19AR0101	2019	New Zealand	Oceania	19AR0101	pubMLST	PRJNA738299	SRR14826547	SAMN19718022	0.25	13489	8156	0	0	0	0	1	0	0	0	0	0	0	0	0	0	0	0	0	0	0	0	0	0	0	0	0	0	0	0	0	0	0	0	0	0	0	0	0	0
19AR0100	2019	New Zealand	Oceania	19AR0100	pubMLST	PRJNA738299	SRR14826546	SAMN19718021	0.06	new	13913	0	0	0	0	0	0	0	0	0	0	0	0	0	0	0	0	0	0	0	0	0	0	0	0	0	0	0	0	0	0	0	0	0	0	0	0	0	0
19AR0099	2019	New Zealand	Oceania	19AR0099	pubMLST	PRJNA738299	SRR14826476	SAMN19718020	0.12	new	18434	0	0	0	0	0	0	0	0	0	0	0	0	0	0	0	0	0	0	0	0	0	0	0	0	0	0	0	0	0	0	0	0	0	0	0	0	0	0
19AR0098	2019	New Zealand	Oceania	19AR0098	pubMLST	PRJNA738299	SRR14826478	SAMN19718019	4	new	16870	0	0	0	0	1	0	0	1	0	1	0	0	0	0	0	0	0	0	0	0	0	0	0	0	0	0	0	0	0	0	0	1	0	0	0	0	0	0
19AR0095	2019	New Zealand	Oceania	19AR0095	pubMLST	PRJNA738299	SRR14826545	SAMN19718018	0.25	new	8156	0	0	0	0	1	0	0	0	0	0	0	0	0	0	0	0	0	0	0	0	0	0	0	0	0	0	0	0	0	0	0	0	0	0	0	0	0	0
19AR0094	2019	New Zealand	Oceania	19AR0094	pubMLST	PRJNA738299	SRR14826544	SAMN19718017	0.12	12526	13266	0	0	0	1	0	0	0	0	0	0	0	0	0	0	0	0	0	0	0	0	0	0	0	0	0	0	0	0	0	0	0	0	0	0	0	0	0	0
19AR0093	2019	New Zealand	Oceania	19AR0093	pubMLST	PRJNA738299	SRR14826543	SAMN19718016	0.25	13489	8156	0	0	0	0	1	0	0	0	0	0	0	0	0	0	0	0	0	0	0	0	0	0	0	0	0	0	0	0	0	0	0	0	0	0	0	0	0	0
19AR0087	2019	New Zealand	Oceania	19AR0087	pubMLST	PRJNA738299	SRR14826479	SAMN19718015	0.25	356	7365	0	0	0	0	1	0	0	0	0	0	0	0	0	0	0	0	0	0	0	0	0	0	0	0	0	0	0	0	0	0	0	1	0	0	0	0	0	0
19AR0086	2019	New Zealand	Oceania	19AR0086	pubMLST	PRJNA738299	SRR14826480	SAMN19718014	0.25	13489	8156	0	0	0	0	1	0	0	0	0	0	0	0	0	0	0	0	0	0	0	0	0	0	0	0	0	0	0	0	0	0	0	0	0	0	0	0	0	0
19AR0084	2019	New Zealand	Oceania	19AR0084	pubMLST	PRJNA738299	SRR14826542	SAMN19718013	0.12	new	11411	0	0	0	1	0	0	0	0	0	0	0	0	0	0	0	0	0	0	0	0	0	0	0	0	0	0	0	0	0	0	0	0	0	0	0	0	0	0
19AR0072	2019	New Zealand	Oceania	19AR0072	pubMLST	PRJNA738299	SRR14826541	SAMN19718012	0.25	13489	8156	0	0	0	0	1	0	0	0	0	0	0	0	0	0	0	0	0	0	0	0	0	0	0	0	0	0	0	0	0	0	0	0	0	0	0	0	0	0
19AR0071	2019	New Zealand	Oceania	19AR0071	pubMLST	PRJNA738299	SRR14826540	SAMN19718011	0.25	13489	8156	0	0	0	0	1	0	0	0	0	0	0	0	0	0	0	0	0	0	0	0	0	0	0	0	0	0	0	0	0	0	0	0	0	0	0	0	0	0
19AR0070	2019	New Zealand	Oceania	19AR0070	pubMLST	PRJNA738299	SRR14826481	SAMN19718010	0.06	new	13913	0	0	0	0	0	0	0	0	0	0	0	0	0	0	0	0	0	0	0	0	0	0	0	0	0	0	0	0	0	0	0	0	0	0	0	0	0	0
19AR0069	2019	New Zealand	Oceania	19AR0069	pubMLST	PRJNA738299	SRR14826483	SAMN19718009	0.5	1498	11428	0	0	0	1	0	1	0	0	0	0	0	0	0	0	0	0	0	0	0	0	0	0	0	0	0	0	0	0	0	0	0	0	0	0	0	0	0	0
19AR0068	2019	New Zealand	Oceania	19AR0068	pubMLST	PRJNA738299	SRR14826539	SAMN19718008	0.25	13489	8156	0	0	0	0	1	0	0	0	0	0	0	0	0	0	0	0	0	0	0	0	0	0	0	0	0	0	0	0	0	0	0	0	0	0	0	0	0	0
19AR0067	2019	New Zealand	Oceania	19AR0067	pubMLST	PRJNA738299	SRR14826538	SAMN19718007	0.25	new	7363	0	0	0	1	0	0	0	0	0	0	0	0	0	0	0	0	0	0	0	0	0	0	0	0	0	0	0	0	0	0	0	0	0	0	0	0	0	0
19AR0066	2019	New Zealand	Oceania	19AR0066	pubMLST	PRJNA738299	SRR14826537	SAMN19718006	0.06	new	7363	0	0	0	1	0	0	0	0	0	0	0	0	0	0	0	0	0	0	0	0	0	0	0	0	0	0	0	0	0	0	0	0	0	0	0	0	0	0
19AR0065	2019	New Zealand	Oceania	19AR0065	pubMLST	PRJNA738299	SRR14826484	SAMN19718005	0.12	new	13913	0	0	0	1	0	0	0	0	0	0	0	0	0	0	0	0	0	0	0	0	0	0	0	0	0	0	0	0	0	0	0	0	0	0	0	0	0	0
19AR0064	2019	New Zealand	Oceania	19AR0064	pubMLST	PRJNA738299	SRR14826485	SAMN19718004	0.25	4186	7359	0	0	0	1	0	0	0	0	0	0	0	0	0	0	0	0	0	0	0	0	0	0	0	0	0	0	0	0	0	0	0	0	0	0	0	0	0	0
19AR0063	2019	New Zealand	Oceania	19AR0063	pubMLST	PRJNA738299	SRR14826536	SAMN19718003	0.25	18791	10314	0	0	0	1	0	0	0	1	0	0	0	0	0	0	0	0	0	0	0	0	0	1	0	0	0	0	0	0	0	0	0	0	0	0	0	0	0	0
19AR0061	2019	New Zealand	Oceania	19AR0061	pubMLST	PRJNA738299	SRR14826534	SAMN19718001	0.25	8	10931	0	0	0	0	1	0	0	0	0	0	0	0	0	0	0	0	0	0	0	0	0	0	0	0	0	0	0	0	0	0	0	1	0	0	0	0	0	0
19AR0060	2019	New Zealand	Oceania	19AR0060	pubMLST	PRJNA738299	SRR14826486	SAMN19718000	0.12	8433	1584	0	0	0	0	0	0	0	1	0	0	0	0	0	0	0	0	0	0	0	0	0	1	0	0	0	0	0	0	0	0	0	0	0	0	0	0	0	0
19AR0059	2019	New Zealand	Oceania	19AR0059	pubMLST	PRJNA738299	SRR14826488	SAMN19717999	0.06	new	13915	0	0	0	1	0	0	0	0	0	0	0	0	0	0	0	0	0	0	0	0	0	0	0	0	0	0	0	0	0	0	0	0	0	0	0	0	0	0
19AR0058	2019	New Zealand	Oceania	19AR0058	pubMLST	PRJNA738299	SRR14826533	SAMN19717998	0.25	new	13915	0	0	0	0	1	0	0	0	0	0	0	0	0	0	0	0	0	0	0	0	0	0	0	0	0	0	0	0	0	0	0	0	0	0	0	0	0	0
19AR0057	2019	New Zealand	Oceania	19AR0057	pubMLST	PRJNA738299	SRR14826532	SAMN19717997	0.25	13489	8156	0	0	0	0	1	0	0	0	0	0	0	0	0	0	0	0	0	0	0	0	0	0	0	0	0	0	0	0	0	0	0	0	0	0	0	0	0	0
19AR0056	2019	New Zealand	Oceania	19AR0056	pubMLST	PRJNA738299	SRR14826531	SAMN19717996	0.25	new	14420	0	0	0	0	0	0	0	0	0	0	0	0	0	0	0	0	0	0	0	0	0	0	0	0	0	0	0	0	0	0	0	0	0	0	0	0	0	0
19AR0055	2019	New Zealand	Oceania	19AR0055	pubMLST	PRJNA738299	SRR14826489	SAMN19717995	0.25	new	9362	0	0	0	1	0	1	0	0	0	0	0	0	0	0	0	0	0	0	0	0	0	0	0	0	0	0	0	0	0	0	0	0	0	0	0	0	0	0
19AR0054	2019	New Zealand	Oceania	19AR0054	pubMLST	PRJNA738299	SRR14826490	SAMN19717994	0.06	new	11411	0	0	0	1	0	0	0	0	0	0	0	0	0	0	0	0	0	0	0	0	0	0	0	0	0	0	0	0	0	0	0	0	0	0	0	0	0	0
19AR0053	2019	New Zealand	Oceania	19AR0053	pubMLST	PRJNA738299	SRR14826530	SAMN19717993	0.12	new	13915	0	0	0	0	1	0	0	0	0	0	0	0	0	0	0	0	0	0	0	0	0	0	0	0	0	0	0	0	0	0	0	0	0	0	0	0	0	0
19AR0052	2019	New Zealand	Oceania	19AR0052	pubMLST	PRJNA738299	SRR14826529	SAMN19717992	0.12	new	13915	0	0	0	0	1	0	0	0	0	0	0	0	0	0	0	0	0	0	0	0	0	0	0	0	0	0	0	0	0	0	0	0	0	0	0	0	0	0
19AR0050	2019	New Zealand	Oceania	19AR0050	pubMLST	PRJNA738299	SRR14826528	SAMN19717991	0.25	356	7365	0	0	0	0	1	0	0	0	0	0	0	0	0	0	0	0	0	0	0	0	0	0	0	0	0	0	0	0	0	0	0	1	0	0	0	0	0	0
19AR0042	2019	New Zealand	Oceania	19AR0042	pubMLST	PRJNA738299	SRR14826491	SAMN19717989	0.12	new	13915	0	0	0	0	1	0	0	0	0	0	0	0	0	0	0	0	0	0	0	0	0	0	0	0	0	0	0	0	0	0	0	0	0	0	0	0	0	0
19AR0041	2019	New Zealand	Oceania	19AR0041	pubMLST	PRJNA738299	SRR14826492	SAMN19717988	0.5	1498	11428	0	0	0	1	0	1	0	0	0	0	0	0	0	0	0	0	0	0	0	0	0	0	0	0	0	0	0	0	0	0	0	0	0	0	0	0	0	0
19AR0040	2019	New Zealand	Oceania	19AR0040	pubMLST	PRJNA738299	SRR14826525	SAMN19717987	0.12	new	16926	0	0	0	0	1	0	0	0	0	0	0	0	0	0	0	0	0	0	0	0	0	0	0	0	0	0	0	0	0	0	0	0	0	0	0	0	0	0
19AR0039	2019	New Zealand	Oceania	19AR0039	pubMLST	PRJNA738299	SRR14826524	SAMN19717986	0.12	new	13915	0	0	0	0	1	0	0	0	0	0	0	0	0	0	0	0	0	0	0	0	0	0	0	0	0	0	0	0	0	0	0	0	0	0	0	0	0	0
19AR0035	2019	New Zealand	Oceania	19AR0035	pubMLST	PRJNA738299	SRR14826494	SAMN19717984	1	new	9362	0	0	0	0	1	1	0	0	0	0	0	0	0	0	0	0	0	0	0	0	0	0	0	0	0	0	0	0	0	0	0	0	0	0	0	0	0	0
19AR0034	2019	New Zealand	Oceania	19AR0034	pubMLST	PRJNA738299	SRR14826523	SAMN19717983	0.03	19445	7359	0	0	0	1	0	0	0	0	0	0	0	0	0	0	0	0	0	0	0	0	0	0	0	0	0	0	0	0	0	0	0	0	0	0	0	0	0	0
19AR0033	2019	New Zealand	Oceania	19AR0033	pubMLST	PRJNA738299	SRR14826522	SAMN19717982	1	new	9362	0	0	0	0	1	1	0	0	0	0	0	0	0	0	0	0	0	0	0	0	0	0	0	0	0	0	0	0	0	0	0	0	0	0	0	0	0	0
19AR0032	2019	New Zealand	Oceania	19AR0032	pubMLST	PRJNA738299	SRR14826521	SAMN19717981	0.12	12526	13266	0	0	0	1	0	0	0	0	0	0	0	0	0	0	0	0	0	0	0	0	0	0	0	0	0	0	0	0	0	0	0	0	0	0	0	0	0	0
19AR0031	2019	New Zealand	Oceania	19AR0031	pubMLST	PRJNA738299	SRR14826495	SAMN19717980	0.12	19953	8156	0	0	0	0	1	0	0	0	0	0	0	0	0	0	0	0	0	0	0	0	0	0	0	0	0	0	0	0	0	0	0	0	0	0	0	0	0	0
19AR0030	2019	New Zealand	Oceania	19AR0030	pubMLST	PRJNA738299	SRR14826497	SAMN19717979	1	new	9362	0	0	0	0	1	1	0	0	0	0	0	0	0	0	0	0	0	0	0	0	0	0	0	0	0	0	0	0	0	0	0	0	0	0	0	0	0	0
19AR0029	2019	New Zealand	Oceania	19AR0029	pubMLST	PRJNA738299	SRR14826520	SAMN19717978	0.25	new	9362	0	0	0	1	0	1	0	0	0	0	0	0	0	0	0	0	0	0	0	0	0	0	0	0	0	0	0	0	0	0	0	0	0	0	0	0	0	0
19AR0028	2019	New Zealand	Oceania	19AR0028	pubMLST	PRJNA738299	SRR14826519	SAMN19717977	0.25	new	9362	0	0	0	1	0	1	0	0	0	0	0	0	0	0	0	0	0	0	0	0	0	0	0	0	0	0	0	0	0	0	0	0	0	0	0	0	0	0
19AR0027	2019	New Zealand	Oceania	19AR0027	pubMLST	PRJNA738299	SRR14826518	SAMN19717976	0.03	19445	7359	0	0	0	1	0	0	0	0	0	0	0	0	0	0	0	0	0	0	0	0	0	0	0	0	0	0	0	0	0	0	0	0	0	0	0	0	0	0
19AR0026	2019	New Zealand	Oceania	19AR0026	pubMLST	PRJNA738299	SRR14826498	SAMN19717975	0.25	new	1601	0	0	0	0	0	0	0	0	0	0	0	0	0	0	0	0	0	0	0	0	0	0	0	0	0	0	0	0	0	0	0	0	0	0	0	0	0	0
19AR0025	2019	New Zealand	Oceania	19AR0025	pubMLST	PRJNA738299	SRR14826499	SAMN19717974	0.25	1498	11463	0	0	0	1	0	1	0	0	0	0	0	0	0	0	0	0	0	0	0	0	0	0	0	0	0	0	0	0	0	0	0	0	0	0	0	0	0	0
19AR0012	2019	New Zealand	Oceania	19AR0012	pubMLST	PRJNA738299	SRR14826516	SAMN19717972	0.06	new	12041	0	0	0	0	0	0	0	0	0	0	0	0	0	0	0	0	0	0	0	0	0	0	0	0	0	0	0	0	0	0	0	0	0	0	0	0	0	0
19AR0011	2019	New Zealand	Oceania	19AR0011	pubMLST	PRJNA738299	SRR14826515	SAMN19717971	0.12	8433	1584	0	0	0	0	0	0	0	1	0	0	0	0	0	0	0	0	0	0	0	0	0	1	0	0	0	0	0	0	0	0	0	0	0	0	0	0	0	0
19AR0009	2019	New Zealand	Oceania	19AR0009	pubMLST	PRJNA738299	SRR14826500	SAMN19717970	0.06	new	11411	0	0	0	1	0	0	0	0	0	0	0	0	0	0	0	0	0	0	0	0	0	0	0	0	0	0	0	0	0	0	0	0	0	0	0	0	0	0
19AR0008	2019	New Zealand	Oceania	19AR0008	pubMLST	PRJNA738299	SRR14826502	SAMN19717969	0.25	5624	1582	0	0	0	1	0	0	0	0	0	0	0	0	0	0	0	0	0	0	0	0	0	0	0	0	0	0	0	0	0	0	0	0	0	0	0	0	0	0
19AR0007	2019	New Zealand	Oceania	19AR0007	pubMLST	PRJNA738299	SRR14826503	SAMN19717968	0.25	1498	11428	0	0	0	1	0	1	0	0	0	0	0	0	0	0	0	0	0	0	0	0	0	0	0	0	0	0	0	0	0	0	0	0	0	0	0	0	0	0
19AR0005	2019	New Zealand	Oceania	19AR0005	pubMLST	PRJNA738299	SRR14826514	SAMN19717966	0.12	new	13915	0	0	0	0	1	0	0	0	0	0	0	0	0	0	0	0	0	0	0	0	0	0	0	0	0	0	0	0	0	0	0	0	0	0	0	0	0	0
19AR0004	2019	New Zealand	Oceania	19AR0004	pubMLST	PRJNA738299	SRR14826513	SAMN19717965	0.03	9650	10622	0	0	0	1	0	0	0	0	0	0	0	0	0	0	0	0	0	0	0	0	0	0	0	0	0	0	0	0	0	0	0	0	0	0	0	0	0	0
18AR1562	2018	New Zealand	Oceania	18AR1562	pubMLST	PRJNA738299	SRR14826512	SAMN19717964	0.06	new	10622	0	0	0	1	0	0	0	0	0	0	0	0	0	0	0	0	0	0	0	0	0	0	0	0	0	0	0	0	0	0	0	0	0	0	0	0	0	0
18AR1561	2018	New Zealand	Oceania	18AR1561	pubMLST	PRJNA738299	SRR14826633	SAMN19717963	0.12	new	12041	0	0	0	0	0	0	0	0	0	0	0	0	0	0	0	0	0	0	0	0	0	0	0	0	0	0	0	0	0	0	0	0	0	0	0	0	0	0
18AR1559	2018	New Zealand	Oceania	18AR1559	pubMLST	PRJNA738299	SRR14826634	SAMN19717962	0.25	new	1601	0	0	0	0	0	0	0	0	0	0	0	0	0	0	0	0	0	0	0	0	0	0	0	0	0	0	0	0	0	0	0	0	0	0	0	0	0	0
18AR1558	2018	New Zealand	Oceania	18AR1558	pubMLST	PRJNA738299	SRR14826511	SAMN19717961	0.25	new	1601	0	0	0	0	0	0	0	0	0	0	0	0	0	0	0	0	0	0	0	0	0	0	0	0	0	0	0	0	0	0	0	0	0	0	0	0	0	0
18AR1555	2018	New Zealand	Oceania	18AR1555	pubMLST	PRJNA738299	SRR14826510	SAMN19717960	0.12	new	13913	0	0	0	0	0	0	0	0	0	0	0	0	0	0	0	0	0	0	0	0	0	0	0	0	0	0	0	0	0	0	0	0	0	0	0	0	0	0
18AR1554	2018	New Zealand	Oceania	18AR1554	pubMLST	PRJNA738299	SRR14826508	SAMN19717959	0.25	13489	8156	0	0	0	0	1	0	0	0	0	0	0	0	0	0	0	0	0	0	0	0	0	0	0	0	0	0	0	0	0	0	0	0	0	0	0	0	0	0
18AR1553	2018	New Zealand	Oceania	18AR1553	pubMLST	PRJNA738299	SRR14826507	SAMN19717958	0.25	9918	13526	0	0	0	1	0	0	0	0	0	0	0	0	0	0	0	0	0	0	0	0	0	0	0	0	0	0	0	0	0	0	0	0	0	0	0	0	0	0
18AR1552	2018	New Zealand	Oceania	18AR1552	pubMLST	PRJNA738299	SRR14826506	SAMN19717957	0.03	7268	8156	0	0	0	0	1	0	0	0	0	0	0	0	0	0	0	0	0	0	0	0	0	0	0	0	0	0	0	0	0	0	0	0	0	0	0	0	0	0
18AR1551	2018	New Zealand	Oceania	18AR1551	pubMLST	PRJNA738299	SRR14826505	SAMN19717956	0.03	new	13915	0	0	0	1	0	0	0	0	0	0	0	0	0	0	0	0	0	0	0	0	0	0	0	0	0	0	0	0	0	0	0	0	0	0	0	0	0	0
18AR1550	2018	New Zealand	Oceania	18AR1550	pubMLST	PRJNA738299	SRR14826344	SAMN19717955	0.25	new	11428	0	0	0	1	0	1	0	0	0	0	0	0	0	0	0	0	0	0	0	0	0	0	0	0	0	0	0	0	0	0	0	0	0	0	0	0	0	0
18AR1549	2018	New Zealand	Oceania	18AR1549	pubMLST	PRJNA738299	SRR14826343	SAMN19717954	0.5	23698	11864	0	0	0	1	0	1	0	0	0	0	0	0	0	0	0	0	0	0	0	0	0	0	0	0	0	0	0	0	0	0	0	0	0	0	0	0	0	0
18AR1548	2018	New Zealand	Oceania	18AR1548	pubMLST	PRJNA738299	SRR14826342	SAMN19717953	0.03	4186	7359	0	0	0	1	0	0	0	0	0	0	0	0	0	0	0	0	0	0	0	0	0	0	0	0	0	0	0	0	0	0	0	0	0	0	0	0	0	0
18AR1547	2018	New Zealand	Oceania	18AR1547	pubMLST	PRJNA738299	SRR14826341	SAMN19717952	0.25	new	1601	0	0	0	0	0	0	0	0	0	0	0	0	0	0	0	0	0	0	0	0	0	0	0	0	0	0	0	0	0	0	0	0	0	0	0	0	0	0
18AR1546	2018	New Zealand	Oceania	18AR1546	pubMLST	PRJNA738299	SRR14826340	SAMN19717951	0.12	10386	7827	0	0	0	0	1	0	0	1	0	0	0	0	0	0	0	0	0	0	0	0	0	1	0	0	0	0	0	0	0	0	0	1	0	0	0	0	0	0
18AR1545	2018	New Zealand	Oceania	18AR1545	pubMLST	PRJNA738299	SRR14826339	SAMN19717950	0.12	2400	7363	0	0	0	0	1	0	0	1	0	0	0	0	0	0	0	0	0	0	0	0	0	1	0	0	0	0	0	0	0	0	0	1	0	0	0	0	0	0
18AR1544	2018	New Zealand	Oceania	18AR1544	pubMLST	PRJNA738299	SRR14826337	SAMN19717949	0.25	new	1601	0	0	0	0	0	0	0	0	0	0	0	0	0	0	0	0	0	0	0	0	0	0	0	0	0	0	0	0	0	0	0	0	0	0	0	0	0	0
18AR1543	2018	New Zealand	Oceania	18AR1543	pubMLST	PRJNA738299	SRR14826336	SAMN19717948	0.12	8433	1584	0	0	0	0	0	0	0	1	0	0	0	0	0	0	0	0	0	0	0	0	0	1	0	0	0	0	0	0	0	0	0	0	0	0	0	0	0	0
18AR1542	2018	New Zealand	Oceania	18AR1542	pubMLST	PRJNA738299	SRR14826335	SAMN19717947	0.06	new	1583	0	0	0	0	0	0	0	0	0	0	0	0	0	0	0	0	0	0	0	0	0	0	0	0	0	0	0	0	0	0	0	1	0	0	0	0	0	0
18AR1541	2018	New Zealand	Oceania	18AR1541	pubMLST	PRJNA738299	SRR14826334	SAMN19717946	0.03	new	14420	0	0	0	0	0	0	0	0	0	0	0	0	0	0	0	0	0	0	0	0	0	0	0	0	0	0	0	0	0	0	0	0	0	0	0	0	0	0
18AR1528	2018	New Zealand	Oceania	18AR1528	pubMLST	PRJNA738299	SRR14826333	SAMN19717945	0.25	2400	7363	0	0	0	0	1	0	0	1	0	0	0	0	0	0	0	0	0	0	0	0	0	1	0	0	0	0	0	0	0	0	0	1	0	0	0	0	0	0
18AR1527	2018	New Zealand	Oceania	18AR1527	pubMLST	PRJNA738299	SRR14826332	SAMN19717944	0.12	13489	8156	0	0	0	0	1	0	0	0	0	0	0	0	0	0	0	0	0	0	0	0	0	0	0	0	0	0	0	0	0	0	0	0	0	0	0	0	0	0
18AR1526	2018	New Zealand	Oceania	18AR1526	pubMLST	PRJNA738299	SRR14826397	SAMN19717943	1	14994	7822	0	0	1	1	0	1	0	0	0	0	0	0	0	0	0	0	0	0	0	0	0	0	0	0	0	0	0	0	0	0	0	0	0	0	0	0	0	0
18AR1525	2018	New Zealand	Oceania	18AR1525	pubMLST	PRJNA738299	SRR14826398	SAMN19717942	0.5	23698	11864	0	0	0	1	0	1	0	0	0	0	0	0	0	0	0	0	0	0	0	0	0	0	0	0	0	0	0	0	0	0	0	0	0	0	0	0	0	0
18AR1513	2018	New Zealand	Oceania	18AR1513	pubMLST	PRJNA738299	SRR14826399	SAMN19717941	0.25	13489	8156	0	0	0	0	1	0	0	0	0	0	0	0	0	0	0	0	0	0	0	0	0	0	0	0	0	0	0	0	0	0	0	0	0	0	0	0	0	0
18AR1512	2018	New Zealand	Oceania	18AR1512	pubMLST	PRJNA738299	SRR14826331	SAMN19717940	0.5	1498	11428	0	0	0	1	0	1	0	0	0	0	0	0	0	0	0	0	0	0	0	0	0	0	0	0	0	0	0	0	0	0	0	0	0	0	0	0	0	0
18AR1488	2018	New Zealand	Oceania	18AR1488	pubMLST	PRJNA738299	SRR14826329	SAMN19717939	0.5	23698	11864	0	0	0	1	0	1	0	0	0	0	0	0	0	0	0	0	0	0	0	0	0	0	0	0	0	0	0	0	0	0	0	0	0	0	0	0	0	0
18AR1487	2018	New Zealand	Oceania	18AR1487	pubMLST	PRJNA738299	SRR14826400	SAMN19717938	0.12	19313	7363	0	0	0	0	1	0	0	0	0	0	0	0	0	0	0	0	0	0	0	0	0	0	0	0	0	0	0	0	0	0	0	1	0	0	0	0	0	0
18AR1486	2018	New Zealand	Oceania	18AR1486	pubMLST	PRJNA738299	SRR14826401	SAMN19717937	0.06	new	13913	0	0	0	0	0	0	0	0	0	0	0	0	0	0	0	0	0	0	0	0	0	0	0	0	0	0	0	0	0	0	0	0	0	0	0	0	0	0
18AR1485	2018	New Zealand	Oceania	18AR1485	pubMLST	PRJNA738299	SRR14826402	SAMN19717936	0.12	12526	13266	0	0	0	1	0	0	0	0	0	0	0	0	0	0	0	0	0	0	0	0	0	0	0	0	0	0	0	0	0	0	0	0	0	0	0	0	0	0
18AR1484	2018	New Zealand	Oceania	18AR1484	pubMLST	PRJNA738299	SRR14826328	SAMN19717935	0.03	9650	10622	0	0	0	1	0	0	0	0	0	0	0	0	0	0	0	0	0	0	0	0	0	0	0	0	0	0	0	0	0	0	0	0	0	0	0	0	0	0
18AR1483	2018	New Zealand	Oceania	18AR1483	pubMLST	PRJNA738299	SRR14826327	SAMN19717934	0.25	13489	8156	0	0	0	0	1	0	0	0	0	0	0	0	0	0	0	0	0	0	0	0	0	0	0	0	0	0	0	0	0	0	0	0	0	0	0	0	0	0
18AR1481	2018	New Zealand	Oceania	18AR1481	pubMLST	PRJNA738299	SRR14826403	SAMN19717933	0.12	13489	8156	0	0	0	0	1	0	0	0	0	0	0	0	0	0	0	0	0	0	0	0	0	0	0	0	0	0	0	0	0	0	0	0	0	0	0	0	0	0
18AR1480	2018	New Zealand	Oceania	18AR1480	pubMLST	PRJNA738299	SRR14826404	SAMN19717932	0.5	1498	11428	0	0	0	1	0	1	0	0	0	0	0	0	0	0	0	0	0	0	0	0	0	0	0	0	0	0	0	0	0	0	0	0	0	0	0	0	0	0
18AR1479	2018	New Zealand	Oceania	18AR1479	pubMLST	PRJNA738299	SRR14826405	SAMN19717931	0.25	13489	8156	0	0	0	0	1	0	0	0	0	0	0	0	0	0	0	0	0	0	0	0	0	0	0	0	0	0	0	0	0	0	0	0	0	0	0	0	0	0
18AR1478	2018	New Zealand	Oceania	18AR1478	pubMLST	PRJNA738299	SRR14826396	SAMN19717930	0.12	17538	1588	0	0	0	1	0	0	0	1	0	0	0	0	0	0	0	0	0	0	0	0	0	0	0	0	0	0	0	0	0	0	0	0	0	0	0	0	0	0
18AR1477	2018	New Zealand	Oceania	18AR1477	pubMLST	PRJNA738299	SRR14826326	SAMN19717929	0.5	24326	11864	0	0	0	1	0	1	0	0	0	0	0	0	0	0	0	0	0	0	0	0	0	0	0	0	0	0	0	0	0	0	0	0	0	0	0	0	0	0
18AR1476	2018	New Zealand	Oceania	18AR1476	pubMLST	PRJNA738299	SRR14826406	SAMN19717928	0.06	new	13915	0	0	0	0	1	0	0	0	0	0	0	0	0	0	0	0	0	0	0	0	0	0	0	0	0	0	0	0	0	0	0	0	0	0	0	0	0	0
18AR1475	2018	New Zealand	Oceania	18AR1475	pubMLST	PRJNA738299	SRR14826407	SAMN19717927	0.25	2400	7363	0	0	0	0	1	0	0	1	0	0	0	0	0	0	0	0	0	0	0	0	0	1	0	0	0	0	0	0	0	0	0	1	0	0	0	0	0	0
18AR1474	2018	New Zealand	Oceania	18AR1474	pubMLST	PRJNA738299	SRR14826408	SAMN19717926	0.12	new	12041	0	0	0	0	0	0	0	0	0	0	0	0	0	0	0	0	0	0	0	0	0	0	0	0	0	0	0	0	0	0	0	0	0	0	0	0	0	0
18AR1466	2018	New Zealand	Oceania	18AR1466	pubMLST	PRJNA738299	SRR14826325	SAMN19717925	0.12	356	7365	0	0	0	0	1	0	0	0	0	0	0	0	0	0	0	0	0	0	0	0	0	0	0	0	0	0	0	0	0	0	0	1	0	0	0	0	0	0
18AR1453	2018	New Zealand	Oceania	18AR1453	pubMLST	PRJNA738299	SRR14826324	SAMN19717924	0.03	new	13913	0	0	0	0	0	0	0	0	0	0	0	0	0	0	0	0	0	0	0	0	0	0	0	0	0	0	0	0	0	0	0	0	0	0	0	0	0	0
18AR1452	2018	New Zealand	Oceania	18AR1452	pubMLST	PRJNA738299	SRR14826409	SAMN19717923	0.06	new	13913	0	0	0	0	0	0	0	0	0	0	0	0	0	0	0	0	0	0	0	0	0	0	0	0	0	0	0	0	0	0	0	0	0	0	0	0	0	0
18AR1451	2018	New Zealand	Oceania	18AR1451	pubMLST	PRJNA738299	SRR14826410	SAMN19717922	0.12	new	13915	0	0	0	0	1	0	0	0	0	0	0	0	0	0	0	0	0	0	0	0	0	0	0	0	0	0	0	0	0	0	0	0	0	0	0	0	0	0
18AR1450	2018	New Zealand	Oceania	18AR1450	pubMLST	PRJNA738299	SRR14826411	SAMN19717921	0.03	19445	7359	0	0	0	1	0	0	0	0	0	0	0	0	0	0	0	0	0	0	0	0	0	0	0	0	0	0	0	0	0	0	0	0	0	0	0	0	0	0
18AR1445	2018	New Zealand	Oceania	18AR1445	pubMLST	PRJNA738299	SRR14826412	SAMN19717920	0.5	1498	11428	0	0	0	1	0	1	0	0	0	0	0	0	0	0	0	0	0	0	0	0	0	0	0	0	0	0	0	0	0	0	0	0	0	0	0	0	0	0
18AR1444	2018	New Zealand	Oceania	18AR1444	pubMLST	PRJNA738299	SRR14826414	SAMN19717919	0.5	1498	11428	0	0	0	1	0	1	0	0	0	0	0	0	0	0	0	0	0	0	0	0	0	0	0	0	0	0	0	0	0	0	0	0	0	0	0	0	0	0
18AR1443	2018	New Zealand	Oceania	18AR1443	pubMLST	PRJNA738299	SRR14826415	SAMN19717918	0.25	13489	8156	0	0	0	0	1	0	0	0	0	0	0	0	0	0	0	0	0	0	0	0	0	0	0	0	0	0	0	0	0	0	0	0	0	0	0	0	0	0
18AR1442	2018	New Zealand	Oceania	18AR1442	pubMLST	PRJNA738299	SRR14826416	SAMN19717917	0.5	2400	7363	0	0	0	0	1	0	0	1	0	0	0	0	0	0	0	0	0	0	0	0	0	1	0	0	0	0	0	0	0	0	0	1	0	0	0	0	0	0
18AR1441	2018	New Zealand	Oceania	18AR1441	pubMLST	PRJNA738299	SRR14826417	SAMN19717916	0.25	new	7822	0	0	0	1	0	0	0	0	0	0	0	0	0	0	0	0	0	0	0	0	0	0	0	0	0	0	0	0	0	0	0	0	0	0	0	0	0	0
18AR1440	2018	New Zealand	Oceania	18AR1440	pubMLST	PRJNA738299	SRR14826418	SAMN19717915	4	14537	1584	0	1	0	0	0	0	0	0	0	0	0	0	0	0	0	0	0	0	0	0	0	0	0	0	0	1	0	0	0	0	0	0	0	0	0	0	0	0
18AR1433	2018	New Zealand	Oceania	18AR1433	pubMLST	PRJNA738299	SRR14826419	SAMN19717914	0.12	new	12041	0	0	0	0	0	0	0	0	0	0	0	0	0	0	0	0	0	0	0	0	0	0	0	0	0	0	0	0	0	0	0	0	0	0	0	0	0	0
18AR1432	2018	New Zealand	Oceania	18AR1432	pubMLST	PRJNA738299	SRR14826420	SAMN19717913	0.5	5061	14422	0	0	0	0	1	0	0	0	0	0	0	0	0	0	0	0	0	0	0	0	0	0	0	0	0	0	0	0	0	0	0	1	0	0	0	0	0	0
18AR1430	2018	New Zealand	Oceania	18AR1430	pubMLST	PRJNA738299	SRR14826421	SAMN19717912	0.06	356	7365	0	0	0	0	1	0	0	0	0	0	0	0	0	0	0	0	0	0	0	0	0	0	0	0	0	0	0	0	0	0	0	1	0	0	0	0	0	0
18AR1429	2018	New Zealand	Oceania	18AR1429	pubMLST	PRJNA738299	SRR14826422	SAMN19717911	0.06	new	13333	0	0	0	1	0	0	0	0	0	0	0	0	0	0	0	0	0	0	0	0	0	0	0	0	0	0	0	0	0	0	0	0	0	0	0	0	0	0
18AR1428	2018	New Zealand	Oceania	18AR1428	pubMLST	PRJNA738299	SRR14826423	SAMN19717910	0.25	5441	8156	0	0	0	0	1	0	0	0	0	0	0	0	0	0	0	0	0	0	0	0	0	0	0	0	0	0	0	0	0	0	0	0	0	0	0	0	0	0
18AR1427	2018	New Zealand	Oceania	18AR1427	pubMLST	PRJNA738299	SRR14826323	SAMN19717909	0.03	9650	10622	0	0	0	1	0	0	0	0	0	0	0	0	0	0	0	0	0	0	0	0	0	0	0	0	0	0	0	0	0	0	0	0	0	0	0	0	0	0
18AR1426	2018	New Zealand	Oceania	18AR1426	pubMLST	PRJNA738299	SRR14826394	SAMN19717908	0.12	12526	13266	0	0	0	1	0	0	0	0	0	0	0	0	0	0	0	0	0	0	0	0	0	0	0	0	0	0	0	0	0	0	0	0	0	0	0	0	0	0
18AR1425	2018	New Zealand	Oceania	18AR1425	pubMLST	PRJNA738299	SRR14826393	SAMN19717907	0.12	12526	13266	0	0	0	1	0	0	0	0	0	0	0	0	0	0	0	0	0	0	0	0	0	0	0	0	0	0	0	0	0	0	0	0	0	0	0	0	0	0
18AR1424	2018	New Zealand	Oceania	18AR1424	pubMLST	PRJNA738299	SRR14826392	SAMN19717906	0.25	5441	8156	0	0	0	0	1	0	0	0	0	0	0	0	0	0	0	0	0	0	0	0	0	0	0	0	0	0	0	0	0	0	0	0	0	0	0	0	0	0
18AR1406	2018	New Zealand	Oceania	18AR1406	pubMLST	PRJNA738299	SRR14826425	SAMN19717905	0.5	23698	11864	0	0	0	1	0	1	0	0	0	0	0	0	0	0	0	0	0	0	0	0	0	0	0	0	0	0	0	0	0	0	0	0	0	0	0	0	0	0
18AR1405	2018	New Zealand	Oceania	18AR1405	pubMLST	PRJNA738299	SRR14826426	SAMN19717904	0.12	new	13915	0	0	0	0	1	0	0	0	0	0	0	0	0	0	0	0	0	0	0	0	0	0	0	0	0	0	0	0	0	0	0	0	0	0	0	0	0	0
18AR1404	2018	New Zealand	Oceania	18AR1404	pubMLST	PRJNA738299	SRR14826391	SAMN19717903	0.12	17538	1588	0	0	0	1	0	0	0	1	0	0	0	0	0	0	0	0	0	0	0	0	0	0	0	0	0	0	0	0	0	0	0	0	0	0	0	0	0	0
18AR1403	2018	New Zealand	Oceania	18AR1403	pubMLST	PRJNA738299	SRR14826390	SAMN19717902	0.12	338	1588	0	0	0	1	0	0	0	0	0	0	0	0	0	0	0	0	0	0	0	0	0	0	0	0	0	0	0	0	0	0	0	0	0	0	0	0	0	0
18AR1390	2018	New Zealand	Oceania	18AR1390	pubMLST	PRJNA738299	SRR14826389	SAMN19717901	0.06	11461	1599	0	0	0	1	0	0	0	0	0	0	0	0	0	0	0	0	0	0	0	0	0	0	0	0	0	0	0	0	0	0	0	0	0	0	0	0	0	0
18AR1389	2018	New Zealand	Oceania	18AR1389	pubMLST	PRJNA738299	SRR14826388	SAMN19717900	0.25	5441	8156	0	0	0	0	1	0	0	0	0	0	0	0	0	0	0	0	0	0	0	0	0	0	0	0	0	0	0	0	0	0	0	0	0	0	0	0	0	0
18AR1384	2018	New Zealand	Oceania	18AR1384	pubMLST	PRJNA738299	SRR14826386	SAMN19717899	0.12	19953	8156	0	0	0	0	1	0	0	0	0	0	0	0	0	0	0	0	0	0	0	0	0	0	0	0	0	0	0	0	0	0	0	0	0	0	0	0	0	0
18AR1383	2018	New Zealand	Oceania	18AR1383	pubMLST	PRJNA738299	SRR14826385	SAMN19717898	0.03	new	13913	0	0	0	0	0	0	0	0	0	0	0	0	0	0	0	0	0	0	0	0	0	0	0	0	0	0	0	0	0	0	0	0	0	0	0	0	0	0
18AR1382	2018	New Zealand	Oceania	18AR1382	pubMLST	PRJNA738299	SRR14826384	SAMN19717897	0.12	new	12041	0	0	0	0	0	0	0	0	0	0	0	0	0	0	0	0	0	0	0	0	0	0	0	0	0	0	0	0	0	0	0	0	0	0	0	0	0	0
18AR1381	2018	New Zealand	Oceania	18AR1381	pubMLST	PRJNA738299	SRR14826383	SAMN19717896	0.12	new	12041	0	0	0	0	0	0	0	0	0	0	0	0	0	0	0	0	0	0	0	0	0	0	0	0	0	0	0	0	0	0	0	0	0	0	0	0	0	0
18AR1380	2018	New Zealand	Oceania	18AR1380	pubMLST	PRJNA738299	SRR14826382	SAMN19717895	0.5	1498	11463	0	0	0	1	0	1	0	0	0	0	0	0	0	0	0	0	0	0	0	0	0	0	0	0	0	0	0	0	0	0	0	0	0	0	0	0	0	0
18AR1379	2018	New Zealand	Oceania	18AR1379	pubMLST	PRJNA738299	SRR14826381	SAMN19717894	0.03	new	16810	0	0	0	1	0	0	0	0	0	0	0	0	0	0	0	0	0	0	0	0	0	0	0	0	0	0	0	0	0	0	0	0	0	0	0	0	0	0
18AR1378	2018	New Zealand	Oceania	18AR1378	pubMLST	PRJNA738299	SRR14826380	SAMN19717893	0.03	10121	7359	0	0	0	1	0	0	0	0	0	0	0	0	0	0	0	0	0	0	0	0	0	0	0	0	0	0	0	0	0	0	0	0	0	0	0	0	0	0
18AR1377	2018	New Zealand	Oceania	18AR1377	pubMLST	PRJNA738299	SRR14826379	SAMN19717892	0.03	new	10935	0	0	0	1	0	0	0	0	0	0	0	0	0	0	0	0	0	0	0	0	0	0	0	0	0	0	0	0	0	0	0	1	0	0	0	0	0	0
18AR1376	2018	New Zealand	Oceania	18AR1376	pubMLST	PRJNA738299	SRR14826630	SAMN19717891	0.06	new	1588	0	0	0	0	0	0	0	0	0	0	0	0	0	0	0	0	0	0	0	0	0	0	0	0	0	0	0	0	0	0	0	0	0	0	0	0	0	0
18AR1375	2018	New Zealand	Oceania	18AR1375	pubMLST	PRJNA738299	SRR14826623	SAMN19717890	0.12	new	13915	0	0	0	0	1	0	0	0	0	0	0	0	0	0	0	0	0	0	0	0	0	0	0	0	0	0	0	0	0	0	0	0	0	0	0	0	0	0
18AR1374	2018	New Zealand	Oceania	18AR1374	pubMLST	PRJNA738299	SRR14826614	SAMN19717889	0.25	5441	8156	0	0	0	0	1	0	0	0	0	0	0	0	0	0	0	0	0	0	0	0	0	0	0	0	0	0	0	0	0	0	0	0	0	0	0	0	0	0
18AR1363	2018	New Zealand	Oceania	18AR1363	pubMLST	PRJNA738299	SRR14826438	SAMN19717888	0.25	4487	7359	0	0	0	1	0	0	0	0	0	0	0	0	0	0	0	0	0	0	0	0	0	0	0	0	0	0	0	0	0	0	0	0	0	0	0	0	0	0
18AR1339	2018	New Zealand	Oceania	18AR1339	pubMLST	PRJNA738299	SRR14826448	SAMN19717886	0.5	23698	11864	0	0	0	1	0	1	0	0	0	0	0	0	0	0	0	0	0	0	0	0	0	0	0	0	0	0	0	0	0	0	0	0	0	0	0	0	0	0
18AR1336	2018	New Zealand	Oceania	18AR1336	pubMLST	PRJNA738299	SRR14826364	SAMN19717885	0.25	2400	7363	0	0	0	0	1	0	0	1	0	0	0	0	0	0	0	0	0	0	0	0	0	1	0	0	0	0	0	0	0	0	0	1	0	0	0	0	0	0
18AR1333	2018	New Zealand	Oceania	18AR1333	pubMLST	PRJNA738299	SRR14826354	SAMN19717884	0.06	new	13333	0	0	0	1	0	0	0	0	0	0	0	0	0	0	0	0	0	0	0	0	0	0	0	0	0	0	0	0	0	0	0	0	0	0	0	0	0	0
18AR1330	2018	New Zealand	Oceania	18AR1330	pubMLST	PRJNA738299	SRR14826596	SAMN19717882	0.12	new	13915	0	0	0	0	1	0	0	0	0	0	0	0	0	0	0	0	0	0	0	0	0	0	0	0	0	0	0	0	0	0	0	0	0	0	0	0	0	0
18AR1323	2018	New Zealand	Oceania	18AR1323	pubMLST	PRJNA738299	SRR14826578	SAMN19717880	0.12	19953	8156	0	0	0	0	1	0	0	0	0	0	0	0	0	0	0	0	0	0	0	0	0	0	0	0	0	0	0	0	0	0	0	0	0	0	0	0	0	0
18AR1322	2018	New Zealand	Oceania	18AR1322	pubMLST	PRJNA738299	SRR14826469	SAMN19717879	0.5	1498	11428	0	0	0	1	0	1	0	0	0	0	0	0	0	0	0	0	0	0	0	0	0	0	0	0	0	0	0	0	0	0	0	0	0	0	0	0	0	0
18AR1288	2018	New Zealand	Oceania	18AR1288	pubMLST	PRJNA738299	SRR14826563	SAMN19717878	0.12	11461	1599	0	0	0	1	0	0	0	0	0	0	0	0	0	0	0	0	0	0	0	0	0	0	0	0	0	0	0	0	0	0	0	0	0	0	0	0	0	0
18AR1287	2018	New Zealand	Oceania	18AR1287	pubMLST	PRJNA738299	SRR14826555	SAMN19717877	2	18146	9363	0	0	1	0	0	1	1	0	0	0	0	0	0	0	0	0	0	0	0	0	0	0	0	0	0	0	0	0	0	1	0	0	0	0	0	0	0	0
18AR1284	2018	New Zealand	Oceania	18AR1284	pubMLST	PRJNA738299	SRR14826477	SAMN19717876	0.03	new	13913	0	0	0	0	0	0	0	0	0	0	0	0	0	0	0	0	0	0	0	0	0	0	0	0	0	0	0	0	0	0	0	0	0	0	0	0	0	0
18AR1283	2018	New Zealand	Oceania	18AR1283	pubMLST	PRJNA738299	SRR14826482	SAMN19717875	0.5	1513	1901	0	0	0	0	1	0	0	1	0	0	0	0	0	0	0	0	0	0	0	0	0	0	0	0	0	0	0	0	0	1	0	1	0	0	0	0	0	0
18AR1282	2018	New Zealand	Oceania	18AR1282	pubMLST	PRJNA738299	SRR14826487	SAMN19717874	0.03	new	13913	0	0	0	0	0	0	0	0	0	0	0	0	0	0	0	0	0	0	0	0	0	0	0	0	0	0	0	0	0	0	0	0	0	0	0	0	0	0
18AR1279	2018	New Zealand	Oceania	18AR1279	pubMLST	PRJNA738299	SRR14826526	SAMN19717873	0.12	4186	7359	0	0	0	1	0	0	0	0	0	0	0	0	0	0	0	0	0	0	0	0	0	0	0	0	0	0	0	0	0	0	0	0	0	0	0	0	0	0
18AR1277	2018	New Zealand	Oceania	18AR1277	pubMLST	PRJNA738299	SRR14826496	SAMN19717872	0.25	5441	8156	0	0	0	0	1	0	0	0	0	0	0	0	0	0	0	0	0	0	0	0	0	0	0	0	0	0	0	0	0	0	0	0	0	0	0	0	0	0
18AR1276	2018	New Zealand	Oceania	18AR1276	pubMLST	PRJNA738299	SRR14826501	SAMN19717871	0.12	new	13915	0	0	0	0	1	0	0	0	0	0	0	0	0	0	0	0	0	0	0	0	0	0	0	0	0	0	0	0	0	0	0	0	0	0	0	0	0	0
18AR1264	2018	New Zealand	Oceania	18AR1264	pubMLST	PRJNA738299	SRR14826509	SAMN19717870	0.12	new	12041	0	0	0	0	0	0	0	0	0	0	0	0	0	0	0	0	0	0	0	0	0	0	0	0	0	0	0	0	0	0	0	0	0	0	0	0	0	0
18AR1263	2018	New Zealand	Oceania	18AR1263	pubMLST	PRJNA738299	SRR14826338	SAMN19717869	0.12	new	12041	0	0	0	0	0	0	0	0	0	0	0	0	0	0	0	0	0	0	0	0	0	0	0	0	0	0	0	0	0	0	0	0	0	0	0	0	0	0
18AR1251	2018	New Zealand	Oceania	18AR1251	pubMLST	PRJNA738299	SRR14826330	SAMN19717868	0.12	19953	8156	0	0	0	0	1	0	0	0	0	0	0	0	0	0	0	0	0	0	0	0	0	0	0	0	0	0	0	0	0	0	0	0	0	0	0	0	0	0
18AR1238	2018	New Zealand	Oceania	18AR1238	pubMLST	PRJNA738299	SRR14826395	SAMN19717867	0.03	new	8116	0	0	0	1	0	0	0	0	0	0	0	0	0	0	0	0	0	0	0	0	0	0	0	0	0	0	0	0	0	0	0	0	0	0	0	0	0	0
18AR1237	2018	New Zealand	Oceania	18AR1237	pubMLST	PRJNA738299	SRR14826413	SAMN19717866	0.5	1498	11428	0	0	0	1	0	1	0	0	1	0	0	0	0	0	0	0	0	0	0	0	0	0	0	0	0	0	0	0	0	0	0	0	0	0	0	0	0	0
18AR1217	2018	New Zealand	Oceania	18AR1217	pubMLST	PRJNA738299	SRR14826387	SAMN19717864	0.03	new	16944	0	0	0	1	0	0	0	0	0	0	0	0	0	0	0	0	0	0	0	0	0	0	0	0	0	0	0	0	0	0	0	0	0	0	0	0	0	0
18AR1200	2018	New Zealand	Oceania	18AR1200	pubMLST	PRJNA738299	SRR14826577	SAMN19717862	0.12	new	14420	0	0	0	0	0	0	0	0	0	0	0	0	0	0	0	0	0	0	0	0	0	0	0	0	0	0	0	0	0	0	0	0	0	0	0	0	0	0
18AR1199	2018	New Zealand	Oceania	18AR1199	pubMLST	PRJNA738299	SRR14826635	SAMN19717861	0.25	5441	8156	0	0	0	0	1	0	0	0	0	0	0	0	0	0	0	0	0	0	0	0	0	0	0	0	0	0	0	0	0	0	0	0	0	0	0	0	0	0
18AR1198	2018	New Zealand	Oceania	18AR1198	pubMLST	PRJNA738299	SRR14826636	SAMN19717860	0.5	23698	11864	0	0	0	1	0	1	0	0	0	0	0	0	0	0	0	0	0	0	0	0	0	0	0	0	0	0	0	0	0	0	0	0	0	0	0	0	0	0
GCWGS-14434	2019	United States	North America	GCWGS_14434	pubMLST	PRJNA317462	SRR16999393	SAMN17298593	0.125	20512	12905	0	0	0	1	0	0	0	0	0	0	0	0	0	0	0	0	0	0	0	0	0	0	0	0	0	0	0	0	0	0	0	0	0	0	0	0	0	0
GCWGS-14276	2019	United States	North America	GCWGS_14276	pubMLST	PRJNA317462	SRR16999394	SAMN17298518	0.5	5793	11516	0	0	0	1	0	0	0	0	0	0	0	0	0	0	0	0	0	0	0	0	0	0	0	0	0	0	0	0	0	0	0	0	0	0	0	0	0	0
GCWGS-14263	2019	United States	North America	GCWGS_14263	pubMLST	PRJNA317462	SRR16999395	SAMN17298505	8	286	1579	0	1	0	0	1	0	0	0	0	0	0	0	0	0	0	0	0	0	0	0	0	0	0	0	0	0	0	0	0	0	0	0	0	0	0	0	0	0
GCWGS-14261	2019	United States	North America	GCWGS_14261	pubMLST	PRJNA317462	SRR16999396	SAMN17298504	0.125	11461	1599	0	0	0	1	0	0	0	0	0	0	0	0	0	0	0	0	0	0	0	0	0	0	0	0	0	0	0	0	0	0	0	0	0	0	0	0	0	0
GCWGS-14260	2019	United States	North America	GCWGS_14260	pubMLST	PRJNA317462	SRR16999397	SAMN17298503	0.5	20511	11428	0	0	0	1	0	1	0	0	0	0	0	0	0	0	0	0	0	0	0	0	0	0	0	0	0	0	0	0	0	0	0	0	0	0	0	0	0	0
GCWGS-14259	2019	United States	North America	GCWGS_14259	pubMLST	PRJNA317462	SRR16999398	SAMN17298502	0.5	5793	11516	0	0	0	1	0	0	0	0	0	0	0	0	0	0	0	0	0	0	0	0	0	0	0	0	0	0	0	0	0	0	0	0	0	0	0	0	0	0
GCWGS-14257	2019	United States	North America	GCWGS_14257	pubMLST	PRJNA317462	SRR16999399	SAMN17298500	2	8241	9363	0	0	1	0	0	1	1	0	0	0	0	0	0	0	0	0	0	0	0	0	0	0	0	0	0	0	0	0	0	0	0	0	0	0	0	0	0	0
GCWGS-14256	2019	United States	North America	GCWGS_14256	pubMLST	PRJNA317462	SRR16999401	SAMN17298499	0.25	3307	1588	0	0	0	1	0	0	0	0	0	0	0	0	0	0	0	0	0	0	0	0	0	0	0	0	0	0	0	0	0	0	0	0	0	0	0	0	0	0
GCWGS-14255	2019	United States	North America	GCWGS_14255	pubMLST	PRJNA317462	SRR16999402	SAMN17298498	0.125	11461	10314	0	0	0	0	1	0	0	0	0	0	0	0	0	0	0	0	0	0	0	0	0	0	0	0	0	0	0	0	0	0	0	0	0	0	0	0	0	0
R73	2014	South Africa	Africa	SAR306	pubMLST	PRJNA681740	SRR13305407	SAMN16967593	0.25	new	15657	0	0	0	1	0	0	0	0	0	0	0	0	0	0	0	0	0	0	0	0	0	0	1	0	0	0	0	0	0	0	0	0	0	0	0	0	0	0
R63	2014	South Africa	Africa	SAR54	pubMLST	PRJNA681740	SRR13305441	SAMN16967587	0.094	new	15655	0	0	0	0	0	0	0	0	0	0	0	0	0	0	0	0	0	0	0	0	0	0	0	0	0	0	0	0	0	0	0	0	0	0	0	0	0	0
R59	2014	South Africa	Africa	ST128	pubMLST	PRJNA681740	SRR13300787	SAMN16967585	0.25	new	15655	0	0	0	0	0	0	0	0	0	0	0	0	0	0	0	0	0	0	0	0	0	0	0	0	0	0	0	0	0	0	0	0	0	0	0	0	0	0
R48	2014	South Africa	Africa	SAR411	pubMLST	PRJNA681740	SRR13305402	SAMN16967583	0.064	new	15654	0	0	0	1	0	0	0	0	0	0	0	0	0	0	0	0	0	0	0	0	0	0	0	0	0	0	0	0	0	0	0	1	0	0	0	0	0	0
R6	2013	South Africa	Africa	ST25	pubMLST	PRJNA681740	SRR13300783	SAMN16967566	0.094	new	15653	0	0	0	1	0	0	0	0	0	0	0	0	0	0	0	0	0	0	0	0	0	0	0	0	0	0	0	0	0	0	0	0	0	0	0	0	0	0
R3	2013	South Africa	Africa	ST11	pubMLST	PRJNA681740	SRR13300795	SAMN16967564	0.064	new	15652	0	0	0	1	0	0	0	0	0	0	0	0	0	0	0	0	0	0	0	0	0	0	0	0	0	0	0	0	0	0	0	0	0	0	0	0	0	0
GCWGS-12574	2019	United States	North America	GCWGS_12574	pubMLST	PRJNA317462	SRR12612722	SAMN15970847	0.25	16421	12093	0	0	0	0	1	0	0	0	0	0	0	0	0	0	0	0	0	0	0	0	0	0	0	0	0	0	0	0	0	0	0	0	0	0	0	0	0	0
GCWGS-12573	2019	United States	North America	GCWGS_12573	pubMLST	PRJNA317462	SRR16999343	SAMN15970839	0.25	20227	9362	0	0	0	1	0	1	0	0	0	0	0	0	0	0	0	0	0	0	0	0	0	0	0	0	0	0	0	0	0	0	0	0	0	0	0	0	0	0
GCWGS-12541	2019	United States	North America	GCWGS_12541	pubMLST	PRJNA317462	SRR16999345	SAMN15970835	0.25	19559	7822	0	0	0	1	0	0	0	0	0	0	0	0	0	0	0	0	0	0	0	0	0	0	0	0	0	0	0	0	0	0	0	0	0	0	0	0	0	0
GCWGS-12533	2019	United States	North America	GCWGS_12533	pubMLST	PRJNA317462	SRR16999351	SAMN15970834	0.25	20510	10314	0	0	0	1	0	0	0	0	0	0	0	0	0	0	0	0	0	0	0	0	0	0	0	0	0	0	0	0	0	0	0	0	0	0	0	0	0	0
GCWGS-12572	2019	United States	North America	GCWGS_12572	pubMLST	PRJNA317462	SRR16999344	SAMN15970831	2	3935	9363	0	0	1	0	0	1	1	1	0	0	0	0	0	0	0	0	0	0	0	0	0	0	0	0	0	0	0	0	0	1	0	0	0	0	0	0	0	0
GCWGS-12540	2019	United States	North America	GCWGS_12540	pubMLST	PRJNA317462	SRR16999346	SAMN15970827	0.5	20037	11428	0	0	0	1	0	1	0	0	0	0	0	0	0	0	0	0	0	0	0	0	0	0	0	0	0	0	0	0	0	0	0	0	0	0	0	0	0	0
GCWGS-12532	2019	United States	North America	GCWGS_12532	pubMLST	PRJNA317462	SRR16999352	SAMN15970826	0.03	20431	10314	0	0	0	1	0	0	0	0	0	0	0	0	0	0	0	0	0	0	0	0	0	0	0	0	0	0	0	0	0	0	0	0	0	0	0	0	0	0
GCWGS-12579	2019	United States	North America	GCWGS_12579	pubMLST	PRJNA317462	SRR12612717	SAMN15970823	0.25	5441;20981	8156	0	0	0	0	1	0	0	0	0	0	0	0	0	0	0	0	0	0	0	0	0	0	0	0	0	0	0	0	0	0	0	0	0	0	0	0	0	0
GCWGS-12539	2019	United States	North America	GCWGS_12539	pubMLST	PRJNA317462	SRR16999347	SAMN15970818	0.25	11461	10314	0	0	0	1	0	0	0	0	0	0	0	0	0	0	0	0	0	0	0	0	0	0	0	0	0	0	0	0	0	0	0	0	0	0	0	0	0	0
GCWGS-12538	2019	United States	North America	GCWGS_12538	pubMLST	PRJNA317462	SRR16999349	SAMN15970810	0.25	14769	1583	0	0	0	1	0	0	0	0	0	0	0	0	0	0	0	0	0	0	0	0	0	0	0	0	0	0	0	0	0	0	0	0	0	0	0	0	0	0
GCWGS-12537	2019	United States	North America	GCWGS_12537	pubMLST	PRJNA317462	SRR16999350	SAMN15970801	0.25	20059	1584	0	0	0	0	1	0	0	0	0	0	0	0	0	0	0	0	0	0	0	0	0	0	0	0	0	0	0	0	0	0	0	0	0	0	0	0	0	0
GCWGS-12552	2019	United States	North America	GCWGS_12552	pubMLST	PRJNA317462	SRR12612740	SAMN15970794	1	8241	9363	0	0	1	0	0	1	1	0	0	0	0	0	0	0	0	0	0	0	0	0	0	0	0	0	0	0	0	0	0	0	0	0	0	0	0	0	0	0
GCWGS-12575	2019	United States	North America	GCWGS_12575	pubMLST	PRJNA317462	SRR12612721	SAMN15970788	0.25	20444	9902	0	0	0	1	0	0	0	0	0	0	0	0	0	0	0	0	0	0	0	0	0	0	0	0	0	0	0	0	0	0	0	0	0	0	0	0	0	0
GCWGS-12708	2019	United States	North America	GCWGS_12708	pubMLST	PRJNA317462	SRR12612688	SAMN15970766	0.25	20440	13536	0	0	0	0	1	0	0	0	0	0	0	0	0	0	0	0	0	0	0	0	0	0	0	0	0	0	0	0	0	0	0	1	0	0	0	0	0	0
GCWGS-12608	2019	United States	North America	GCWGS_12608	pubMLST	PRJNA317462	SRR16999340	SAMN15970765	0.25	9918	8143	0	0	0	1	0	0	0	0	0	0	0	0	0	0	0	0	0	0	0	0	0	0	0	0	0	0	0	0	0	0	0	0	0	0	0	0	0	0
GCWGS-12600	2019	United States	North America	GCWGS_12600	pubMLST	PRJNA317462	SRR16999341	SAMN15970764	8	20433	9363	0	0	1	0	0	1	0	0	0	1	0	0	0	0	0	0	0	0	0	0	0	0	0	0	0	0	0	0	0	0	0	0	0	0	0	0	0	0
GCWGS-12730	2019	United States	North America	GCWGS_12730	pubMLST	PRJNA317462	SRR12612667	SAMN15970753	2	3935	11422	0	0	1	0	0	1	1	1	0	0	0	0	0	0	0	0	0	0	0	0	0	0	0	0	0	0	0	0	0	1	0	0	0	0	0	0	0	0
GCWGS-12596	2019	United States	North America	GCWGS_12596	pubMLST	PRJNA317462	SRR16999342	SAMN15970656	2	12302	14367	0	0	1	0	0	1	1	1	0	0	0	0	0	0	0	0	0	0	0	0	0	0	0	0	0	0	0	0	0	1	0	0	0	0	0	0	0	0
GCWGS-12064	2019	United States	North America	GCWGS_12064	pubMLST	PRJNA317462	SRR16999355	SAMN14835701	0.25	11461	10314	0	0	0	1	0	0	0	0	0	0	0	0	0	0	0	0	0	0	0	0	0	0	0	0	0	0	0	0	0	0	0	0	0	0	0	0	0	0
GCWGS-12062	2019	United States	North America	GCWGS_12062	pubMLST	PRJNA317462	SRR16999356	SAMN14835699	1	3935	11422	0	0	1	0	0	1	1	1	0	0	0	0	0	0	0	0	0	0	0	0	0	0	0	0	0	0	0	0	0	1	0	0	0	0	0	0	0	0
GCWGS-12053	2019	United States	North America	GCWGS_12053	pubMLST	PRJNA317462	SRR16999357	SAMN14835690	0.25	19665	10314	0	0	0	1	0	0	0	0	0	0	0	0	0	0	0	0	0	0	0	0	0	0	0	0	0	0	0	0	0	0	0	0	0	0	0	0	0	0
GCWGS-12051	2019	United States	North America	GCWGS_12051	pubMLST	PRJNA317462	SRR16999358	SAMN14835688	0.25	17370	1583	0	0	0	1	0	0	0	0	0	0	0	0	0	0	0	0	0	0	0	0	0	0	0	0	0	0	0	0	0	0	0	0	0	0	0	0	0	0
GCWGS-12050	2019	United States	North America	GCWGS_12050	pubMLST	PRJNA317462	SRR16999360	SAMN14835687	0.25	20447	1583	0	0	0	1	0	0	0	0	0	0	0	0	0	0	0	0	0	0	0	0	0	0	0	0	0	0	0	0	0	0	0	0	0	0	0	0	0	0
GCWGS-12049	2019	United States	North America	GCWGS_12049	pubMLST	PRJNA317462	SRR16999361	SAMN14835686	0.25	19665	10314	0	0	0	1	0	0	0	0	0	0	0	0	0	0	0	0	0	0	0	0	0	0	0	0	0	0	0	0	0	0	0	0	0	0	0	0	0	0
GCWGS-12048	2019	United States	North America	GCWGS_12048	pubMLST	PRJNA317462	SRR16999362	SAMN14835685	0.125	11461	1599	0	0	0	1	0	0	0	0	0	0	0	0	0	0	0	0	0	0	0	0	0	0	0	0	0	0	0	0	0	0	0	0	0	0	0	0	0	0
GCWGS-12043	2019	United States	North America	GCWGS_12043	pubMLST	PRJNA317462	SRR16999363	SAMN14835680	0.06	20058	9363	0	0	0	1	0	1	0	0	0	0	0	0	0	0	0	0	0	0	0	0	0	0	0	0	0	0	0	0	0	0	0	0	0	0	0	0	0	0
GCWGS-12042	2019	United States	North America	GCWGS_12042	pubMLST	PRJNA317462	SRR16999364	SAMN14835679	0.25	865	1584	0	0	0	0	0	0	0	0	0	0	0	0	0	0	0	0	0	0	0	0	0	0	0	0	0	0	0	0	0	0	0	0	0	0	0	0	0	0
GCWGS-12040	2019	United States	North America	GCWGS_12040	pubMLST	PRJNA317462	SRR16999365	SAMN14835677	0.25	569	8143	0	0	0	1	0	0	0	0	0	0	0	0	0	0	0	0	0	0	0	0	0	0	0	0	0	0	0	0	0	0	0	0	0	0	0	0	0	0
GCWGS-12037	2019	United States	North America	GCWGS_12037	pubMLST	PRJNA317462	SRR16999366	SAMN14835674	0.25	19194	10314	0	0	0	1	0	0	0	0	0	0	0	0	0	0	0	0	0	0	0	0	0	0	0	0	0	0	0	0	0	0	0	0	0	0	0	0	0	0
GCWGS-12036	2019	United States	North America	GCWGS_12036	pubMLST	PRJNA317462	SRR16999367	SAMN14835673	0.06	20057	11956	0	0	0	0	0	0	0	0	0	0	0	0	0	0	0	0	0	0	0	0	0	0	0	0	0	0	0	0	0	0	0	0	0	0	0	0	0	0
GCWGS-12035	2019	United States	North America	GCWGS_12035	pubMLST	PRJNA317462	SRR16999368	SAMN14835672	2	18293	8134	0	0	1	0	0	1	1	0	0	0	0	0	0	0	0	0	0	0	0	0	0	0	0	0	0	0	0	0	0	0	0	0	0	0	0	0	0	0
GCWGS-12034	2019	United States	North America	GCWGS_12034	pubMLST	PRJNA317462	SRR16999369	SAMN14835671	0.06	27	1893	0	0	0	0	0	0	0	0	0	0	0	0	0	0	0	0	0	0	0	0	0	0	0	0	0	0	0	0	0	0	0	0	0	0	0	0	0	0
GCWGS-12033	2019	United States	North America	GCWGS_12033	pubMLST	PRJNA317462	SRR16999371	SAMN14835670	0.25	9918	13526	0	0	0	1	0	0	0	0	0	0	0	0	0	0	0	0	0	0	0	0	0	0	0	0	0	0	0	0	0	0	0	0	0	0	0	0	0	0
GCWGS-12032	2019	United States	North America	GCWGS_12032	pubMLST	PRJNA317462	SRR16999636	SAMN14835669	2	3935	11422	0	0	1	0	0	1	1	1	0	0	0	0	0	0	0	0	0	0	0	0	0	0	0	0	0	0	0	0	0	1	0	0	0	0	0	0	0	0
GCWGS-12031	2019	United States	North America	GCWGS_12031	pubMLST	PRJNA317462	SRR16999637	SAMN14835668	0.5	15246	9363	0	0	0	1	0	1	0	0	0	0	0	0	0	0	0	0	0	0	0	0	0	0	0	0	0	0	0	0	0	0	0	0	0	0	0	0	0	0
GCWGS-12030	2019	United States	North America	GCWGS_12030	pubMLST	PRJNA317462	SRR16999638	SAMN14835667	0.25	16897	7363	0	0	0	0	1	0	0	1	0	0	0	0	0	0	0	0	0	0	0	0	0	1	0	0	0	0	0	0	0	0	0	1	0	0	0	0	0	0
GCWGS-12029	2019	United States	North America	GCWGS_12029	pubMLST	PRJNA317462	SRR16999639	SAMN14835666	0.25	16897	7363	0	0	0	0	1	0	0	1	0	0	0	0	0	0	0	0	0	0	0	0	0	1	0	0	0	0	0	0	0	0	0	1	0	0	0	0	0	0
GCWGS-12028	2019	United States	North America	GCWGS_12028	pubMLST	PRJNA317462	SRR16999640	SAMN14835665	0.125	20208	7363	0	0	0	0	1	0	0	0	0	0	0	0	0	0	0	0	0	0	0	0	0	0	0	0	0	0	0	0	0	0	0	1	0	0	0	0	0	0
GCWGS-12027	2019	United States	North America	GCWGS_12027	pubMLST	PRJNA317462	SRR16999641	SAMN14835664	0.5	new	8126	0	0	0	1	0	1	0	0	0	0	0	0	0	0	0	0	0	0	0	0	0	0	0	0	0	0	0	0	0	0	0	0	0	0	0	0	0	0
GCWGS-12026	2019	United States	North America	GCWGS_12026	pubMLST	PRJNA317462	SRR16999642	SAMN14835663	0.03	20509	1901	0	0	0	0	1	0	0	0	0	0	0	0	0	0	0	0	0	0	0	0	0	1	0	0	0	0	0	0	0	0	0	1	0	0	0	0	0	0
GCWGS-12081	2019	United States	North America	GCWGS_12081	pubMLST	PRJNA317462	SRR12612749	SAMN14828604	16	19275	9363	1	0	1	0	0	1	1	0	0	0	0	0	0	0	0	0	0	0	0	0	0	0	0	0	0	0	0	0	0	0	0	0	0	0	0	0	0	0
GCWGS-12076	2019	United States	North America	GCWGS_12076	pubMLST	PRJNA317462	SRR12612754	SAMN14828599	1	19978	8134	0	0	1	0	0	1	1	0	0	0	0	0	0	0	0	0	0	0	0	0	0	0	0	0	0	0	0	0	0	0	0	0	0	0	0	0	0	0
GCWGS-12068	2019	United States	North America	GCWGS_12068	pubMLST	PRJNA317462	SRR16999354	SAMN14828591	0.03	865	18344	0	0	0	0	0	0	0	0	0	0	0	0	0	0	0	0	0	0	0	0	0	0	0	0	0	0	0	0	0	0	0	0	0	0	0	0	0	0
GCWGS-11561	2019	United States	North America	GCWGS_11561	pubMLST	PRJNA317462	SRR16999691	SAMN14828590	0.06	20243	1599	0	0	0	1	0	0	0	0	0	0	0	0	0	0	0	0	0	0	0	0	0	0	0	0	0	0	0	0	0	0	0	0	0	0	0	0	0	0
GCWGS-11559	2019	United States	North America	GCWGS_11559	pubMLST	PRJNA317462	SRR16999692	SAMN14828588	0.125	20047	13536	0	0	0	0	1	0	0	0	0	0	0	0	0	0	0	0	0	0	0	0	0	0	0	0	0	0	0	0	0	0	0	1	0	0	0	0	0	0
GCWGS-11558	2019	United States	North America	GCWGS_11558	pubMLST	PRJNA317462	SRR16999693	SAMN14828587	0.25	20499	1583	0	0	0	0	1	0	0	0	0	0	0	0	0	0	0	0	0	0	0	0	0	0	0	0	0	0	0	0	0	0	0	0	0	0	0	0	0	0
GCWGS-11557	2019	United States	North America	GCWGS_11557	pubMLST	PRJNA317462	SRR16999694	SAMN14828586	16	20498	1579	0	1	0	0	1	0	0	0	0	0	0	0	0	0	0	0	0	0	0	0	0	0	0	0	0	0	0	0	0	1	0	0	0	0	0	0	0	0
GCWGS-11986	2019	United States	North America	GCWGS_11986	pubMLST	PRJNA317462	SRR12612794	SAMN14733236	0.03	10651	8156	0	0	0	0	1	0	0	0	0	0	0	0	0	0	0	0	0	0	0	0	0	0	0	0	0	0	0	0	0	0	0	0	0	0	0	0	0	0
GCWGS-11984	2019	United States	North America	GCWGS_11984	pubMLST	PRJNA317462	SRR12612796	SAMN14733234	0.25	865	1584	0	0	0	0	0	0	0	0	0	0	0	0	0	0	0	0	0	0	0	0	0	0	0	0	0	0	0	0	0	0	0	0	0	0	0	0	0	0
GCWGS-11979	2019	United States	North America	GCWGS_11979	pubMLST	PRJNA317462	SRR12612801	SAMN14733229	1	19759	11982	0	0	1	0	0	1	1	0	0	0	0	0	0	0	0	0	0	0	0	0	0	0	0	0	0	0	0	0	0	0	0	0	0	0	0	0	0	0
GCWGS-11978	2019	United States	North America	GCWGS_11978	pubMLST	PRJNA317462	SRR12612804	SAMN14733228	0.125	20433	9363	0	0	1	0	0	1	0	0	0	0	0	0	0	0	0	0	0	0	0	0	0	0	0	0	0	0	0	0	0	0	0	0	0	0	0	0	0	1
GCWGS-11958	2019	United States	North America	GCWGS_11958	pubMLST	PRJNA317462	SRR12612824	SAMN14733208	0.125	18134	8154	0	0	0	1	0	0	0	0	0	0	0	0	0	0	0	0	0	0	0	0	0	0	0	0	0	0	0	0	0	0	0	0	0	0	0	0	0	0
GCWGS-11957	2019	United States	North America	GCWGS_11957	pubMLST	PRJNA317462	SRR12612826	SAMN14733207	0.25	11461	18470	0	0	0	1	0	0	0	0	0	0	0	0	0	0	0	0	0	0	0	0	0	0	0	0	0	0	0	0	0	0	0	0	0	0	0	0	0	0
GCWGS-11956	2019	United States	North America	GCWGS_11956	pubMLST	PRJNA317462	SRR12612827	SAMN14733206	0.25	20056	16162	0	0	0	0	0	0	0	0	0	0	0	0	0	0	0	0	0	0	0	0	0	0	0	0	0	0	0	0	0	0	0	0	0	0	0	0	0	0
GCWGS-11955	2019	United States	North America	GCWGS_11955	pubMLST	PRJNA317462	SRR12612828	SAMN14733205	0.25	20055	8156	0	0	0	0	1	0	0	0	0	0	0	0	0	0	0	0	0	0	0	0	0	0	0	0	0	0	0	0	0	0	0	0	0	0	0	0	0	0
GCWGS-11919	2019	United States	North America	GCWGS_11919	pubMLST	PRJNA317462	SRR12612835	SAMN14640521	0.25	20054	7822	0	0	0	1	0	0	0	0	0	0	0	0	0	0	0	0	0	0	0	0	0	0	0	0	0	0	0	0	0	0	0	0	0	0	0	0	0	0
GCWGS-11918	2019	United States	North America	GCWGS_11918	pubMLST	PRJNA317462	SRR12612836	SAMN14640520	1	20053	9363	0	0	1	0	0	1	1	0	0	0	0	0	0	0	0	0	0	0	0	0	0	0	0	0	0	0	0	0	0	0	0	0	0	0	0	0	0	0
GCWGS-11917	2019	United States	North America	GCWGS_11917	pubMLST	PRJNA317462	SRR12612838	SAMN14640519	0.25	20508	13526	0	0	0	1	0	0	0	0	0	0	0	0	0	0	0	0	0	0	0	0	0	0	0	0	0	0	0	0	0	0	0	0	0	0	0	0	0	0
GCWGS-11913	2019	United States	North America	GCWGS_11913	pubMLST	PRJNA317462	SRR12612842	SAMN14640515	0.125	18134	8154	0	0	0	1	0	0	0	0	0	0	0	0	0	0	0	0	0	0	0	0	0	0	0	0	0	0	0	0	0	0	0	0	0	0	0	0	0	0
GCWGS-11771	2019	United States	North America	GCWGS_11771	pubMLST	PRJNA317462	SRR16999643	SAMN14640511	1	19568	7822	0	0	1	1	0	1	0	0	0	0	0	0	0	0	0	0	0	0	0	0	0	0	0	0	0	0	0	0	0	0	0	0	0	0	0	0	0	0
GCWGS-11770	2019	United States	North America	GCWGS_11770	pubMLST	PRJNA317462	SRR16999644	SAMN14640510	0.125	20434	13541	0	0	0	1	0	0	0	0	0	0	0	0	0	0	0	0	0	0	0	0	0	0	0	0	0	0	0	0	0	0	0	0	0	0	0	0	0	0
GCWGS-11769	2019	United States	North America	GCWGS_11769	pubMLST	PRJNA317462	SRR16999646	SAMN14640509	0.25	20444	9902	0	0	0	1	0	0	0	0	0	0	0	0	0	0	0	0	0	0	0	0	0	0	0	0	0	0	0	0	0	0	0	0	0	0	0	0	0	0
GCWGS-11751	2019	United States	North America	GCWGS_11751	pubMLST	PRJNA317462	SRR16999647	SAMN14640491	1	3935	9363	0	0	1	0	0	1	1	1	0	0	0	0	0	0	0	0	0	0	0	0	0	0	0	0	0	0	0	0	0	1	0	0	0	0	0	0	0	0
GCWGS-11750	2019	United States	North America	GCWGS_11750	pubMLST	PRJNA317462	SRR16999648	SAMN14640490	0.125	20052	1599	0	0	0	1	0	0	0	0	0	0	0	0	0	0	0	0	0	0	0	0	0	0	0	0	0	0	0	0	0	0	0	0	0	0	0	0	0	0
GCWGS-11749	2019	United States	North America	GCWGS_11749	pubMLST	PRJNA317462	SRR16999649	SAMN14640489	0.25	19233	7827	0	0	0	0	1	0	0	1	0	0	0	0	0	0	0	0	0	0	0	0	0	1	0	0	0	0	0	0	0	0	0	1	0	0	0	0	0	0
GCWGS-11748	2019	United States	North America	GCWGS_11748	pubMLST	PRJNA317462	SRR16999650	SAMN14640488	0.125	11461	1599	0	0	0	1	0	0	0	0	0	0	0	0	0	0	0	0	0	0	0	0	0	0	0	0	0	0	0	0	0	0	0	0	0	0	0	0	0	0
GCWGS-11747	2019	United States	North America	GCWGS_11747	pubMLST	PRJNA317462	SRR16999651	SAMN14640487	1	16206	9363	0	0	1	0	0	1	1	0	0	0	0	0	0	0	0	0	0	0	0	0	0	0	0	0	0	0	0	0	0	0	0	0	0	0	0	0	0	0
GCWGS-11746	2019	United States	North America	GCWGS_11746	pubMLST	PRJNA317462	SRR16999652	SAMN14640486	0.125	20507	10314	0	0	0	1	0	0	0	0	0	0	0	0	0	0	0	0	0	0	0	0	0	0	0	0	0	0	0	0	0	0	0	0	0	0	0	0	0	0
GCWGS-11745	2019	United States	North America	GCWGS_11745	pubMLST	PRJNA317462	SRR16999653	SAMN14640485	0.125	25	6962	0	0	0	0	0	0	0	0	0	0	0	0	0	0	0	0	0	0	0	0	0	0	0	0	0	0	0	0	0	0	0	0	0	0	0	0	0	0
GCWGS-11744	2019	United States	North America	GCWGS_11744	pubMLST	PRJNA317462	SRR16999654	SAMN14640484	0.5	20506	9902	0	0	0	1	0	1	0	0	0	0	0	0	0	0	0	0	0	0	0	0	0	0	0	0	0	0	0	0	0	0	0	0	0	0	0	0	0	0
GCWGS-11743	2019	United States	North America	GCWGS_11743	pubMLST	PRJNA317462	SRR16999655	SAMN14640483	2	18293	8134	0	0	1	0	0	1	1	0	0	0	0	0	0	0	0	0	0	0	0	0	0	0	0	0	0	0	0	0	0	0	0	0	0	0	0	0	0	0
GCWGS-11742	2019	United States	North America	GCWGS_11742	pubMLST	PRJNA317462	SRR16999658	SAMN14640482	0.25	20252	8143	0	0	0	1	0	0	0	0	0	0	0	0	0	0	0	0	0	0	0	0	0	0	0	0	0	0	0	0	0	0	0	0	0	0	0	0	0	0
GCWGS-11740	2019	United States	North America	GCWGS_11740	pubMLST	PRJNA317462	SRR16999660	SAMN14640480	0.125	16897	7363	0	0	0	0	1	0	0	1	0	0	0	0	0	0	0	0	0	0	0	0	0	1	0	0	0	0	0	0	0	0	0	1	0	0	0	0	0	0
GCWGS-11739	2019	United States	North America	GCWGS_11739	pubMLST	PRJNA317462	SRR16999661	SAMN14640479	0.25	20022	8126	0	0	0	0	0	0	0	0	0	0	0	0	0	0	0	0	0	0	0	0	0	0	0	0	0	0	0	0	0	0	0	0	0	0	0	0	0	0
GCWGS-11738	2019	United States	North America	GCWGS_11738	pubMLST	PRJNA317462	SRR16999662	SAMN14640478	0.125	16897	7363	0	0	0	0	1	0	0	1	0	0	0	0	0	0	0	0	0	0	0	0	0	1	0	0	0	0	0	0	0	0	0	1	0	0	0	0	0	0
GCWGS-11733	2019	United States	North America	GCWGS_11733	pubMLST	PRJNA317462	SRR12612868	SAMN14640473	0.125	14769	1583	0	0	0	1	0	0	0	0	0	0	0	0	0	0	0	0	0	0	0	0	0	0	0	0	0	0	0	0	0	0	0	0	0	0	0	0	0	0
GCWGS-11605	2019	United States	North America	GCWGS_11605	pubMLST	PRJNA317462	SRR16999687	SAMN14640472	0.25	18790	1579	0	0	0	0	1	0	0	1	0	0	0	0	0	0	0	0	0	0	0	0	0	1	0	0	0	0	0	0	0	0	0	1	0	0	0	0	0	0
GCWGS-11728	2019	United States	North America	GCWGS_11728	pubMLST	PRJNA317462	SRR12612874	SAMN14588960	0.25	758	11982	0	0	0	1	0	1	0	0	0	0	0	0	0	0	0	0	0	0	0	0	0	0	0	0	0	0	0	0	0	0	0	0	0	0	0	0	0	0
GCWGS-11725	2019	United States	North America	GCWGS_11725	pubMLST	PRJNA317462	SRR12612877	SAMN14588957	0.25	17261	1580	0	0	0	1	0	0	0	0	0	0	0	0	0	0	0	0	0	0	0	0	0	0	0	0	0	0	0	0	0	0	0	0	0	0	0	0	0	0
GCWGS-11722	2019	United States	North America	GCWGS_11722	pubMLST	PRJNA317462	SRR12612880	SAMN14588954	0.06	20504	1588	0	0	0	1	0	0	0	0	0	0	0	0	0	0	0	0	0	0	0	0	0	0	0	0	0	0	0	0	0	0	0	0	0	0	0	0	0	0
GCWGS-11720	2019	United States	North America	GCWGS_11720	pubMLST	PRJNA317462	SRR12612884	SAMN14588952	0.25	28	11986	0	0	0	0	0	0	0	0	0	0	0	0	0	0	0	0	0	0	0	0	0	0	1	0	0	0	0	0	0	0	0	0	0	0	0	0	0	0
GCWGS-11714	2019	United States	North America	GCWGS_11714	pubMLST	PRJNA317462	SRR12612888	SAMN14588946	0.125	645	1599	0	0	0	1	0	0	0	0	0	0	0	0	0	0	0	0	0	0	0	0	0	0	0	0	0	0	0	0	0	0	0	0	0	0	0	0	0	0
GCWGS-11713	2019	United States	North America	GCWGS_11713	pubMLST	PRJNA317462	SRR12612889	SAMN14588945	0.25	15070	13536	0	0	0	1	0	0	0	0	0	0	0	0	0	0	0	0	0	0	0	0	0	0	0	0	0	0	0	0	0	0	0	1	0	0	0	0	0	0
GCWGS-11706	2019	United States	North America	GCWGS_11706	pubMLST	PRJNA317462	SRR12612300	SAMN14588938	0.25	13476	10314	0	0	0	1	0	0	0	0	0	0	0	0	0	0	0	0	0	0	0	0	0	0	0	0	0	0	0	0	0	0	0	0	0	0	0	0	0	0
GCWGS-11701	2019	United States	North America	GCWGS_11701	pubMLST	PRJNA317462	SRR16999663	SAMN14588933	1	20051	8134	0	0	1	0	0	1	1	0	0	0	0	0	0	0	0	0	0	0	0	0	0	0	0	0	0	0	0	0	0	0	0	0	0	0	0	0	0	0
GCWGS-11700	2019	United States	North America	GCWGS_11700	pubMLST	PRJNA317462	SRR16999664	SAMN14588932	0.03	20431	10314	0	0	0	1	0	0	0	0	0	0	0	0	0	0	0	0	0	0	0	0	0	0	0	0	0	0	0	0	0	0	0	0	0	0	0	0	0	0
GCWGS-11698	2019	United States	North America	GCWGS_11698	pubMLST	PRJNA317462	SRR16999665	SAMN14588930	0.125	20503	7827	0	0	0	0	1	0	0	1	0	0	0	0	0	0	0	0	0	0	0	0	0	1	0	0	0	0	0	0	0	0	0	1	0	0	0	0	0	0
GCWGS-11693	2019	United States	North America	GCWGS_11693	pubMLST	PRJNA317462	SRR16999666	SAMN14588925	0.25	9918	8143	0	0	0	1	0	0	0	0	0	0	0	0	0	0	0	0	0	0	0	0	0	0	0	0	0	0	0	0	0	0	0	0	0	0	0	0	0	0
GCWGS-11692	2019	United States	North America	GCWGS_11692	pubMLST	PRJNA317462	SRR16999667	SAMN14588924	0.125	20502	10314	0	0	0	1	0	0	0	0	0	0	0	0	0	0	0	0	0	0	0	0	0	0	0	0	0	0	0	0	0	0	0	0	0	0	0	0	0	0
GCWGS-11684	2019	United States	North America	GCWGS_11684	pubMLST	PRJNA317462	SRR16999669	SAMN14588916	0.5	19568	7822	0	0	1	1	0	1	0	0	0	0	0	0	0	0	0	0	0	0	0	0	0	0	0	0	0	0	0	0	0	0	0	0	0	0	0	0	0	0
GCWGS-11683	2019	United States	North America	GCWGS_11683	pubMLST	PRJNA317462	SRR16999670	SAMN14588915	0.25	5624	1582	0	0	0	1	0	0	0	0	0	0	0	0	0	0	0	0	0	0	0	0	0	0	0	0	0	0	0	0	0	0	0	0	0	0	0	0	0	0
GCWGS-11682	2019	United States	North America	GCWGS_11682	pubMLST	PRJNA317462	SRR16999671	SAMN14588914	0.25	20501	13536	0	0	0	0	1	0	0	0	0	0	0	0	0	0	0	0	0	0	0	0	0	0	0	0	0	0	0	0	0	0	0	1	0	0	0	0	0	0
GCWGS-11681	2019	United States	North America	GCWGS_11681	pubMLST	PRJNA317462	SRR16999672	SAMN14588913	0.125	19759	10314	0	0	0	1	0	0	0	0	0	0	0	0	0	0	0	0	0	0	0	0	0	0	0	0	0	0	0	0	0	0	0	0	0	0	0	0	0	0
GCWGS-11680	2019	United States	North America	GCWGS_11680	pubMLST	PRJNA317462	SRR16999673	SAMN14588912	0.25	865	1584	0	0	0	0	0	0	0	0	0	0	0	0	0	0	0	0	0	0	0	0	0	0	0	0	0	0	0	0	0	0	0	0	0	0	0	0	0	0
GCWGS-11678	2019	United States	North America	GCWGS_11678	pubMLST	PRJNA317462	SRR16999674	SAMN14588910	0.25	1318	11413	0	0	0	0	0	0	0	0	0	0	0	0	0	0	0	0	0	0	0	0	0	0	0	0	0	0	0	0	0	0	0	0	0	0	0	0	0	0
GCWGS-11676	2019	United States	North America	GCWGS_11676	pubMLST	PRJNA317462	SRR16999675	SAMN14588908	0.06	338	1588	0	0	0	1	0	0	0	0	0	0	0	0	0	0	0	0	0	0	0	0	0	0	0	0	0	0	0	0	0	0	0	0	0	0	0	0	0	0
GCWGS-11675	2019	United States	North America	GCWGS_11675	pubMLST	PRJNA317462	SRR16999676	SAMN14588907	2	20050	9363	0	0	1	0	0	1	1	0	0	0	0	0	0	0	0	0	0	0	0	0	0	0	0	0	0	0	0	0	0	0	0	0	0	0	0	0	0	0
GCWGS-11672	2019	United States	North America	GCWGS_11672	pubMLST	PRJNA317462	SRR16999677	SAMN14588904	0.125	338	1588	0	0	0	1	0	0	0	0	0	0	0	0	0	0	0	0	0	0	0	0	0	0	0	0	0	0	0	0	0	0	0	0	0	0	0	0	0	0
GCWGS-11663	2019	United States	North America	GCWGS_11663	pubMLST	PRJNA317462	SRR16999678	SAMN14588895	1	16206	9363	0	0	1	0	0	1	1	0	0	0	0	0	0	0	0	0	0	0	0	0	0	0	0	0	0	0	0	0	0	0	0	0	0	0	0	0	0	0
GCWGS-11627	2019	United States	North America	GCWGS_11627	pubMLST	PRJNA317462	SRR12612338	SAMN14544076	0.125	589	8154	0	0	0	1	0	0	0	0	0	0	0	0	0	0	0	0	0	0	0	0	0	0	0	0	0	0	0	0	0	0	0	0	0	0	0	0	0	0
GCWGS-11626	2019	United States	North America	GCWGS_11626	pubMLST	PRJNA317462	SRR12612339	SAMN14544075	0.03	10386	7827	0	0	0	0	1	0	0	1	0	0	0	0	0	0	0	0	0	0	0	0	0	1	0	0	0	0	0	0	0	0	0	1	0	0	0	0	0	0
GCWGS-11625	2019	United States	North America	GCWGS_11625	pubMLST	PRJNA317462	SRR12612341	SAMN14544074	0.03	19985	8143	0	0	0	1	0	0	0	0	0	0	0	0	0	0	0	0	0	0	0	0	0	0	0	0	0	0	0	0	0	0	0	0	0	0	0	0	0	0
GCWGS-11612	2019	United States	North America	GCWGS_11612	pubMLST	PRJNA317462	SRR16999680	SAMN14544061	1	964	11422	0	0	1	0	0	1	1	0	0	0	0	0	0	0	0	0	0	0	0	0	0	0	0	1	0	0	0	0	0	0	0	0	0	0	0	0	0	0
GCWGS-11611	2019	United States	North America	GCWGS_11611	pubMLST	PRJNA317462	SRR16999681	SAMN14544060	0.25	20049	8126	0	0	0	0	0	0	0	0	0	0	0	0	0	0	0	0	0	0	0	0	0	0	0	0	0	0	0	0	0	1	0	0	0	0	0	0	0	0
GCWGS-11610	2019	United States	North America	GCWGS_11610	pubMLST	PRJNA317462	SRR16999682	SAMN14544059	0.25	19665	10314	0	0	0	1	0	0	0	0	0	0	0	0	0	0	0	0	0	0	0	0	0	0	0	0	0	0	0	0	0	0	0	0	0	0	0	0	0	0
GCWGS-11609	2019	United States	North America	GCWGS_11609	pubMLST	PRJNA317462	SRR16999683	SAMN14544058	0.125	17370	1583	0	0	0	1	0	0	0	0	0	0	0	0	0	0	0	0	0	0	0	0	0	0	0	0	0	0	0	0	0	0	0	0	0	0	0	0	0	0
GCWGS-11608	2019	United States	North America	GCWGS_11608	pubMLST	PRJNA317462	SRR16999684	SAMN14544057	0.125	20214	1583	0	0	0	1	0	0	0	1	0	0	0	0	0	0	0	0	0	0	0	0	0	0	0	0	0	0	0	0	0	1	0	0	0	0	0	0	0	0
GCWGS-11607	2019	United States	North America	GCWGS_11607	pubMLST	PRJNA317462	SRR16999685	SAMN14544056	0.25	5441;20981	1584	0	0	0	0	1	0	0	0	0	0	0	0	0	0	0	0	0	0	0	0	0	0	0	0	0	0	0	0	0	0	0	0	0	0	0	0	0	0
GCWGS-11606	2019	United States	North America	GCWGS_11606	pubMLST	PRJNA317462	SRR16999686	SAMN14544055	0.25	11461	10314	0	0	0	1	0	0	0	0	0	0	0	0	0	0	0	0	0	0	0	0	0	0	0	0	0	0	0	0	0	0	0	0	0	0	0	0	0	0
GCWGS-11604	2019	United States	North America	GCWGS_11604	pubMLST	PRJNA317462	SRR16999688	SAMN14544054	0.5	14994	7822	0	0	1	1	0	1	0	0	0	0	0	0	0	0	0	0	0	0	0	0	0	0	0	0	0	0	0	0	0	0	0	0	0	0	0	0	0	0
GCWGS-11599	2019	United States	North America	GCWGS_11599	pubMLST	PRJNA317462	SRR12612354	SAMN14544049	0.25	new	9363	0	0	0	1	0	1	0	0	0	0	0	0	0	0	0	0	0	0	0	0	0	0	0	0	0	0	0	0	0	0	0	0	0	0	0	0	0	0
GCWGS-11597	2019	United States	North America	GCWGS_11597	pubMLST	PRJNA317462	SRR12612356	SAMN14544047	0.25	20048	8143	0	0	0	1	0	0	0	0	0	0	0	0	0	0	0	0	0	0	0	0	0	0	0	0	0	0	0	0	0	0	0	0	0	0	0	0	0	0
GCWGS-11596	2019	United States	North America	GCWGS_11596	pubMLST	PRJNA317462	SRR12612357	SAMN14544046	0.03	new	9363	0	0	0	1	0	1	0	0	0	0	0	0	0	0	0	0	0	0	0	0	0	0	0	0	0	0	0	0	0	0	0	0	0	0	0	0	0	0
GCWGS-11595	2019	United States	North America	GCWGS_11595	pubMLST	PRJNA317462	SRR12612358	SAMN14544045	0.25	20228	15446	0	0	0	1	0	1	0	0	0	0	0	0	0	0	0	0	0	0	0	0	0	0	0	0	0	0	0	0	0	0	0	0	0	0	0	0	0	0
GCWGS-11594	2019	United States	North America	GCWGS_11594	pubMLST	PRJNA317462	SRR16999689	SAMN14544044	0.25	20022	8126	0	0	0	0	0	0	0	0	0	0	0	0	0	0	0	0	0	0	0	0	0	0	0	0	0	0	0	0	0	0	0	0	0	0	0	0	0	0
GCWGS-11177	2019	United States	North America	GCWGS_11177	pubMLST	PRJNA317462	SRR12612457	SAMN14544041	0.125	20026	1587	0	0	0	1	0	0	0	0	0	0	0	0	0	0	0	0	0	0	0	0	0	0	0	0	0	0	0	0	0	0	0	0	0	0	0	0	0	0
GCWGS-11176	2019	United States	North America	GCWGS_11176	pubMLST	PRJNA317462	SRR12612458	SAMN14544040	0.125	20025	11431	0	0	0	1	0	0	0	0	0	0	0	0	0	0	0	0	0	0	0	0	0	0	0	0	0	0	0	0	0	0	0	0	0	0	0	0	0	0
GCWGS-11524	2019	United States	North America	GCWGS_11524	pubMLST	PRJNA317462	SRR16999695	SAMN14502227	0.25	11461	10314	0	0	0	1	0	0	0	0	0	0	0	0	0	0	0	0	0	0	0	0	0	0	0	0	0	0	0	0	0	0	0	0	0	0	0	0	0	0
GCWGS-11523	2019	United States	North America	GCWGS_11523	pubMLST	PRJNA317462	SRR16999696	SAMN14502226	0.25	20045	9363	0	0	0	1	0	1	0	0	0	0	0	0	0	0	0	0	0	0	0	0	0	0	0	0	0	0	0	0	0	0	0	0	0	0	0	0	0	0
GCWGS-11522	2019	United States	North America	GCWGS_11522	pubMLST	PRJNA317462	SRR16999697	SAMN14502225	0.06	13476	1599	0	0	0	1	0	0	0	0	0	0	0	0	0	0	0	0	0	0	0	0	0	0	0	0	0	0	0	0	0	0	0	0	0	0	0	0	0	0
GCWGS-11515	2019	United States	North America	GCWGS_11515	pubMLST	PRJNA317462	SRR16999698	SAMN14502218	0.25	11627	10931	0	0	0	0	1	0	0	0	0	0	0	0	0	0	0	0	0	0	0	0	0	0	0	0	0	0	0	0	0	0	0	1	0	0	0	0	0	0
GCWGS-11514	2019	United States	North America	GCWGS_11514	pubMLST	PRJNA317462	SRR16999699	SAMN14502217	0.125	20044	6962	0	0	0	0	0	0	0	0	0	0	0	0	0	0	0	0	0	0	0	0	0	0	0	0	0	0	0	0	0	0	0	0	0	0	0	0	0	0
GCWGS-11513	2019	United States	North America	GCWGS_11513	pubMLST	PRJNA317462	SRR16999403	SAMN14502216	0.125	16856	15257	0	0	0	1	0	0	0	0	0	0	0	0	0	0	0	0	0	0	0	0	0	0	0	0	0	0	0	0	0	0	0	0	0	0	0	0	0	0
GCWGS-11512	2019	United States	North America	GCWGS_11512	pubMLST	PRJNA317462	SRR16999405	SAMN14502215	0.25	9918	13526	0	0	0	1	0	0	0	0	0	0	0	0	0	0	0	0	0	0	0	0	0	0	0	0	0	0	0	0	0	0	0	0	0	0	0	0	0	0
GCWGS-11511	2019	United States	North America	GCWGS_11511	pubMLST	PRJNA317462	SRR16999406	SAMN14502214	0.25	20496	11428	0	0	0	1	0	1	0	0	0	0	0	0	0	0	0	0	0	0	0	0	0	0	0	0	0	0	0	0	0	0	0	0	0	0	0	0	0	0
GCWGS-11509	2019	United States	North America	GCWGS_11509	pubMLST	PRJNA317462	SRR16999407	SAMN14502212	8	2992	9363	0	1	0	1	0	1	0	0	0	0	0	0	0	0	0	0	0	0	0	0	0	0	0	0	0	0	0	0	0	0	0	0	0	0	0	0	0	0
GCWGS-11492	2019	United States	North America	GCWGS_11492	pubMLST	PRJNA317462	SRR16999408	SAMN14484868	0.125	20427	7822	0	0	0	1	0	0	0	0	0	0	0	0	0	0	0	0	0	0	0	0	0	0	0	0	0	0	0	0	0	0	0	0	0	0	0	0	0	0
GCWGS-11491	2019	United States	North America	GCWGS_11491	pubMLST	PRJNA317462	SRR16999409	SAMN14484867	0.5	3395	8143	0	0	0	1	0	1	0	0	0	0	0	0	0	0	0	0	0	0	0	0	0	0	0	0	0	0	0	0	0	0	0	0	0	0	0	0	0	0
GCWGS-11489	2019	United States	North America	GCWGS_11489	pubMLST	PRJNA317462	SRR16999411	SAMN14484865	0.25	20424	18351	0	0	0	0	0	0	0	0	0	0	0	0	0	0	0	0	0	0	0	0	0	0	0	0	0	0	0	0	0	0	0	0	0	0	0	0	0	0
GCWGS-11488	2019	United States	North America	GCWGS_11488	pubMLST	PRJNA317462	SRR16999412	SAMN14484864	2	3935	9363	0	0	1	0	0	1	1	1	0	0	0	0	0	0	0	0	0	0	0	0	0	0	0	0	0	0	0	0	0	1	0	0	0	0	0	0	0	0
GCWGS-11412	2019	United States	North America	GCWGS_11412	pubMLST	PRJNA317462	SRR16999414	SAMN14484858	0.25	20495	10314	0	0	0	1	0	0	0	0	0	0	0	0	0	0	0	0	0	0	0	0	0	0	0	0	0	0	0	0	0	0	0	0	0	0	0	0	0	0
GCWGS-11411	2019	United States	North America	GCWGS_11411	pubMLST	PRJNA317462	SRR16999416	SAMN14484857	1	20043	9363	0	0	1	0	0	0	1	0	0	0	0	0	0	0	0	0	0	0	0	0	0	0	0	0	0	0	0	0	0	0	0	0	0	0	0	0	0	0
GCWGS-11410	2019	United States	North America	GCWGS_11410	pubMLST	PRJNA317462	SRR16999417	SAMN14484856	0.125	11461	1599	0	0	0	1	0	0	0	0	0	0	0	0	0	0	0	0	0	0	0	0	0	0	0	0	0	0	0	0	0	0	0	0	0	0	0	0	0	0
GCWGS-11409	2019	United States	North America	GCWGS_11409	pubMLST	PRJNA317462	SRR16999418	SAMN14484855	0.25	new	13266	0	0	0	1	0	0	0	0	0	0	0	0	0	0	0	0	0	0	0	0	0	0	0	0	0	0	0	0	0	0	0	0	0	0	0	0	0	0
GCWGS-11408	2019	United States	North America	GCWGS_11408	pubMLST	PRJNA317462	SRR16999419	SAMN14484854	0.125	11461	1599	0	0	0	1	0	0	0	0	0	0	0	0	0	0	0	0	0	0	0	0	0	0	0	0	0	0	0	0	0	0	0	0	0	0	0	0	0	0
GCWGS-11394	2019	United States	North America	GCWGS_11394	pubMLST	PRJNA317462	SRR16999420	SAMN14404047	1	19759	11982	0	0	1	0	0	1	1	0	0	0	0	0	0	0	0	0	0	0	0	0	0	0	0	0	0	0	0	0	0	0	0	0	0	0	0	0	0	0
GCWGS-11393	2019	United States	North America	GCWGS_11393	pubMLST	PRJNA317462	SRR16999421	SAMN14404046	1	3395	8143	0	0	0	1	0	1	0	0	0	0	0	0	0	0	0	0	0	0	0	0	0	0	0	0	0	0	0	0	0	0	0	0	0	0	0	0	0	0
GCWGS-11392	2019	United States	North America	GCWGS_11392	pubMLST	PRJNA317462	SRR16999422	SAMN14404045	2	20449	11422	0	0	1	0	0	1	1	0	0	0	0	0	0	0	0	0	0	0	0	0	0	0	0	0	0	0	0	0	0	0	0	0	0	0	0	0	0	0
GCWGS-11391	2019	United States	North America	GCWGS_11391	pubMLST	PRJNA317462	SRR16999423	SAMN14404044	0.125	20427	7822	0	0	0	1	0	0	0	0	0	0	0	0	0	0	0	0	0	0	0	0	0	0	0	0	0	0	0	0	0	0	0	0	0	0	0	0	0	0
GCWGS-11390	2019	United States	North America	GCWGS_11390	pubMLST	PRJNA317462	SRR16999424	SAMN14404043	2	3935	9363	0	0	1	0	0	1	1	1	0	0	0	0	0	0	0	0	0	0	0	0	0	0	0	0	0	0	0	0	0	1	0	0	0	0	0	0	0	0
GCWGS-11387	2019	United States	North America	GCWGS_11387	pubMLST	PRJNA317462	SRR16999425	SAMN14404040	0.125	11461	1599	0	0	0	1	0	0	0	0	0	0	0	0	0	0	0	0	0	0	0	0	0	0	0	0	0	0	0	0	0	0	0	0	0	0	0	0	0	0
GCWGS-11386	2019	United States	North America	GCWGS_11386	pubMLST	PRJNA317462	SRR16999427	SAMN14404039	0.25	4186	7359	0	0	0	1	0	0	0	0	0	0	0	0	0	0	0	0	0	0	0	0	0	0	0	0	0	0	0	0	0	0	0	0	0	0	0	0	0	0
GCWGS-11385	2019	United States	North America	GCWGS_11385	pubMLST	PRJNA317462	SRR16999428	SAMN14404038	0.25	16897	7363	0	0	0	0	1	0	0	1	0	0	0	0	0	0	0	0	0	0	0	0	0	1	0	0	0	0	0	0	0	0	0	1	0	0	0	0	0	0
GCWGS-11384	2019	United States	North America	GCWGS_11384	pubMLST	PRJNA317462	SRR16999429	SAMN14404037	0.25	20444	9902	0	0	0	1	0	0	0	0	0	0	0	0	0	0	0	0	0	0	0	0	0	0	0	0	0	0	0	0	0	0	0	0	0	0	0	0	0	0
GCWGS-11383	2019	United States	North America	GCWGS_11383	pubMLST	PRJNA317462	SRR16999430	SAMN14404036	0.25	15589	1583	0	0	0	1	0	0	0	0	0	0	0	0	0	0	0	0	0	0	0	0	0	0	0	0	0	0	0	0	0	0	0	0	0	0	0	0	0	0
GCWGS-11436	2019	United States	North America	GCWGS_11436	pubMLST	PRJNA317462	SRR16999413	SAMN14384420	0.06	5618	15237	0	0	0	0	0	0	0	0	0	0	0	0	0	0	0	0	0	0	0	0	0	0	0	0	0	0	0	0	0	0	0	0	0	0	0	0	0	0
GCWGS-11378	2019	United States	North America	GCWGS_11378	pubMLST	PRJNA317462	SRR16999431	SAMN14347658	0.25	20042	9902	0	0	0	1	0	0	0	0	0	0	0	0	0	0	0	0	0	0	0	0	0	0	0	0	0	0	0	0	0	0	0	0	0	0	0	0	0	0
GCWGS-11377	2019	United States	North America	GCWGS_11377	pubMLST	PRJNA317462	SRR16999432	SAMN14347657	0.25	13966	8143	0	0	0	1	0	0	0	0	0	0	0	0	0	0	0	0	0	0	0	0	0	0	0	0	0	0	0	0	0	0	0	0	0	0	0	0	0	0
GCWGS-11376	2019	United States	North America	GCWGS_11376	pubMLST	PRJNA317462	SRR16999433	SAMN14347656	0.25	20467	1599	0	0	0	1	0	0	0	0	0	0	0	0	0	0	0	0	0	0	0	0	0	0	0	0	0	0	0	0	0	0	0	0	0	0	0	0	0	0
GCWGS-11375	2019	United States	North America	GCWGS_11375	pubMLST	PRJNA317462	SRR16999434	SAMN14347655	0.25	20041	13736	0	0	0	0	1	0	0	0	0	0	0	0	0	0	0	0	0	0	0	0	0	0	0	0	0	0	0	0	0	0	0	0	0	0	0	0	0	0
GCWGS-11374	2019	United States	North America	GCWGS_11374	pubMLST	PRJNA317462	SRR16999732	SAMN14347654	0.125	11461	1599	0	0	0	1	0	0	0	0	0	0	0	0	0	0	0	0	0	0	0	0	0	0	0	0	0	0	0	0	0	0	0	0	0	0	0	0	0	0
GCWGS-11309	2019	United States	North America	GCWGS_11309	pubMLST	PRJNA317462	SRR12612389	SAMN14347627	0.25	11461	10314	0	0	0	1	0	0	0	0	0	0	0	0	0	0	0	0	0	0	0	0	0	0	0	0	0	0	0	0	0	0	0	0	0	0	0	0	0	0
GCWGS-11308	2019	United States	North America	GCWGS_11308	pubMLST	PRJNA317462	SRR12612390	SAMN14347626	0.125	20038	1892	0	0	0	0	0	0	0	0	0	0	0	0	0	0	0	0	0	0	0	0	0	0	0	0	0	0	0	0	0	0	0	0	0	0	0	0	0	0
GCWGS-11220	2019	United States	North America	GCWGS_11220	pubMLST	PRJNA317462	SRR12612433	SAMN14347606	2	3935	11422	0	0	1	0	0	1	1	1	0	0	0	0	0	0	0	0	0	0	0	0	0	0	0	0	0	0	0	0	0	1	0	0	0	0	0	0	0	0
GCWGS-11286	2019	United States	North America	GCWGS_11286	pubMLST	PRJNA317462	SRR12612405	SAMN14343262	0.25	20037	11428	0	0	0	1	0	1	0	0	0	0	0	0	0	0	0	0	0	0	0	0	0	0	0	0	0	0	0	0	0	0	0	0	0	0	0	0	0	0
GCWGS-11284	2019	United States	North America	GCWGS_11284	pubMLST	PRJNA317462	SRR12612408	SAMN14343260	0.25	20036	8143	0	0	0	1	0	0	0	0	0	0	0	0	0	0	0	0	0	0	0	0	0	0	0	0	0	0	0	0	0	0	0	0	0	0	0	0	0	0
GCWGS-11283	2019	United States	North America	GCWGS_11283	pubMLST	PRJNA317462	SRR12612409	SAMN14343259	0.25	19695	8143	0	0	0	1	0	0	0	0	0	0	0	0	0	0	0	0	0	0	0	0	0	0	0	0	0	0	0	0	0	0	0	0	0	0	0	0	0	0
GCWGS-11282	2019	United States	North America	GCWGS_11282	pubMLST	PRJNA317462	SRR12612410	SAMN14343258	0.25	24166	1893	0	0	0	0	0	0	0	0	0	0	0	0	0	0	0	0	0	0	0	0	0	0	1	0	0	0	0	0	0	0	0	0	0	0	0	0	0	0
GCWGS-11259	2019	United States	North America	GCWGS_11259	pubMLST	PRJNA317462	SRR16999753	SAMN14291749	0.03	16953	9363	0	0	1	0	0	1	1	1	0	0	0	0	0	0	0	0	0	0	0	0	0	0	0	0	0	0	0	0	0	1	0	0	0	0	0	0	0	0
GCWGS-11258	2019	United States	North America	GCWGS_11258	pubMLST	PRJNA317462	SRR16999754	SAMN14291748	0.125	19975	7827	0	0	0	0	1	0	0	0	0	0	0	0	0	0	0	0	0	0	0	0	0	0	0	0	0	0	0	0	0	0	0	0	0	0	0	0	0	0
GCWGS-11257	2019	United States	North America	GCWGS_11257	pubMLST	PRJNA317462	SRR16999755	SAMN14291747	0.06	3395	8143	0	0	0	1	0	0	0	0	0	0	0	0	0	0	0	0	0	0	0	0	0	0	0	0	0	0	0	0	0	0	0	0	0	0	0	0	0	0
GCWGS-11256	2019	United States	North America	GCWGS_11256	pubMLST	PRJNA317462	SRR16999757	SAMN14291746	0.25	12547	10314	0	0	0	1	0	0	0	0	0	0	0	0	0	0	0	0	0	0	0	0	0	0	0	0	0	0	0	0	0	0	0	0	0	0	0	0	0	0
GCWGS-11254	2019	United States	North America	GCWGS_11254	pubMLST	PRJNA317462	SRR16999758	SAMN14291744	0.25	12547	10314	0	0	0	1	0	0	0	0	0	0	0	0	0	0	0	0	0	0	0	0	0	0	0	0	0	0	0	0	0	0	0	0	0	0	0	0	0	0
GCWGS-11271	2019	United States	North America	GCWGS_11271	pubMLST	PRJNA317462	SRR16999748	SAMN14291743	0.125	20490	10314	0	0	0	1	0	0	0	0	0	0	0	0	0	0	0	0	0	0	0	0	0	0	0	0	0	0	0	0	0	0	0	0	0	0	0	0	0	0
GCWGS-11269	2019	United States	North America	GCWGS_11269	pubMLST	PRJNA317462	SRR16999750	SAMN14291741	0.03	12004	1582	0	0	0	1	0	0	0	0	0	0	0	0	0	0	0	0	0	0	0	0	0	0	0	0	0	0	0	0	0	0	0	0	0	0	0	0	0	0
GCWGS-11265	2019	United States	North America	GCWGS_11265	pubMLST	PRJNA317462	SRR16999751	SAMN14291740	0.25	20489	8143	0	0	0	1	0	0	0	0	0	0	0	0	0	0	0	0	0	0	0	0	0	0	0	0	0	0	0	0	0	0	0	0	0	0	0	0	0	0
GCWGS-11264	2019	United States	North America	GCWGS_11264	pubMLST	PRJNA317462	SRR16999752	SAMN14291739	0.5	20488	8143	0	0	0	0	1	0	0	0	0	0	0	0	0	0	0	0	0	0	0	0	0	0	0	0	0	0	0	0	0	0	0	0	0	0	0	0	0	0
GCWGS-11253	2019	United States	North America	GCWGS_11253	pubMLST	PRJNA317462	SRR16999759	SAMN14291738	0.06	20487	13413	0	0	0	1	0	0	0	0	0	0	0	0	0	0	0	0	0	0	0	0	0	0	0	0	0	0	0	0	0	0	0	0	0	0	0	0	0	0
GCWGS-11252	2019	United States	North America	GCWGS_11252	pubMLST	PRJNA317462	SRR16999760	SAMN14291737	0.25	4654	1901	0	0	0	0	1	0	0	1	0	0	0	0	0	0	0	0	0	0	0	0	0	0	0	0	0	0	0	0	0	1	0	0	0	0	0	0	0	0
GCWGS-11251	2019	United States	North America	GCWGS_11251	pubMLST	PRJNA317462	SRR16999761	SAMN14291736	0.125	20035	13413	0	0	0	1	0	0	0	0	0	0	0	0	0	0	0	0	0	0	0	0	0	0	0	0	0	0	0	0	0	0	0	0	0	0	0	0	0	0
GCWGS-11250	2019	United States	North America	GCWGS_11250	pubMLST	PRJNA317462	SRR16999762	SAMN14291735	0.125	20034	13413	0	0	0	1	0	0	0	0	0	0	0	0	0	0	0	0	0	0	0	0	0	0	0	0	0	0	0	0	0	0	0	0	0	0	0	0	0	0
GCWGS-11249	2019	United States	North America	GCWGS_11249	pubMLST	PRJNA317462	SRR16999763	SAMN14291734	0.25	641	10314	0	0	0	1	0	0	0	0	0	0	0	0	0	0	0	0	0	0	0	0	0	0	0	0	0	0	0	0	0	0	0	0	0	0	0	0	0	0
GCWGS-11248	2019	United States	North America	GCWGS_11248	pubMLST	PRJNA317462	SRR16999435	SAMN14226346	0.03	20247	1588	0	0	0	1	0	0	0	0	0	0	0	0	0	0	0	0	0	0	0	0	0	0	0	0	0	0	0	0	0	0	0	0	0	0	0	0	0	0
GCWGS-11247	2019	United States	North America	GCWGS_11247	pubMLST	PRJNA317462	SRR16999436	SAMN14226345	1	7289	1579	0	0	0	0	1	0	0	1	0	0	0	0	0	0	0	0	0	0	0	0	0	1	0	0	0	0	0	0	0	0	0	1	0	0	0	0	0	0
GCWGS-11246	2019	United States	North America	GCWGS_11246	pubMLST	PRJNA317462	SRR16999437	SAMN14226344	0.03	20033	1588	0	0	0	1	0	0	0	0	0	0	0	0	0	0	0	0	0	0	0	0	0	0	0	0	0	0	0	0	0	0	0	0	0	0	0	0	0	0
GCWGS-11245	2019	United States	North America	GCWGS_11245	pubMLST	PRJNA317462	SRR16999440	SAMN14226343	0.125	20032	1901	0	0	0	0	1	0	0	0	0	0	0	0	0	0	0	0	0	0	0	0	0	0	0	0	0	0	0	0	0	0	0	0	0	0	0	0	0	0
GCWGS-11244	2019	United States	North America	GCWGS_11244	pubMLST	PRJNA317462	SRR16999441	SAMN14226342	0.125	20031	6962	0	0	0	0	0	0	0	0	0	0	0	0	0	0	0	0	0	0	0	0	0	0	0	0	0	0	0	0	0	0	0	0	0	0	0	0	0	0
GCWGS-11242	2019	United States	North America	GCWGS_11242	pubMLST	PRJNA317462	SRR16999442	SAMN14226340	0.125	20030	12905	0	0	0	1	0	0	0	0	0	0	0	0	0	0	0	0	0	0	0	0	0	0	0	0	0	0	0	0	0	0	0	0	0	0	0	0	0	0
GCWGS-11241	2019	United States	North America	GCWGS_11241	pubMLST	PRJNA317462	SRR16999443	SAMN14226339	0.5	424	12093	0	0	0	0	1	0	0	0	0	0	0	0	0	0	0	0	0	0	0	0	0	0	0	0	0	0	0	0	0	0	0	0	0	0	0	0	0	0
GCWGS-11240	2019	United States	North America	GCWGS_11240	pubMLST	PRJNA317462	SRR16999444	SAMN14226338	0.125	11461	1599	0	0	0	1	0	0	0	0	0	0	0	0	0	0	0	0	0	0	0	0	0	0	0	0	0	0	0	0	0	0	0	0	0	0	0	0	0	0
GCWGS-11239	2019	United States	North America	GCWGS_11239	pubMLST	PRJNA317462	SRR16999445	SAMN14226337	0.25	5624	8143	0	0	0	1	0	0	0	0	0	0	0	0	0	0	0	0	0	0	0	0	0	0	0	0	0	0	0	0	0	0	0	0	0	0	0	0	0	0
GCWGS-11355	2019	United States	North America	GCWGS_11355	pubMLST	PRJNA317462	SRR16999733	SAMN14214380	0.25	20040	7363	0	0	0	0	1	0	0	1	0	0	0	0	0	0	0	0	0	0	0	0	0	1	0	0	0	0	0	0	0	0	0	1	0	0	0	0	0	0
GCWGS-11354	2019	United States	North America	GCWGS_11354	pubMLST	PRJNA317462	SRR16999735	SAMN14214379	0.125	12547	10314	0	0	0	1	0	0	0	0	0	0	0	0	0	0	0	0	0	0	0	0	0	0	0	0	0	0	0	0	0	0	0	0	0	0	0	0	0	0
GCWGS-11353	2019	United States	North America	GCWGS_11353	pubMLST	PRJNA317462	SRR16999736	SAMN14214378	0.125	15589	1583	0	0	0	1	0	0	0	0	0	0	0	0	0	0	0	0	0	0	0	0	0	0	0	0	0	0	0	0	0	0	0	0	0	0	0	0	0	0
GCWGS-11349	2019	United States	North America	GCWGS_11349	pubMLST	PRJNA317462	SRR16999737	SAMN14214374	0.03	20039	13541	0	0	0	1	0	0	0	0	0	0	0	0	0	0	0	0	0	0	0	0	0	0	0	0	0	0	0	0	0	0	0	0	0	0	0	0	0	0
GCWGS-11348	2019	United States	North America	GCWGS_11348	pubMLST	PRJNA317462	SRR16999738	SAMN14214373	0.25	20444	9902	0	0	0	1	0	0	0	0	0	0	0	0	0	0	0	0	0	0	0	0	0	0	0	0	0	0	0	0	0	0	0	0	0	0	0	0	0	0
GCWGS-11342	2019	United States	North America	GCWGS_11342	pubMLST	PRJNA317462	SRR16999739	SAMN14214367	0.25	340	8143	0	0	0	1	0	0	0	0	0	0	0	0	0	0	0	0	0	0	0	0	0	0	0	0	0	0	0	0	0	0	0	0	0	0	0	0	0	0
GCWGS-11341	2019	United States	North America	GCWGS_11341	pubMLST	PRJNA317462	SRR16999740	SAMN14214366	1	5961	9363	0	0	1	0	0	1	1	1	0	0	0	0	0	0	0	0	0	0	0	0	0	0	0	0	0	0	0	0	0	1	0	0	0	0	0	0	0	0
GCWGS-11339	2019	United States	North America	GCWGS_11339	pubMLST	PRJNA317462	SRR16999741	SAMN14214364	0.125	340	8143	0	0	0	1	0	0	0	0	0	0	0	0	0	0	0	0	0	0	0	0	0	0	0	0	0	0	0	0	0	0	0	0	0	0	0	0	0	0
GCWGS-11338	2019	United States	North America	GCWGS_11338	pubMLST	PRJNA317462	SRR16999742	SAMN14214363	1	6831	9363	0	0	0	1	0	1	0	0	0	0	0	0	0	0	0	0	0	0	0	0	0	0	0	0	0	0	0	0	0	0	0	0	0	0	0	0	0	0
GCWGS-11337	2019	United States	North America	GCWGS_11337	pubMLST	PRJNA317462	SRR16999743	SAMN14214362	0.25	3307	18479	0	0	0	1	0	0	0	0	0	0	0	0	0	0	0	0	0	0	0	0	0	0	0	0	0	0	0	0	0	0	0	0	0	0	0	0	0	0
GCWGS-11336	2019	United States	North America	GCWGS_11336	pubMLST	PRJNA317462	SRR16999744	SAMN14214361	0.125	20492	13533	0	0	0	0	0	0	0	0	0	0	0	0	0	0	0	0	0	0	0	0	0	0	0	0	0	0	0	0	0	0	0	0	0	0	0	0	0	0
GCWGS-11335	2019	United States	North America	GCWGS_11335	pubMLST	PRJNA317462	SRR16999746	SAMN14214360	0.25	11025	9363	0	0	0	1	0	1	0	0	0	0	0	0	0	0	0	0	0	0	0	0	0	0	0	0	0	0	0	0	0	0	0	0	0	0	0	0	0	0
GCWGS-11334	2019	United States	North America	GCWGS_11334	pubMLST	PRJNA317462	SRR16999747	SAMN14214359	0.25	3307	18479	0	0	0	1	0	0	0	0	0	0	0	0	0	0	0	0	0	0	0	0	0	0	0	0	0	0	0	0	0	0	0	0	0	0	0	0	0	0
GCWGS-11057	2019	United States	North America	GCWGS_11057	pubMLST	PRJNA317462	SRR16999556	SAMN14214351	0.125	865	1584	0	0	0	0	0	0	0	0	0	0	0	0	0	0	0	0	0	0	0	0	0	0	0	0	0	0	0	0	0	0	0	0	0	0	0	0	0	0
GCWGS-11211	2019	United States	North America	GCWGS_11211	pubMLST	PRJNA317462	SRR12612443	SAMN14210619	2	20029	11422	0	0	1	0	0	1	1	0	0	0	0	0	0	0	0	0	0	0	0	0	0	0	0	0	0	0	0	0	0	0	0	0	0	0	0	0	0	0
GCWGS-11207	2019	United States	North America	GCWGS_11207	pubMLST	PRJNA317462	SRR12612447	SAMN14210615	1	7973	11422	0	0	1	0	0	1	1	1	0	0	0	0	0	0	0	0	0	0	0	0	0	0	0	0	0	0	0	0	0	1	0	0	0	0	0	0	0	0
GCWGS-11204	2019	United States	North America	GCWGS_11204	pubMLST	PRJNA317462	SRR16999446	SAMN14210612	2	3935	11422	0	0	1	0	0	1	1	1	0	0	0	0	0	0	0	0	0	0	0	0	0	0	0	0	0	0	0	0	0	1	0	0	0	0	0	0	0	0
GCWGS-11202	2019	United States	North America	GCWGS_11202	pubMLST	PRJNA317462	SRR16999448	SAMN14210610	0.03	20028	10316	0	0	0	0	0	0	0	0	0	0	0	0	0	0	0	0	0	0	0	0	0	0	0	0	0	0	0	0	0	0	0	0	0	0	0	0	0	0
GCWGS-11187	2019	United States	North America	GCWGS_11187	pubMLST	PRJNA317462	SRR16999457	SAMN14210609	0.03	865	18344	0	0	0	0	0	0	0	0	0	0	0	0	0	0	0	0	0	0	0	0	0	0	0	0	0	0	0	0	0	0	0	0	0	0	0	0	0	0
GCWGS-11201	2019	United States	North America	GCWGS_11201	pubMLST	PRJNA317462	SRR16999449	SAMN14210608	0.25	20467	1599	0	0	0	1	0	0	0	0	0	0	0	0	0	0	0	0	0	0	0	0	0	0	0	0	0	0	0	0	0	0	0	0	0	0	0	0	0	0
GCWGS-11196	2019	United States	North America	GCWGS_11196	pubMLST	PRJNA317462	SRR16999451	SAMN14210603	0.25	11025	9363	0	0	0	1	0	1	0	0	0	0	0	0	0	0	0	0	0	0	0	0	0	0	0	0	0	0	0	0	0	0	0	0	0	0	0	0	0	0
GCWGS-11192	2019	United States	North America	GCWGS_11192	pubMLST	PRJNA317462	SRR16999452	SAMN14210599	0.125	16205	18475	0	0	0	1	0	0	0	0	0	0	0	0	0	0	0	0	0	0	0	0	0	0	0	0	0	0	0	0	0	0	0	0	0	0	0	0	0	0
GCWGS-11191	2019	United States	North America	GCWGS_11191	pubMLST	PRJNA317462	SRR16999453	SAMN14210598	0.125	13484	1599	0	0	0	1	0	0	0	0	0	0	0	0	0	0	0	0	0	0	0	0	0	0	0	0	0	0	0	0	0	0	0	0	0	0	0	0	0	0
GCWGS-11190	2019	United States	North America	GCWGS_11190	pubMLST	PRJNA317462	SRR16999454	SAMN14210597	0.25	20468	7822	0	0	0	1	0	0	0	1	0	0	0	0	0	0	0	0	0	0	0	0	0	1	0	0	0	0	0	0	0	0	0	0	0	0	0	0	0	0
GCWGS-11189	2019	United States	North America	GCWGS_11189	pubMLST	PRJNA317462	SRR16999455	SAMN14210596	0.25	20027	7363	0	0	0	1	0	0	0	0	0	0	0	0	0	0	0	0	0	0	0	0	0	0	0	0	0	0	0	0	0	0	0	0	0	0	0	0	0	0
GCWGS-11188	2019	United States	North America	GCWGS_11188	pubMLST	PRJNA317462	SRR16999456	SAMN14210595	0.25	10259	18476	0	0	0	0	1	0	0	1	0	0	0	0	0	0	0	0	0	0	0	0	0	1	0	0	0	0	0	0	0	0	0	1	0	0	0	0	0	0
GCWGS-11186	2019	United States	North America	GCWGS_11186	pubMLST	PRJNA317462	SRR16999458	SAMN14210594	0.125	4907	1584	0	0	0	0	0	0	0	0	0	0	0	0	0	0	0	0	0	0	0	0	0	0	0	0	0	0	0	0	0	0	0	0	0	0	0	0	0	0
GCWGS-11170	2019	United States	North America	GCWGS_11170	pubMLST	PRJNA317462	SRR12612465	SAMN14170561	0.03	20024	9363	0	0	0	1	0	1	0	0	0	0	0	0	0	0	0	0	0	0	0	0	0	0	0	0	0	0	0	0	0	0	0	0	0	0	0	0	0	0
GCWGS-11167	2019	United States	North America	GCWGS_11167	pubMLST	PRJNA317462	SRR16999459	SAMN14170558	0.25	5441	1584	0	0	0	0	1	0	0	0	0	0	0	0	0	0	0	0	0	0	0	0	0	0	0	0	0	0	0	0	0	0	0	0	0	0	0	0	0	0
GCWGS-11166	2019	United States	North America	GCWGS_11166	pubMLST	PRJNA317462	SRR16999460	SAMN14170557	16	20433	9363	0	0	1	0	0	1	0	0	0	1	0	0	0	0	0	0	0	0	0	0	0	0	0	0	0	0	0	0	0	0	0	0	0	0	0	0	0	0
GCWGS-11165	2019	United States	North America	GCWGS_11165	pubMLST	PRJNA317462	SRR16999462	SAMN14170556	2	3935	9363	0	0	1	0	0	1	1	1	0	0	0	0	0	0	0	0	0	0	0	0	0	0	0	0	0	0	0	0	0	1	0	0	0	0	0	0	0	0
GCWGS-11164	2019	United States	North America	GCWGS_11164	pubMLST	PRJNA317462	SRR16999463	SAMN14170555	0.25	19934	7363	0	0	0	0	1	0	0	1	0	0	0	0	0	0	0	0	0	0	0	0	0	0	0	0	0	0	0	0	0	1	0	1	0	0	0	0	0	0
GCWGS-11163	2019	United States	North America	GCWGS_11163	pubMLST	PRJNA317462	SRR16999464	SAMN14170554	1	18293	8134	0	0	1	0	0	1	1	0	0	0	0	0	0	0	0	0	0	0	0	0	0	0	0	0	0	0	0	0	0	0	0	0	0	0	0	0	0	0
GCWGS-11153	2019	United States	North America	GCWGS_11153	pubMLST	PRJNA317462	SRR12612477	SAMN14170544	0.25	340	8143	0	0	0	1	0	0	0	0	0	0	0	0	0	0	0	0	0	0	0	0	0	0	0	0	0	0	0	0	0	0	0	0	0	0	0	0	0	0
GCWGS-11146	2019	United States	North America	GCWGS_11146	pubMLST	PRJNA317462	SRR12612485	SAMN14170537	0.25	13279	8143	0	0	0	1	0	0	0	0	0	0	0	0	0	0	0	0	0	0	0	0	0	0	0	0	0	0	0	0	0	0	0	0	0	0	0	0	0	0
GCWGS-11145	2019	United States	North America	GCWGS_11145	pubMLST	PRJNA317462	SRR12612486	SAMN14170536	0.25	20470	1584	0	0	0	0	0	0	0	0	0	0	0	0	0	0	0	0	0	0	0	0	0	0	0	0	0	0	0	0	0	0	0	0	0	0	0	0	0	0
GCWGS-11122	2019	United States	North America	GCWGS_11122	pubMLST	PRJNA317462	SRR16999465	SAMN14170513	0.25	11461	10314	0	0	0	1	0	0	0	0	0	0	0	0	0	0	0	0	0	0	0	0	0	0	0	0	0	0	0	0	0	0	0	0	0	0	0	0	0	0
GCWGS-11121	2019	United States	North America	GCWGS_11121	pubMLST	PRJNA317462	SRR16999466	SAMN14170512	0.25	19984	1901	0	0	0	1	0	0	0	0	0	0	0	0	0	0	0	0	0	0	0	0	0	0	0	0	0	0	0	0	0	0	0	1	0	0	0	0	0	0
GCWGS-11120	2019	United States	North America	GCWGS_11120	pubMLST	PRJNA317462	SRR16999531	SAMN14170511	0.25	20254	13413	0	0	0	1	0	0	0	0	0	0	0	0	0	0	0	0	0	0	0	0	0	0	0	0	0	0	0	0	0	0	0	0	0	0	0	0	0	0
GCWGS-11119	2019	United States	North America	GCWGS_11119	pubMLST	PRJNA317462	SRR16999532	SAMN14170510	0.25	15589	1583	0	0	0	1	0	0	0	0	0	0	0	0	0	0	0	0	0	0	0	0	0	0	0	0	0	0	0	0	0	0	0	0	0	0	0	0	0	0
GCWGS-11118	2019	United States	North America	GCWGS_11118	pubMLST	PRJNA317462	SRR16999533	SAMN14170509	0.25	8271	13413	0	0	0	1	0	0	0	0	0	0	0	0	0	0	0	0	0	0	0	0	0	1	0	0	0	0	0	0	0	0	0	0	0	0	0	0	0	0
GCWGS-11117	2019	United States	North America	GCWGS_11117	pubMLST	PRJNA317462	SRR16999534	SAMN14170508	0.5	17972	11706	0	0	0	1	0	1	0	0	0	0	0	0	0	0	0	0	0	0	0	0	0	0	0	0	0	0	0	0	0	0	0	0	0	0	0	0	0	0
GCWGS-11116	2019	United States	North America	GCWGS_11116	pubMLST	PRJNA317462	SRR16999535	SAMN14170507	0.25	13235	7363	0	0	0	0	1	0	0	0	0	0	0	0	0	0	0	0	0	0	0	0	0	0	0	0	0	0	0	0	0	0	0	1	0	0	0	0	0	0
GCWGS-11115	2019	United States	North America	GCWGS_11115	pubMLST	PRJNA317462	SRR16999537	SAMN14170506	8	16099	8156	0	1	0	0	1	0	0	0	0	0	0	0	0	0	0	0	0	0	0	0	0	0	0	0	0	0	0	0	0	0	0	0	0	0	0	0	0	0
GCWGS-11114	2019	United States	North America	GCWGS_11114	pubMLST	PRJNA317462	SRR16999538	SAMN14170505	0.25	14769	1583	0	0	0	1	0	0	0	0	0	0	0	0	0	0	0	0	0	0	0	0	0	0	0	0	0	0	0	0	0	0	0	0	0	0	0	0	0	0
GCWGS-11113	2019	United States	North America	GCWGS_11113	pubMLST	PRJNA317462	SRR16999539	SAMN14170504	0.125	19983	1583	0	0	0	1	0	0	0	0	0	0	0	0	0	0	0	0	0	0	0	0	0	0	0	0	0	0	0	0	0	0	0	0	0	0	0	0	0	0
GCWGS-11110	2019	United States	North America	GCWGS_11110	pubMLST	PRJNA317462	SRR16999540	SAMN14170501	0.25	19982	1580	0	0	0	1	0	0	0	0	0	0	0	0	0	0	0	0	0	0	0	0	0	0	0	0	0	0	0	0	0	0	0	0	0	0	0	0	0	0
GCWGS-11109	2019	United States	North America	GCWGS_11109	pubMLST	PRJNA317462	SRR16999541	SAMN14170500	2	3935	11422	0	0	1	0	0	1	1	1	0	0	0	0	0	0	0	0	0	0	0	0	0	0	0	0	0	0	0	0	0	1	0	0	0	0	0	0	0	0
GCWGS-11108	2019	United States	North America	GCWGS_11108	pubMLST	PRJNA317462	SRR16999542	SAMN14170499	0.125	1105	1588	0	0	0	0	0	0	0	0	0	0	0	0	0	0	0	0	0	0	0	0	0	0	0	0	0	0	0	0	0	0	0	0	0	0	0	0	0	0
GCWGS-11107	2019	United States	North America	GCWGS_11107	pubMLST	PRJNA317462	SRR16999543	SAMN14170498	0.25	20023	8161	0	0	0	1	0	0	0	0	0	0	0	0	0	0	0	0	0	0	0	0	0	0	0	0	0	0	0	0	0	0	0	0	0	0	0	0	0	0
GCWGS-11106	2019	United States	North America	GCWGS_11106	pubMLST	PRJNA317462	SRR16999544	SAMN14170497	1	19759	11982	0	0	1	0	0	1	1	0	0	0	0	0	0	0	0	0	0	0	0	0	0	0	0	0	0	0	0	0	0	0	0	0	0	0	0	0	0	0
GCWGS-11105	2019	United States	North America	GCWGS_11105	pubMLST	PRJNA317462	SRR16999545	SAMN14170496	0.125	20447	1583	0	0	0	1	0	0	0	0	0	0	0	0	0	0	0	0	0	0	0	0	0	0	0	0	0	0	0	0	0	0	0	0	0	0	0	0	0	0
GCWGS-11104	2019	United States	North America	GCWGS_11104	pubMLST	PRJNA317462	SRR16999546	SAMN14170495	0.25	20483	13956	0	0	0	0	1	0	0	0	0	0	0	0	0	0	0	0	0	0	0	0	0	0	0	0	0	0	0	0	0	0	0	0	0	0	0	0	0	0
GCWGS-11102	2019	United States	North America	GCWGS_11102	pubMLST	PRJNA317462	SRR16999549	SAMN14170493	0.25	19981	8143	0	0	0	1	0	0	0	0	0	0	0	0	0	0	0	0	0	0	0	0	0	0	0	0	0	0	0	0	0	0	0	0	0	0	0	0	0	0
GCWGS-11094	2019	United States	North America	GCWGS_11094	pubMLST	PRJNA317462	SRR16999550	SAMN14170485	0.25	16856	10314	0	0	0	1	0	0	0	0	0	0	0	0	0	0	0	0	0	0	0	0	0	0	0	0	0	0	0	0	0	0	0	0	0	0	0	0	0	0
GCWGS-11080	2019	United States	North America	GCWGS_11080	pubMLST	PRJNA317462	SRR16999551	SAMN14170471	0.25	20022	8126	0	0	0	0	0	0	0	0	0	0	0	0	0	0	0	0	0	0	0	0	0	0	0	0	0	0	0	0	0	0	0	0	0	0	0	0	0	0
GCWGS-11079	2019	United States	North America	GCWGS_11079	pubMLST	PRJNA317462	SRR16999552	SAMN14170470	0.25	new	8126	0	0	0	1	0	1	0	0	0	0	0	0	0	0	0	0	0	0	0	0	0	0	0	0	0	0	0	0	0	0	0	0	0	0	0	0	0	0
GCWGS-11078	2019	United States	North America	GCWGS_11078	pubMLST	PRJNA317462	SRR16999553	SAMN14170469	0.25	16897	7363	0	0	0	0	1	0	0	1	0	0	0	0	0	0	0	0	0	0	0	0	0	1	0	0	0	0	0	0	0	0	0	1	0	0	0	0	0	0
GCWGS-11077	2019	United States	North America	GCWGS_11077	pubMLST	PRJNA317462	SRR16999554	SAMN14170468	0.125	16897	7363	0	0	0	0	1	0	0	1	0	0	0	0	0	0	0	0	0	0	0	0	0	1	0	0	0	0	0	0	0	0	0	1	0	0	0	0	0	0
GCWGS-10686	2019	United States	North America	GCWGS_10686	pubMLST	PRJNA317462	SRR12612638	SAMN14170428	0.25	20472	1580	0	0	0	0	0	0	0	0	0	0	0	0	0	0	0	0	0	0	0	0	0	0	0	0	0	0	0	0	0	0	0	0	0	0	0	0	0	0
GCWGS-10682	2019	United States	North America	GCWGS_10682	pubMLST	PRJNA317462	SRR12612643	SAMN14170424	0.06	641	10314	0	0	0	1	0	0	0	0	0	0	0	0	0	0	0	0	0	0	0	0	0	0	0	0	0	0	0	0	0	0	0	0	0	0	0	0	0	0
GCWGS-10680	2019	United States	North America	GCWGS_10680	pubMLST	PRJNA317462	SRR12612645	SAMN14170422	0.5	10651	8156	0	0	0	0	1	0	0	0	0	0	0	0	0	0	0	0	0	0	0	0	0	0	0	0	0	0	0	0	0	0	0	0	0	0	0	0	0	0
GCWGS-11027	2019	United States	North America	GCWGS_11027	pubMLST	PRJNA317462	SRR16999557	SAMN14127746	0.125	508	10931	0	0	0	0	1	0	0	0	0	0	0	0	0	0	0	0	0	0	0	0	0	0	0	0	0	0	0	0	0	1	0	0	0	0	0	0	0	0
GCWGS-10997	2019	United States	North America	GCWGS_10997	pubMLST	PRJNA317462	SRR11728093	SAMN14112417	0.125	20021	13149	0	0	0	0	0	0	0	0	0	0	0	0	0	0	0	0	0	0	0	0	0	0	0	0	0	0	0	0	0	1	0	0	0	0	0	0	0	0
GCWGS-10996	2019	United States	North America	GCWGS_10996	pubMLST	PRJNA317462	SRR11728094	SAMN14112416	0.25	20020	9363	0	0	0	1	0	1	0	0	0	0	0	0	0	0	0	0	0	0	0	0	0	0	0	0	0	0	0	0	0	0	0	0	0	0	0	0	0	0
GCWGS-10995	2019	United States	North America	GCWGS_10995	pubMLST	PRJNA317462	SRR11728095	SAMN14112415	0.25	18492	1901	0	0	0	0	1	0	0	0	0	0	0	0	0	0	0	0	0	0	0	0	0	0	0	0	0	0	0	0	0	0	0	1	0	0	0	0	0	0
GCWGS-10991	2019	United States	North America	GCWGS_10991	pubMLST	PRJNA317462	SRR11728099	SAMN14112411	0.25	20019	1893	0	0	0	0	0	0	0	0	0	0	0	0	0	0	0	0	0	0	0	0	0	0	1	0	0	0	0	0	0	0	0	0	0	0	0	0	0	0
GCWGS-10990	2019	United States	North America	GCWGS_10990	pubMLST	PRJNA317462	SRR11728101	SAMN14112410	0.125	11461	1599	0	0	0	1	0	0	0	0	0	0	0	0	0	0	0	0	0	0	0	0	0	0	0	0	0	0	0	0	0	0	0	0	0	0	0	0	0	0
GCWGS-10976	2019	United States	North America	GCWGS_10976	pubMLST	PRJNA317462	SRR16999559	SAMN14112396	0.25	9	8126	0	0	0	0	0	0	0	0	0	0	0	0	0	0	0	0	0	0	0	0	0	0	0	0	0	0	0	0	0	0	0	0	0	0	0	0	0	0
GCWGS-10966	2019	United States	North America	GCWGS_10966	pubMLST	PRJNA317462	SRR16999471	SAMN14096450	0.25	508	10931	0	0	0	0	1	0	0	0	0	0	0	0	0	0	0	0	0	0	0	0	0	0	0	0	0	0	0	0	0	1	0	0	0	0	0	0	0	0
GCWGS-11071	2019	United States	North America	GCWGS_11071	pubMLST	PRJNA317462	SRR12612514	SAMN14080180	0.06	358	8149	0	0	0	0	0	0	0	0	0	0	0	0	0	0	0	0	0	0	0	0	0	0	0	0	0	0	0	0	0	0	0	0	0	0	0	0	0	0
GCWGS-11058	2019	United States	North America	GCWGS_11058	pubMLST	PRJNA317462	SRR16999555	SAMN14080167	0.03	20482	15235	0	0	0	1	0	0	0	0	0	0	0	0	0	0	0	0	0	0	0	0	0	0	0	0	0	0	0	0	0	0	0	0	0	0	0	0	0	0
GCWGS-11052	2019	United States	North America	GCWGS_11052	pubMLST	PRJNA317462	SRR12612523	SAMN14080162	0.03	18293	8134	0	0	1	0	0	1	1	0	0	0	0	0	0	0	0	0	0	0	0	0	0	0	0	0	0	0	0	0	0	0	0	0	0	0	0	0	0	0
GCWGS-11031	2019	United States	North America	GCWGS_11031	pubMLST	PRJNA317462	SRR12612532	SAMN14080141	1	8426	8126	0	0	1	0	0	1	1	1	0	0	0	0	0	0	0	0	0	0	0	0	0	0	0	0	0	0	0	0	0	1	0	0	0	0	0	0	0	0
GCWGS-11030	2019	United States	North America	GCWGS_11030	pubMLST	PRJNA317462	SRR12612533	SAMN14080140	1	new	11422	0	0	1	0	0	1	1	1	0	0	0	0	0	0	0	0	0	0	0	0	0	0	0	0	0	0	0	0	0	1	0	0	0	0	0	0	0	0
GCWGS-10975	2019	United States	North America	GCWGS_10975	pubMLST	PRJNA317462	SRR16999560	SAMN14079000	1	20018	9363	0	0	1	0	0	1	1	0	0	0	0	0	0	0	0	0	0	0	0	0	0	0	0	0	0	0	0	0	0	0	0	0	0	0	0	0	0	0
GCWGS-10972	2019	United States	North America	GCWGS_10972	pubMLST	PRJNA317462	SRR16999561	SAMN14078997	0.25	19980	13732	0	0	0	1	0	0	0	0	0	0	0	0	0	0	0	0	0	0	0	0	0	0	0	0	0	0	0	0	0	0	0	0	0	0	0	0	0	0
GCWGS-10971	2019	United States	North America	GCWGS_10971	pubMLST	PRJNA317462	SRR16999562	SAMN14078996	0.25	20017	8143	0	0	0	0	0	0	0	0	0	0	0	0	0	0	0	0	0	0	0	0	0	0	0	0	0	0	0	0	0	0	0	0	0	0	0	0	0	0
GCWGS-10970	2019	United States	North America	GCWGS_10970	pubMLST	PRJNA317462	SRR16999467	SAMN14078995	0.125	20016	16153	0	0	0	0	0	0	0	0	0	0	0	0	0	0	0	0	0	0	0	0	0	0	0	0	0	0	0	0	0	0	0	0	0	0	0	0	0	0
GCWGS-10969	2019	United States	North America	GCWGS_10969	pubMLST	PRJNA317462	SRR16999468	SAMN14078994	0.125	20015	1893	0	0	0	0	0	0	0	0	0	0	0	0	0	0	0	0	0	0	0	0	0	0	0	0	0	0	0	0	0	0	0	0	0	0	0	0	0	0
GCWGS-10968	2019	United States	North America	GCWGS_10968	pubMLST	PRJNA317462	SRR16999469	SAMN14078993	0.125	20481	12905	0	0	0	1	0	0	0	0	0	0	0	0	0	0	0	0	0	0	0	0	0	0	0	0	0	0	0	0	0	0	0	0	0	0	0	0	0	0
GCWGS-10967	2019	United States	North America	GCWGS_10967	pubMLST	PRJNA317462	SRR16999470	SAMN14078992	0.5	7875	10314	0	0	0	1	0	0	0	1	0	0	0	0	0	0	0	0	0	0	0	0	0	0	0	0	0	0	0	0	0	1	0	0	0	0	0	0	0	0
GCWGS-10965	2019	United States	North America	GCWGS_10965	pubMLST	PRJNA317462	SRR16999472	SAMN14078991	0.125	11461	1599	0	0	0	1	0	0	0	0	0	0	0	0	0	0	0	0	0	0	0	0	0	0	0	0	0	0	0	0	0	0	0	0	0	0	0	0	0	0
GCWGS-10959	2019	United States	North America	GCWGS_10959	pubMLST	PRJNA317462	SRR16999474	SAMN14078989	0.125	20480	15228	0	0	0	1	0	0	0	0	0	0	0	0	0	0	0	0	0	0	0	0	0	1	0	0	0	0	0	0	0	0	0	0	0	0	0	0	0	0
GCWGS-10958	2019	United States	North America	GCWGS_10958	pubMLST	PRJNA317462	SRR16999475	SAMN14078988	0.03	8241	9363	0	0	1	0	0	1	1	0	0	0	0	0	0	0	0	0	0	0	0	0	0	0	0	0	0	0	0	0	0	0	0	0	0	0	0	0	0	0
GCWGS-10957	2019	United States	North America	GCWGS_10957	pubMLST	PRJNA317462	SRR16999476	SAMN14078987	0.06	3395	8143	0	0	0	1	0	0	0	0	0	0	0	0	0	0	0	0	0	0	0	0	0	0	0	0	0	0	0	0	0	0	0	0	0	0	0	0	0	0
GCWGS-10956	2019	United States	North America	GCWGS_10956	pubMLST	PRJNA317462	SRR16999477	SAMN14078986	0.125	20479	6962	0	0	0	0	0	0	0	0	0	0	0	0	0	0	0	0	0	0	0	0	0	0	0	0	0	0	0	0	0	0	0	0	0	0	0	0	0	0
GCWGS-10955	2019	United States	North America	GCWGS_10955	pubMLST	PRJNA317462	SRR16999478	SAMN14078985	0.5	24488	9363	0	0	0	1	0	1	0	0	0	0	0	0	0	0	0	0	0	0	0	0	0	0	0	0	0	0	0	0	0	0	0	0	0	0	0	0	0	0
GCWGS-10952	2019	United States	North America	GCWGS_10952	pubMLST	PRJNA317462	SRR16999479	SAMN14078982	0.25	new	1893	0	0	0	0	0	0	0	0	0	0	0	0	0	0	0	0	0	0	0	0	0	0	0	0	0	0	0	0	0	0	0	0	0	0	0	0	0	0
GCWGS-10951	2019	United States	North America	GCWGS_10951	pubMLST	PRJNA317462	SRR16999480	SAMN14078981	0.25	20014	6962	0	0	0	0	0	0	0	0	0	0	0	0	0	0	0	0	0	0	0	0	0	0	0	0	0	0	0	0	0	0	0	0	0	0	0	0	0	0
GCWGS-10950	2019	United States	North America	GCWGS_10950	pubMLST	PRJNA317462	SRR16999481	SAMN14078980	0.5	340	8143	0	0	0	1	0	0	0	0	0	0	0	0	0	0	0	0	0	0	0	0	0	0	0	0	0	0	0	0	0	0	0	0	0	0	0	0	0	0
GCWGS-10948	2019	United States	North America	GCWGS_10948	pubMLST	PRJNA317462	SRR16999482	SAMN14078978	0.25	13279	13526	0	0	0	1	0	0	0	0	0	0	0	0	0	0	0	0	0	0	0	0	0	0	0	0	0	0	0	0	0	0	0	0	0	0	0	0	0	0
GCWGS-10947	2019	United States	North America	GCWGS_10947	pubMLST	PRJNA317462	SRR16999483	SAMN14078977	1	new	9363	0	0	1	0	0	1	1	0	0	0	0	0	0	0	0	0	0	0	0	0	0	0	0	0	0	0	0	0	0	0	0	0	0	0	0	0	0	0
GCWGS-10946	2019	United States	North America	GCWGS_10946	pubMLST	PRJNA317462	SRR16999485	SAMN14078976	0.015	20257	16152	0	0	0	0	0	0	0	0	0	0	0	0	0	0	0	0	0	0	0	0	0	0	0	0	0	0	0	0	0	0	0	0	0	0	0	0	0	0
GCWGS-10945	2019	United States	North America	GCWGS_10945	pubMLST	PRJNA317462	SRR16999486	SAMN14078975	0.5	20256	11428	0	0	0	1	0	1	0	0	0	0	0	0	0	0	0	0	0	0	0	0	0	0	0	0	0	0	0	0	0	0	0	0	0	0	0	0	0	0
GCWGS-10940	2019	United States	North America	GCWGS_10940	pubMLST	PRJNA317462	SRR16999487	SAMN14078972	0.5	20477	9363	0	0	0	1	0	1	0	0	0	0	0	0	0	0	0	0	0	0	0	0	0	0	0	0	0	0	0	0	0	0	0	0	0	0	0	0	0	0
GCWGS-10939	2019	United States	North America	GCWGS_10939	pubMLST	PRJNA317462	SRR16999488	SAMN14078971	0.5	9918	8143	0	0	0	0	1	0	0	0	0	0	0	0	0	0	0	0	0	0	0	0	0	0	0	0	0	0	0	0	0	0	0	0	0	0	0	0	0	0
GCWGS-10938	2019	United States	North America	GCWGS_10938	pubMLST	PRJNA317462	SRR16999489	SAMN14078970	0.5	730	9363	0	0	0	1	0	1	0	0	0	0	0	0	0	0	0	0	0	0	0	0	0	0	0	0	0	0	0	0	0	0	0	0	0	0	0	0	0	0
GCWGS-10937	2019	United States	North America	GCWGS_10937	pubMLST	PRJNA317462	SRR16999490	SAMN14078969	2	964	11422	0	0	1	0	0	1	1	0	0	0	0	0	0	0	0	0	0	0	0	0	0	0	0	1	0	0	0	0	0	0	0	0	0	0	0	0	0	0
GCWGS-10936	2019	United States	North America	GCWGS_10936	pubMLST	PRJNA317462	SRR16999491	SAMN14078968	2	3935	11422	0	0	1	0	0	1	1	1	0	0	0	0	0	0	0	0	0	0	0	0	0	0	0	0	0	0	0	0	0	1	0	0	0	0	0	0	0	0
GCWGS-10885	2019	United States	North America	GCWGS_10885	pubMLST	PRJNA317462	SRR12612566	SAMN14064700	2	3935	11422	0	0	1	0	0	1	1	1	0	0	0	0	0	0	0	0	0	0	0	0	0	0	0	0	0	0	0	0	0	1	0	0	0	0	0	0	0	0
GCWGS-10846	2019	United States	North America	GCWGS_10846	pubMLST	PRJNA317462	SRR11728121	SAMN14057229	2	18293	8134	0	0	1	0	0	1	1	0	0	0	0	0	0	0	0	0	0	0	0	0	0	0	0	0	0	0	0	0	0	0	0	0	0	0	0	0	0	0
GCWGS-10809	2019	United States	North America	GCWGS_10809	pubMLST	PRJNA317462	SRR11724272	SAMN14056964	0.125	new	1893	0	0	0	0	0	0	0	0	0	0	0	0	0	0	0	0	0	0	0	0	0	0	0	0	0	0	0	0	0	0	0	0	0	0	0	0	0	0
GCWGS-10808	2019	United States	North America	GCWGS_10808	pubMLST	PRJNA317462	SRR11724273	SAMN14056963	0.25	20471	8143	0	0	0	1	0	0	0	0	0	0	0	0	0	0	0	0	0	0	0	0	0	0	0	0	0	0	0	0	0	0	0	0	0	0	0	0	0	0
GCWGS-10807	2019	United States	North America	GCWGS_10807	pubMLST	PRJNA317462	SRR11724274	SAMN14056962	0.125	12547	10314	0	0	0	1	0	0	0	0	0	0	0	0	0	0	0	0	0	0	0	0	0	0	0	0	0	0	0	0	0	0	0	0	0	0	0	0	0	0
GCWGS-10803	2019	United States	North America	GCWGS_10803	pubMLST	PRJNA317462	SRR11724279	SAMN14056958	0.06	12547	10314	0	0	0	1	0	0	0	0	0	0	0	0	0	0	0	0	0	0	0	0	0	0	0	0	0	0	0	0	0	0	0	0	0	0	0	0	0	0
GCWGS-10802	2019	United States	North America	GCWGS_10802	pubMLST	PRJNA317462	SRR11724280	SAMN14056957	0.125	242	1601	0	0	0	1	0	0	0	0	0	0	0	0	0	0	0	0	0	0	0	0	0	0	0	0	0	0	0	0	0	0	0	0	0	0	0	0	0	0
GCWGS-10769	2019	United States	North America	GCWGS_10769	pubMLST	PRJNA317462	SRR16999578	SAMN14056940	0.03	7574	7363	0	0	0	0	1	0	0	1	0	0	0	0	0	0	0	0	0	0	0	0	0	0	0	0	0	0	0	0	0	1	0	1	0	0	0	0	0	0
GCWGS-10861	2019	United States	North America	GCWGS_10861	pubMLST	PRJNA317462	SRR11728114	SAMN13981769	1	14994	7822	0	0	1	1	0	1	0	0	0	0	0	0	0	0	0	0	0	0	0	0	0	0	0	0	0	0	0	0	0	0	0	0	0	0	0	0	0	0
GCWGS-10858	2019	United States	North America	GCWGS_10858	pubMLST	PRJNA317462	SRR12612592	SAMN13981766	0.5	2992	11428	0	0	0	1	0	1	0	0	0	0	0	0	0	0	0	0	0	0	0	0	0	0	0	0	0	0	0	0	0	0	0	0	0	0	0	0	0	0
GCWGS-10856	2019	United States	North America	GCWGS_10856	pubMLST	PRJNA317462	SRR12612594	SAMN13981764	0.25	9918	13526	0	0	0	1	0	0	0	0	0	0	0	0	0	0	0	0	0	0	0	0	0	0	0	0	0	0	0	0	0	0	0	0	0	0	0	0	0	0
GCWGS-10679	2019	United States	North America	GCWGS_10679	pubMLST	PRJNA317462	SRR11724369	SAMN13976963	0.5	20425	11428	0	0	0	1	0	1	0	0	0	0	0	0	0	0	0	0	0	0	0	0	0	0	0	0	0	0	0	0	0	0	0	0	0	0	0	0	0	0
GCWGS-10642	2019	United States	North America	GCWGS_10642	pubMLST	PRJNA317462	SRR11724442	SAMN13976926	0.25	11461	10314	0	0	0	1	0	0	0	0	0	0	0	0	0	0	0	0	0	0	0	0	0	0	0	0	0	0	0	0	0	0	0	0	0	0	0	0	0	0
GCWGS-10641	2019	United States	North America	GCWGS_10641	pubMLST	PRJNA317462	SRR11724443	SAMN13976925	0.125	20245	13413	0	0	0	1	0	0	0	0	0	0	0	0	0	0	0	0	0	0	0	0	0	0	0	0	0	0	0	0	0	0	0	0	0	0	0	0	0	0
GCWGS-10638	2019	United States	North America	GCWGS_10638	pubMLST	PRJNA317462	SRR11724446	SAMN13976922	0.25	5441;20981	8156	0	0	0	0	1	0	0	0	0	0	0	0	0	0	0	0	0	0	0	0	0	0	0	0	0	0	0	0	0	0	0	0	0	0	0	0	0	0
GCWGS-10636	2019	United States	North America	GCWGS_10636	pubMLST	PRJNA317462	SRR11724448	SAMN13976920	0.03	13966	8143	0	0	0	1	0	0	0	0	0	0	0	0	0	0	0	0	0	0	0	0	0	0	0	0	0	0	0	0	0	0	0	0	0	0	0	0	0	0
GCWGS-10635	2019	United States	North America	GCWGS_10635	pubMLST	PRJNA317462	SRR11724449	SAMN13976919	0.5	18469	9363	0	0	0	0	0	1	0	0	0	0	0	0	0	0	0	0	0	0	0	0	0	0	0	0	0	0	0	0	0	0	0	0	0	0	0	0	0	0
GCWGS-10350	2019	United States	North America	GCWGS_10350	pubMLST	PRJNA317462	SRR11724771	SAMN13976917	0.125	20461	10932	0	0	0	0	0	0	0	0	0	0	0	0	0	0	0	0	0	0	0	0	0	0	0	0	0	0	0	0	0	0	0	0	0	0	0	0	0	0
GCWGS-10349	2019	United States	North America	GCWGS_10349	pubMLST	PRJNA317462	SRR11724772	SAMN13976916	0.25	11461	10314	0	0	0	1	0	0	0	0	0	0	0	0	0	0	0	0	0	0	0	0	0	0	0	0	0	0	0	0	0	0	0	0	0	0	0	0	0	0
GCWGS-10348	2019	United States	North America	GCWGS_10348	pubMLST	PRJNA317462	SRR11724774	SAMN13976915	1	17972	11706	0	0	0	1	0	1	0	0	0	0	0	0	0	0	0	0	0	0	0	0	0	0	0	0	0	0	0	0	0	0	0	0	0	0	0	0	0	0
GCWGS-10347	2019	United States	North America	GCWGS_10347	pubMLST	PRJNA317462	SRR11724775	SAMN13976914	0.03	51	1594	0	0	0	0	0	0	0	0	0	0	0	0	0	0	0	0	0	0	0	0	0	0	0	0	0	0	0	0	0	0	0	0	0	0	0	0	0	0
GCWGS-10342	2019	United States	North America	GCWGS_10342	pubMLST	PRJNA317462	SRR11724780	SAMN13976909	0.25	18360	8143	0	0	0	1	0	0	0	0	0	0	0	0	0	0	0	0	0	0	0	0	0	0	0	0	0	0	0	0	0	0	0	0	0	0	0	0	0	0
GCWGS-10339	2019	United States	North America	GCWGS_10339	pubMLST	PRJNA317462	SRR11724783	SAMN13976906	0.25	6811	7359	0	0	0	1	0	0	0	0	0	0	0	0	0	0	0	0	0	0	0	0	0	0	0	0	0	0	0	0	0	0	0	0	0	0	0	0	0	0
GCWGS-10337	2019	United States	North America	GCWGS_10337	pubMLST	PRJNA317462	SRR11724787	SAMN13976904	0.25	20228	15446	0	0	0	1	0	1	0	0	0	0	0	0	0	0	0	0	0	0	0	0	0	0	0	0	0	0	0	0	0	0	0	0	0	0	0	0	0	0
GCWGS-10335	2019	United States	North America	GCWGS_10335	pubMLST	PRJNA317462	SRR16999631	SAMN13976902	1	18293	8134	0	0	1	0	0	1	1	0	0	0	0	0	0	0	0	0	0	0	0	0	0	0	0	0	0	0	0	0	0	0	0	0	0	0	0	0	0	0
GCWGS-10334	2019	United States	North America	GCWGS_10334	pubMLST	PRJNA317462	SRR16999632	SAMN13976901	0.125	11461	1599	0	0	0	1	0	0	0	0	0	0	0	0	0	0	0	0	0	0	0	0	0	0	0	0	0	0	0	0	0	0	0	0	0	0	0	0	0	0
GCWGS-10333	2019	United States	North America	GCWGS_10333	pubMLST	PRJNA317462	SRR16999563	SAMN13976900	0.25	5441	8156	0	0	0	0	1	0	0	0	0	0	0	0	0	0	0	0	0	0	0	0	0	0	0	0	0	0	0	0	0	0	0	0	0	0	0	0	0	0
GCWGS-10332	2019	United States	North America	GCWGS_10332	pubMLST	PRJNA317462	SRR16999564	SAMN13976899	1	19972	8134	0	0	1	0	0	1	1	0	0	0	0	0	0	0	0	0	0	0	0	0	0	0	0	0	0	0	0	0	0	0	0	0	0	0	0	0	0	0
GCWGS-10331	2019	United States	North America	GCWGS_10331	pubMLST	PRJNA317462	SRR16999565	SAMN13976898	0.25	20227	9362	0	0	0	1	0	1	0	0	0	0	0	0	0	0	0	0	0	0	0	0	0	0	0	0	0	0	0	0	0	0	0	0	0	0	0	0	0	0
GCWGS-10329	2019	United States	North America	GCWGS_10329	pubMLST	PRJNA317462	SRR16999566	SAMN13976896	0.125	9239	13413	0	0	0	1	0	0	0	0	0	0	0	0	0	0	0	0	0	0	0	0	0	1	0	0	0	0	0	0	0	0	0	0	0	0	0	0	0	0
GCWGS-10183	2019	United States	North America	GCWGS_10183	pubMLST	PRJNA317462	SRR16999656	SAMN13976893	0.03	20013	8126	0	0	0	0	0	0	0	0	0	0	0	0	0	0	0	0	0	0	0	0	0	0	0	0	0	0	0	0	0	0	0	0	0	0	0	0	0	0
GCWGS-10780	2019	United States	North America	GCWGS_10780	pubMLST	PRJNA317462	SRR11724362	SAMN13975374	0.25	18430	13733	0	0	0	0	0	0	0	0	0	0	0	0	0	0	0	0	0	0	0	0	0	0	0	0	0	0	0	0	0	0	0	0	0	0	0	0	0	0
GCWGS-10779	2019	United States	North America	GCWGS_10779	pubMLST	PRJNA317462	SRR11724364	SAMN13975373	0.25	20253	9363	0	0	0	1	0	1	0	0	0	0	0	0	0	0	0	0	0	0	0	0	0	0	0	0	0	0	0	0	0	0	0	0	0	0	0	0	0	0
GCWGS-10778	2019	United States	North America	GCWGS_10778	pubMLST	PRJNA317462	SRR11724365	SAMN13975372	0.25	20253	9363	0	0	0	1	0	1	0	0	0	0	0	0	0	0	0	0	0	0	0	0	0	0	0	0	0	0	0	0	0	0	0	0	0	0	0	0	0	0
GCWGS-10777	2019	United States	North America	GCWGS_10777	pubMLST	PRJNA317462	SRR11724366	SAMN13975371	0.06	5465	7827	0	0	0	0	1	0	0	1	0	0	0	0	0	0	0	0	0	0	0	0	0	1	0	0	0	0	0	0	0	0	0	1	0	0	0	0	0	0
GCWGS-10776	2019	United States	North America	GCWGS_10776	pubMLST	PRJNA317462	SRR11724367	SAMN13975370	0.125	292	8122	0	0	0	0	0	0	0	0	0	0	0	0	0	0	0	0	0	0	0	0	0	0	0	0	0	0	0	0	0	0	0	0	0	0	0	0	0	0
GCWGS-10768	2019	United States	North America	GCWGS_10768	pubMLST	PRJNA317462	SRR16999579	SAMN13975363	0.125	8271	13413	0	0	0	1	0	0	0	0	0	0	0	0	0	0	0	0	0	0	0	0	0	1	0	0	0	0	0	0	0	0	0	0	0	0	0	0	0	0
GCWGS-10767	2019	United States	North America	GCWGS_10767	pubMLST	PRJNA317462	SRR16999580	SAMN13975362	0.25	15239	15679	0	0	0	0	1	0	0	1	0	0	0	0	0	0	0	0	0	0	0	0	0	1	0	0	0	0	0	0	0	0	0	1	0	0	0	0	0	0
GCWGS-10766	2019	United States	North America	GCWGS_10766	pubMLST	PRJNA317462	SRR16999581	SAMN13975361	0.25	20236	1893	0	0	0	0	0	0	0	0	0	0	0	0	0	0	0	0	0	0	0	0	0	0	0	0	0	0	0	0	0	0	0	0	0	0	0	0	0	0
GCWGS-10765	2019	United States	North America	GCWGS_10765	pubMLST	PRJNA317462	SRR16999582	SAMN13975360	2	8241	9363	0	0	1	0	0	1	1	0	0	0	0	0	0	0	0	0	0	0	0	0	0	0	0	0	0	0	0	0	0	0	0	0	0	0	0	0	0	0
GCWGS-10755	2019	United States	North America	GCWGS_10755	pubMLST	PRJNA317462	SRR16999583	SAMN13975350	0.25	20252	8143	0	0	0	1	0	0	0	0	0	0	0	0	0	0	0	0	0	0	0	0	0	0	0	0	0	0	0	0	0	0	0	0	0	0	0	0	0	0
GCWGS-10754	2019	United States	North America	GCWGS_10754	pubMLST	PRJNA317462	SRR16999584	SAMN13975349	0.125	14782	13536	0	0	0	0	1	0	0	0	0	0	0	0	0	0	0	0	0	0	0	0	0	0	0	0	0	0	0	0	0	0	0	1	0	0	0	0	0	0
GCWGS-10753	2019	United States	North America	GCWGS_10753	pubMLST	PRJNA317462	SRR16999585	SAMN13975348	0.25	12108	1901	0	0	0	0	1	0	0	1	0	0	0	0	0	0	0	0	0	0	0	0	0	1	0	0	0	0	0	0	0	0	0	1	0	0	0	0	0	0
GCWGS-10752	2019	United States	North America	GCWGS_10752	pubMLST	PRJNA317462	SRR16999588	SAMN13975347	0.25	26	1584	0	0	0	0	0	0	0	0	0	0	0	0	0	0	0	0	0	0	0	0	0	0	1	0	0	0	0	0	0	0	0	0	0	0	0	0	0	0
GCWGS-10751	2019	United States	North America	GCWGS_10751	pubMLST	PRJNA317462	SRR16999589	SAMN13975346	0.125	20251	1599	0	0	0	1	0	0	0	0	0	0	0	0	0	0	0	0	0	0	0	0	0	0	0	0	0	0	0	0	0	0	0	0	0	0	0	0	0	0
GCWGS-10750	2019	United States	North America	GCWGS_10750	pubMLST	PRJNA317462	SRR16999590	SAMN13975345	0.06	20250	11418	0	0	0	0	0	0	0	0	0	0	0	0	0	0	0	0	0	0	0	0	0	0	1	0	0	0	0	0	0	0	0	0	0	0	0	0	0	0
GCWGS-10749	2019	United States	North America	GCWGS_10749	pubMLST	PRJNA317462	SRR16999591	SAMN13975344	0.25	865	8143	0	0	0	1	0	0	0	0	0	0	0	0	0	0	0	0	0	0	0	0	0	0	0	0	0	0	0	0	0	0	0	0	0	0	0	0	0	0
GCWGS-10922	2019	United States	North America	GCWGS_10922	pubMLST	PRJNA317462	SRR12612547	SAMN13975308	0.06	18360	8143	0	0	0	1	0	0	0	0	0	0	0	0	0	0	0	0	0	0	0	0	0	0	0	0	0	0	0	0	0	0	0	0	0	0	0	0	0	0
GCWGS-10921	2019	United States	North America	GCWGS_10921	pubMLST	PRJNA317462	SRR12612548	SAMN13975307	0.03	20456	11428	0	0	0	1	0	1	0	0	0	0	0	0	0	0	0	0	0	0	0	0	0	0	0	0	0	0	0	0	0	0	0	0	0	0	0	0	0	0
GCWGS-10920	2019	United States	North America	GCWGS_10920	pubMLST	PRJNA317462	SRR12612549	SAMN13975306	0.06	20255	15233	0	0	0	0	0	0	0	0	0	0	0	0	0	0	0	0	0	0	0	0	0	0	0	0	0	0	0	0	0	0	0	0	0	0	0	0	0	0
GCWGS-10919	2019	United States	North America	GCWGS_10919	pubMLST	PRJNA317462	SRR16999492	SAMN13975305	0.25	568	8143	0	0	0	1	0	0	0	0	0	0	0	0	0	0	0	0	0	0	0	0	0	0	0	0	0	0	0	0	0	0	0	0	0	0	0	0	0	0
GCWGS-10918	2019	United States	North America	GCWGS_10918	pubMLST	PRJNA317462	SRR12612550	SAMN13975304	0.03	16969	11184	0	0	0	0	0	0	0	0	0	0	0	0	0	0	0	0	0	0	0	0	0	0	0	0	0	0	0	0	0	0	0	0	0	0	0	0	0	0
GCWGS-10917	2019	United States	North America	GCWGS_10917	pubMLST	PRJNA317462	SRR16999493	SAMN13975303	0.25	19979	13526	0	0	0	1	0	0	0	0	0	0	0	0	0	0	0	0	0	0	0	0	0	0	0	0	0	0	0	0	0	0	0	0	0	0	0	0	0	0
GCWGS-10916	2019	United States	North America	GCWGS_10916	pubMLST	PRJNA317462	SRR16999494	SAMN13975302	0.125	8	8126	0	0	0	0	0	0	0	0	0	0	0	0	0	0	0	0	0	0	0	0	0	0	0	0	0	0	0	0	0	0	0	0	0	0	0	0	0	0
GCWGS-10915	2019	United States	North America	GCWGS_10915	pubMLST	PRJNA317462	SRR16999496	SAMN13975301	0.125	860	1893	0	0	0	0	0	0	0	0	0	0	0	0	0	0	0	0	0	0	0	0	0	0	0	0	0	0	0	0	0	0	0	0	0	0	0	0	0	0
GCWGS-10914	2019	United States	North America	GCWGS_10914	pubMLST	PRJNA317462	SRR16999497	SAMN13975300	1	19978	8134	0	0	1	0	0	1	1	0	0	0	0	0	0	0	0	0	0	0	0	0	0	0	0	0	0	0	0	0	0	0	0	0	0	0	0	0	0	0
GCWGS-10913	2019	United States	North America	GCWGS_10913	pubMLST	PRJNA317462	SRR16999498	SAMN13975299	0.25	19758	8156	0	0	0	0	1	0	0	0	0	0	0	0	0	0	0	0	0	0	0	0	0	0	0	0	0	0	0	0	0	0	0	0	0	0	0	0	0	0
GCWGS-10912	2019	United States	North America	GCWGS_10912	pubMLST	PRJNA317462	SRR16999568	SAMN13975298	0.125	2514	6962	0	0	0	0	0	0	0	0	0	0	0	0	0	0	0	0	0	0	0	0	0	0	0	0	0	0	0	0	0	0	0	0	0	0	0	0	0	0
GCWGS-10911	2019	United States	North America	GCWGS_10911	pubMLST	PRJNA317462	SRR16999569	SAMN13975297	0.125	20232	16149	0	0	0	1	0	0	0	0	0	0	0	0	0	0	0	0	0	0	0	0	0	0	0	0	0	0	0	0	0	0	0	0	0	0	0	0	0	0
GCWGS-10910	2019	United States	North America	GCWGS_10910	pubMLST	PRJNA317462	SRR16999570	SAMN13975296	0.125	8288	1588	0	0	0	1	0	0	0	0	0	0	0	0	0	0	0	0	0	0	0	0	0	0	0	0	0	0	0	0	0	0	0	0	0	0	0	0	0	0
GCWGS-10909	2019	United States	North America	GCWGS_10909	pubMLST	PRJNA317462	SRR16999571	SAMN13975295	0.06	20475	13413	0	0	0	1	0	0	0	0	0	0	0	0	0	0	0	0	0	0	0	0	0	0	0	0	0	0	0	0	0	0	0	0	0	0	0	0	0	0
GCWGS-10908	2019	United States	North America	GCWGS_10908	pubMLST	PRJNA317462	SRR16999572	SAMN13975294	0.125	14031	10314	0	0	0	1	0	0	0	0	0	0	0	0	0	0	0	0	0	0	0	0	0	0	0	0	0	0	0	0	0	0	0	0	0	0	0	0	0	0
GCWGS-10907	2019	United States	North America	GCWGS_10907	pubMLST	PRJNA317462	SRR16999573	SAMN13975293	0.06	20474	1895	0	0	0	1	0	0	0	0	0	0	0	0	0	0	0	0	0	0	0	0	0	0	0	0	0	0	0	0	0	0	0	0	0	0	0	0	0	0
GCWGS-10906	2019	United States	North America	GCWGS_10906	pubMLST	PRJNA317462	SRR16999574	SAMN13975292	0.25	20422	13526	0	0	0	1	0	0	0	0	0	0	0	0	0	0	0	0	0	0	0	0	0	0	0	0	0	0	0	0	0	0	0	0	0	0	0	0	0	0
GCWGS-10904	2019	United States	North America	GCWGS_10904	pubMLST	PRJNA317462	SRR16999576	SAMN13975290	0.06	20254	13413	0	0	0	1	0	0	0	0	0	0	0	0	0	0	0	0	0	0	0	0	0	0	0	0	0	0	0	0	0	0	0	0	0	0	0	0	0	0
GCWGS-10903	2019	United States	North America	GCWGS_10903	pubMLST	PRJNA317462	SRR16999577	SAMN13975289	0.03	19977	13526	0	0	0	1	0	0	0	0	0	0	0	0	0	0	0	0	0	0	0	0	0	0	0	0	0	0	0	0	0	0	0	0	0	0	0	0	0	0
GCWGS-10612	2019	United States	North America	GCWGS_10612	pubMLST	PRJNA317462	SRR16999501	SAMN13975284	0.06	2514	6962	0	0	0	0	0	0	0	0	0	0	0	0	0	0	0	0	0	0	0	0	0	0	0	0	0	0	0	0	0	0	0	0	0	0	0	0	0	0
GCWGS-10532	2019	United States	North America	GCWGS_10532	pubMLST	PRJNA317462	SRR16999519	SAMN13975283	0.25	19758	8156	0	0	0	0	1	0	0	0	0	0	0	0	0	0	0	0	0	0	0	0	0	0	0	0	0	0	0	0	0	0	0	0	0	0	0	0	0	0
GCWGS-10748	2019	United States	North America	GCWGS_10748	pubMLST	PRJNA317462	SRR16999592	SAMN13957830	0.125	9096	1584	0	0	0	0	0	0	0	0	0	0	0	0	0	0	0	0	0	0	0	0	0	0	0	0	0	0	0	0	0	0	0	0	0	0	0	0	0	0
GCWGS-10747	2019	United States	North America	GCWGS_10747	pubMLST	PRJNA317462	SRR16999593	SAMN13957829	0.125	11461	1599	0	0	0	1	0	0	0	0	0	0	0	0	0	0	0	0	0	0	0	0	0	0	0	0	0	0	0	0	0	0	0	0	0	0	0	0	0	0
GCWGS-10746	2019	United States	North America	GCWGS_10746	pubMLST	PRJNA317462	SRR16999594	SAMN13957828	0.03	569	8143	0	0	0	1	0	0	0	0	0	0	0	0	0	0	0	0	0	0	0	0	0	0	0	0	0	0	0	0	0	0	0	0	0	0	0	0	0	0
GCWGS-10745	2019	United States	North America	GCWGS_10745	pubMLST	PRJNA317462	SRR16999595	SAMN13957827	0.125	7589	13149	0	0	0	0	0	0	0	0	0	0	0	0	0	0	0	0	0	0	0	0	0	0	0	0	0	0	0	0	0	0	0	0	0	0	0	0	0	0
GCWGS-10744	2019	United States	North America	GCWGS_10744	pubMLST	PRJNA317462	SRR16999596	SAMN13957826	0.25	5441;20981	13536	0	0	0	0	1	0	0	0	0	0	0	0	0	0	0	0	0	0	0	0	0	0	0	0	0	0	0	0	0	0	0	1	0	0	0	0	0	0
GCWGS-10743	2019	United States	North America	GCWGS_10743	pubMLST	PRJNA317462	SRR16999597	SAMN13957825	0.25	13279	13526	0	0	0	1	0	0	0	0	0	0	0	0	0	0	0	0	0	0	0	0	0	0	0	0	0	0	0	0	0	0	0	0	0	0	0	0	0	0
GCWGS-10742	2019	United States	North America	GCWGS_10742	pubMLST	PRJNA317462	SRR16999599	SAMN13957824	0.25	5624	1582	0	0	0	1	0	0	0	0	0	0	0	0	0	0	0	0	0	0	0	0	0	0	0	0	0	0	0	0	0	0	0	0	0	0	0	0	0	0
GCWGS-10741	2019	United States	North America	GCWGS_10741	pubMLST	PRJNA317462	SRR16999700	SAMN13957823	0.125	5985	12462	0	0	0	1	0	0	0	0	0	0	0	0	0	0	0	0	0	0	0	0	0	0	0	0	0	0	0	0	0	0	0	0	0	0	0	0	0	0
GCWGS-10740	2019	United States	North America	GCWGS_10740	pubMLST	PRJNA317462	SRR16999701	SAMN13957822	0.125	1691	1588	0	0	0	1	0	0	0	0	0	0	0	0	0	0	0	0	0	0	0	0	0	0	0	0	0	0	0	0	0	0	0	0	0	0	0	0	0	0
GCWGS-10739	2019	United States	North America	GCWGS_10739	pubMLST	PRJNA317462	SRR16999702	SAMN13957821	0.125	17727	10932	0	0	0	0	0	0	0	0	0	0	0	0	0	0	0	0	0	0	0	0	0	0	0	0	0	0	0	0	0	0	0	0	0	0	0	0	0	0
GCWGS-10738	2019	United States	North America	GCWGS_10738	pubMLST	PRJNA317462	SRR16999703	SAMN13957820	0.25	20249	8143	0	0	0	1	0	0	0	0	0	0	0	0	0	0	0	0	0	0	0	0	0	0	0	0	0	0	0	0	0	0	0	0	0	0	0	0	0	0
GCWGS-10737	2019	United States	North America	GCWGS_10737	pubMLST	PRJNA317462	SRR16999704	SAMN13957819	0.25	20248	13413	0	0	0	0	0	0	0	0	0	0	0	0	0	0	0	0	0	0	0	0	0	0	0	0	0	0	0	0	0	0	0	0	0	0	0	0	0	0
GCWGS-10736	2019	United States	North America	GCWGS_10736	pubMLST	PRJNA317462	SRR16999705	SAMN13957818	0.25	18459	1901	0	0	0	0	1	0	0	1	0	0	0	0	0	0	0	0	0	0	0	0	0	1	0	0	0	0	0	0	0	0	0	1	0	0	0	0	0	0
GCWGS-10735	2019	United States	North America	GCWGS_10735	pubMLST	PRJNA317462	SRR16999706	SAMN13957817	0.06	8271	13541	0	0	0	1	0	0	0	0	0	0	0	0	0	0	0	0	0	0	0	0	0	1	0	0	0	0	0	0	0	0	0	0	0	0	0	0	0	0
GCWGS-10734	2019	United States	North America	GCWGS_10734	pubMLST	PRJNA317462	SRR16999707	SAMN13957816	0.25	19976	12547	0	0	0	0	1	0	0	0	0	0	0	0	0	0	0	0	0	0	0	0	0	0	0	0	0	0	0	0	0	0	0	1	0	0	0	0	0	0
GCWGS-10733	2019	United States	North America	GCWGS_10733	pubMLST	PRJNA317462	SRR16999708	SAMN13957815	0.25	20239	8156	0	0	0	0	1	0	0	0	0	0	0	0	0	0	0	0	0	0	0	0	0	0	0	0	0	0	0	0	0	0	0	0	0	0	0	0	0	0
GCWGS-10732	2019	United States	North America	GCWGS_10732	pubMLST	PRJNA317462	SRR16999710	SAMN13957814	0.25	9471	14466	0	0	0	1	0	0	0	0	0	0	0	0	0	0	0	0	0	0	0	0	0	0	0	0	0	0	0	0	0	0	0	0	0	0	0	0	0	0
GCWGS-10731	2019	United States	North America	GCWGS_10731	pubMLST	PRJNA317462	SRR16999711	SAMN13957813	0.125	10569	7827	0	0	0	0	1	0	0	1	0	0	0	0	0	0	0	0	0	0	0	0	0	1	0	0	0	0	0	0	0	0	0	1	0	0	0	0	0	0
GCWGS-10730	2019	United States	North America	GCWGS_10730	pubMLST	PRJNA317462	SRR16999712	SAMN13957812	0.125	19975	7827	0	0	0	0	1	0	0	0	0	0	0	0	0	0	0	0	0	0	0	0	0	0	0	0	0	0	0	0	0	0	0	0	0	0	0	0	0	0
GCWGS-10729	2019	United States	North America	GCWGS_10729	pubMLST	PRJNA317462	SRR16999713	SAMN13957811	0.125	19974	1901	0	0	0	0	1	0	0	0	0	0	0	0	0	0	0	0	0	0	0	0	0	1	0	0	0	0	0	0	0	0	0	0	0	0	0	0	0	0
GCWGS-10728	2019	United States	North America	GCWGS_10728	pubMLST	PRJNA317462	SRR16999714	SAMN13957810	0.008	20247	1588	0	0	0	1	0	0	0	0	0	0	0	0	0	0	0	0	0	0	0	0	0	0	0	0	0	0	0	0	0	0	0	0	0	0	0	0	0	0
GCWGS-10727	2019	United States	North America	GCWGS_10727	pubMLST	PRJNA317462	SRR16999715	SAMN13957809	0.25	20246	9363	0	0	0	1	0	1	0	0	0	0	0	0	0	0	0	0	0	0	0	0	0	0	0	0	0	0	0	0	0	0	0	0	0	0	0	0	0	0
GCWGS-10726	2019	United States	North America	GCWGS_10726	pubMLST	PRJNA317462	SRR16999716	SAMN13957808	0.25	758	9363	0	0	0	1	0	1	0	0	0	0	0	0	0	0	0	0	0	0	0	0	0	0	0	0	0	0	0	0	0	0	0	0	0	0	0	0	0	0
GCWGS-10461	2019	United States	North America	GCWGS_10461	pubMLST	PRJNA317462	SRR11725022	SAMN13928457	0.125	242	1601	0	0	0	1	0	0	0	0	0	0	0	0	0	0	0	0	0	0	0	0	0	0	0	0	0	0	0	0	0	0	0	0	0	0	0	0	0	0
GCWGS-10459	2019	United States	North America	GCWGS_10459	pubMLST	PRJNA317462	SRR11725024	SAMN13928455	0.03	20466	13413	0	0	0	1	0	0	0	0	0	0	0	0	0	0	0	0	0	0	0	0	0	0	0	0	0	0	0	0	0	0	0	0	0	0	0	0	0	0
GCWGS-10458	2019	United States	North America	GCWGS_10458	pubMLST	PRJNA317462	SRR11725025	SAMN13928454	0.25	16065	14253	0	0	0	1	0	0	0	0	0	0	0	0	0	0	0	0	0	0	0	0	0	0	0	0	0	0	0	0	0	0	0	0	0	0	0	0	0	0
GCWGS-10457	2019	United States	North America	GCWGS_10457	pubMLST	PRJNA317462	SRR11725027	SAMN13928453	0.125	242	1601	0	0	0	1	0	0	0	0	0	0	0	0	0	0	0	0	0	0	0	0	0	0	0	0	0	0	0	0	0	0	0	0	0	0	0	0	0	0
GCWGS-10456	2019	United States	North America	GCWGS_10456	pubMLST	PRJNA317462	SRR11725028	SAMN13928452	0.25	20238	9362	0	0	0	1	0	0	0	0	0	0	0	0	0	0	0	0	0	0	0	0	0	0	0	0	0	0	0	0	0	0	0	0	0	0	0	0	0	0
GCWGS-10409	2019	United States	North America	GCWGS_10409	pubMLST	PRJNA317462	SRR11724766	SAMN13928405	0.06	11461	1599	0	0	0	1	0	0	0	0	0	0	0	0	0	0	0	0	0	0	0	0	0	0	0	0	0	0	0	0	0	0	0	0	0	0	0	0	0	0
GCWGS-10408	2019	United States	North America	GCWGS_10408	pubMLST	PRJNA317462	SRR11724767	SAMN13928404	0.5	4947	1901	0	0	0	0	1	0	0	1	0	0	0	0	0	0	0	0	0	0	0	0	0	0	0	0	0	0	0	0	0	1	0	1	0	0	0	0	0	0
GCWGS-10407	2019	United States	North America	GCWGS_10407	pubMLST	PRJNA317462	SRR11724768	SAMN13928403	0.125	20237	1588	0	0	0	1	0	0	0	0	0	0	0	0	0	0	0	0	0	0	0	0	0	0	0	0	0	0	0	0	0	0	0	0	0	0	0	0	0	0
GCWGS-10406	2019	United States	North America	GCWGS_10406	pubMLST	PRJNA317462	SRR11724769	SAMN13928402	0.5	4947	1901	0	0	0	0	1	0	0	0	0	0	0	0	0	0	0	0	0	0	0	0	0	0	0	0	0	0	0	0	0	0	0	1	0	0	0	0	0	0
GCWGS-10405	2019	United States	North America	GCWGS_10405	pubMLST	PRJNA317462	SRR11724770	SAMN13928401	0.5	16206	9363	0	0	1	0	0	1	1	0	0	0	0	0	0	0	0	0	0	0	0	0	0	0	0	0	0	0	0	0	0	0	0	0	0	0	0	0	0	0
GCWGS-10399	2019	United States	North America	GCWGS_10399	pubMLST	PRJNA317462	SRR16999524	SAMN13928395	0.06	20236	1893	0	0	0	0	0	0	0	0	0	0	0	0	0	0	0	0	0	0	0	0	0	0	0	0	0	0	0	0	0	0	0	0	0	0	0	0	0	0
GCWGS-10398	2019	United States	North America	GCWGS_10398	pubMLST	PRJNA317462	SRR16999525	SAMN13928394	0.125	11461	1599	0	0	0	1	0	0	0	0	0	0	0	0	0	0	0	0	0	0	0	0	0	0	0	0	0	0	0	0	0	0	0	0	0	0	0	0	0	0
GCWGS-10397	2019	United States	North America	GCWGS_10397	pubMLST	PRJNA317462	SRR16999526	SAMN13928393	0.25	11952	8143	0	0	0	1	0	0	0	0	0	0	0	0	0	0	0	0	0	0	0	0	0	0	0	0	0	0	0	0	0	0	0	0	0	0	0	0	0	0
GCWGS-10396	2019	United States	North America	GCWGS_10396	pubMLST	PRJNA317462	SRR16999527	SAMN13928392	0.125	20235	10932	0	0	0	0	0	0	0	0	0	0	0	0	0	0	0	0	0	0	0	0	0	0	0	0	0	0	0	0	0	0	0	0	0	0	0	0	0	0
GCWGS-10395	2019	United States	North America	GCWGS_10395	pubMLST	PRJNA317462	SRR16999528	SAMN13928391	1	14994	7822	0	0	1	1	0	1	0	0	0	0	0	0	0	0	0	0	0	0	0	0	0	0	0	0	0	0	0	0	0	0	0	0	0	0	0	0	0	0
GCWGS-10381	2019	United States	North America	GCWGS_10381	pubMLST	PRJNA317462	SRR16999529	SAMN13928377	0.25	8	8126	0	0	0	0	0	0	0	0	0	0	0	0	0	0	0	0	0	0	0	0	0	0	0	0	0	0	0	0	0	0	0	0	0	0	0	0	0	0
GCWGS-9375	2019	United States	North America	GCWGS_9375	pubMLST	PRJNA317462	SRR17918499	SAMN13928366	2	12302	9363	0	0	1	0	0	1	1	1	0	0	0	0	0	0	0	0	0	0	0	0	0	0	0	0	0	0	0	0	0	1	0	0	0	0	0	0	0	0
GCWGS-10328	2019	United States	North America	GCWGS_10328	pubMLST	PRJNA317462	SRR16999567	SAMN13918508	0.25	20226	1584	0	0	0	0	0	0	0	0	0	0	0	0	0	0	0	0	0	0	0	0	0	0	0	0	0	0	0	0	0	0	0	0	0	0	0	0	0	0
GCWGS-10320	2019	United States	North America	GCWGS_10320	pubMLST	PRJNA317462	SRR16999316	SAMN13918507	0.125	19188	10314	0	0	0	1	0	0	0	0	0	0	0	0	0	0	0	0	0	0	0	0	0	0	0	0	0	0	0	0	0	0	0	0	0	0	0	0	0	0
GCWGS-10288	2019	United States	North America	GCWGS_10288	pubMLST	PRJNA317462	SRR16999334	SAMN13918503	0.25	20431	10314	0	0	0	1	0	0	0	0	0	0	0	0	0	0	0	0	0	0	0	0	0	0	0	0	0	0	0	0	0	0	0	0	0	0	0	0	0	0
GCWGS-10264	2019	United States	North America	GCWGS_10264	pubMLST	PRJNA317462	SRR16999372	SAMN13918500	0.125	20216	15268	0	0	0	1	0	0	0	0	0	0	0	0	0	0	0	0	0	0	0	0	0	0	0	0	0	0	0	0	0	0	0	0	0	0	0	0	0	0
GCWGS-10327	2019	United States	North America	GCWGS_10327	pubMLST	PRJNA317462	SRR16999308	SAMN13918499	0.125	11461	1599	0	0	0	1	0	0	0	0	0	0	0	0	0	0	0	0	0	0	0	0	0	0	0	0	0	0	0	0	0	0	0	0	0	0	0	0	0	0
GCWGS-10319	2019	United States	North America	GCWGS_10319	pubMLST	PRJNA317462	SRR16999317	SAMN13918498	0.25	18166	13536	0	0	0	0	1	0	0	0	0	0	0	0	0	0	0	0	0	0	0	0	0	0	0	0	0	0	0	0	0	0	0	1	0	0	0	0	0	0
GCWGS-10287	2019	United States	North America	GCWGS_10287	pubMLST	PRJNA317462	SRR16999336	SAMN13918495	0.25	20458	13525	0	0	0	0	0	0	0	0	0	0	0	0	0	0	0	0	0	0	0	0	0	0	0	0	0	0	0	0	0	0	0	0	0	0	0	0	0	0
GCWGS-10326	2019	United States	North America	GCWGS_10326	pubMLST	PRJNA317462	SRR16999309	SAMN13918491	0.125	9471	13413	0	0	0	1	0	0	0	0	0	0	0	0	0	0	0	0	0	0	0	0	0	0	0	0	0	0	0	0	0	0	0	0	0	0	0	0	0	0
GCWGS-10318	2019	United States	North America	GCWGS_10318	pubMLST	PRJNA317462	SRR16999318	SAMN13918490	0.25	20013	8126	0	0	0	0	0	0	0	0	0	0	0	0	0	0	0	0	0	0	0	0	0	0	0	0	0	0	0	0	0	0	0	0	0	0	0	0	0	0
GCWGS-10302	2019	United States	North America	GCWGS_10302	pubMLST	PRJNA317462	SRR16999328	SAMN13918488	0.25	19665	10314	0	0	0	1	0	0	0	0	0	0	0	0	0	0	0	0	0	0	0	0	0	0	0	0	0	0	0	0	0	0	0	0	0	0	0	0	0	0
GCWGS-10286	2019	United States	North America	GCWGS_10286	pubMLST	PRJNA317462	SRR16999337	SAMN13918486	0.5	19971	10314	0	0	0	1	0	1	0	0	0	0	0	0	0	0	0	0	0	0	0	0	0	0	0	0	0	0	0	0	0	0	0	0	0	0	0	0	0	0
GCWGS-10262	2019	United States	North America	GCWGS_10262	pubMLST	PRJNA317462	SRR16999374	SAMN13918483	0.25	20223	11423	0	0	0	0	1	0	0	0	0	0	0	0	0	0	0	0	0	0	0	0	0	0	0	0	0	0	0	0	0	0	0	1	0	0	0	0	0	0
GCWGS-10325	2019	United States	North America	GCWGS_10325	pubMLST	PRJNA317462	SRR16999310	SAMN13918482	0.25	16283	8156	0	0	0	0	1	0	0	0	0	0	0	0	0	0	0	0	0	0	0	0	0	0	0	0	0	0	0	0	0	0	0	0	0	0	0	0	0	0
GCWGS-10317	2019	United States	North America	GCWGS_10317	pubMLST	PRJNA317462	SRR16999319	SAMN13918481	0.03	20013	8126	0	0	0	0	0	0	0	0	0	0	0	0	0	0	0	0	0	0	0	0	0	0	0	0	0	0	0	0	0	0	0	0	0	0	0	0	0	0
GCWGS-10301	2019	United States	North America	GCWGS_10301	pubMLST	PRJNA317462	SRR16999329	SAMN13918479	0.25	19665	10314	0	0	0	1	0	0	0	0	0	0	0	0	0	0	0	0	0	0	0	0	0	0	0	0	0	0	0	0	0	0	0	0	0	0	0	0	0	0
GCWGS-10184	2019	United States	North America	GCWGS_10184	pubMLST	PRJNA317462	SRR16999645	SAMN13918475	0.25	20013	8126	0	0	0	0	0	0	0	0	0	0	0	0	0	0	0	0	0	0	0	0	0	0	0	0	0	0	0	0	0	0	0	0	0	0	0	0	0	0
GCWGS-10324	2019	United States	North America	GCWGS_10324	pubMLST	PRJNA317462	SRR16999311	SAMN13918474	0.25	19917	14610	0	0	0	0	1	0	0	0	0	0	0	0	0	0	0	0	0	0	0	0	0	0	0	0	0	0	0	0	0	0	0	0	0	0	0	0	0	0
GCWGS-10316	2019	United States	North America	GCWGS_10316	pubMLST	PRJNA317462	SRR16999320	SAMN13918473	0.03	24248	8126	0	0	0	0	0	0	0	0	0	0	0	0	0	0	0	0	0	0	0	0	0	0	0	0	0	0	0	0	0	0	0	0	0	0	0	0	0	0
GCWGS-10308	2019	United States	North America	GCWGS_10308	pubMLST	PRJNA317462	SRR16999323	SAMN13918472	0.25	19665	10314	0	0	0	1	0	0	0	0	0	0	0	0	0	0	0	0	0	0	0	0	0	0	0	0	0	0	0	0	0	0	0	0	0	0	0	0	0	0
GCWGS-10300	2019	United States	North America	GCWGS_10300	pubMLST	PRJNA317462	SRR16999330	SAMN13918471	0.25	11952	8143	0	0	0	1	0	0	0	0	0	0	0	0	0	0	0	0	0	0	0	0	0	0	0	0	0	0	0	0	0	0	0	0	0	0	0	0	0	0
GCWGS-10323	2019	United States	North America	GCWGS_10323	pubMLST	PRJNA317462	SRR16999312	SAMN13918466	0.5	20225	10314	0	0	0	1	0	1	0	0	0	0	0	0	0	0	0	0	0	0	0	0	0	0	0	0	0	0	0	0	0	0	0	0	0	0	0	0	0	0
GCWGS-10315	2019	United States	North America	GCWGS_10315	pubMLST	PRJNA317462	SRR16999321	SAMN13918465	0.125	20224	1599	0	0	0	1	0	0	0	0	0	0	0	0	0	0	0	0	0	0	0	0	0	0	0	0	0	0	0	0	0	0	0	0	0	0	0	0	0	0
GCWGS-10307	2019	United States	North America	GCWGS_10307	pubMLST	PRJNA317462	SRR16999325	SAMN13918464	0.125	19665	10314	0	0	0	1	0	0	0	0	0	0	0	0	0	0	0	0	0	0	0	0	0	0	0	0	0	0	0	0	0	0	0	0	0	0	0	0	0	0
GCWGS-10299	2019	United States	North America	GCWGS_10299	pubMLST	PRJNA317462	SRR16999331	SAMN13918463	2	19549	9363	0	0	1	0	0	1	1	1	0	0	0	0	0	0	0	0	0	0	0	0	0	0	0	0	0	0	0	0	0	1	0	0	0	0	0	0	0	0
GCWGS-10182	2019	United States	North America	GCWGS_10182	pubMLST	PRJNA317462	SRR16999668	SAMN13918458	0.03	6734	1901	0	0	0	0	1	0	0	0	0	0	0	0	0	0	0	0	0	0	0	0	0	1	0	0	0	0	0	0	0	0	0	1	0	0	0	0	0	0
GCWGS-10322	2019	United States	North America	GCWGS_10322	pubMLST	PRJNA317462	SRR16999314	SAMN13918457	0.125	16169;21597	14564	0	0	0	1	0	0	0	0	0	0	0	0	0	0	0	0	0	0	0	0	0	0	0	0	0	0	0	0	0	0	0	0	0	0	0	0	0	0
GCWGS-10314	2019	United States	North America	GCWGS_10314	pubMLST	PRJNA317462	SRR16999322	SAMN13918456	0.125	24281	7363	0	0	0	0	1	0	0	0	0	0	0	0	0	0	0	0	0	0	0	0	0	0	0	0	0	0	0	0	0	0	0	1	0	0	0	0	0	0
GCWGS-10306	2019	United States	North America	GCWGS_10306	pubMLST	PRJNA317462	SRR16999326	SAMN13918455	0.125	19665	10314	0	0	0	1	0	0	0	0	0	0	0	0	0	0	0	0	0	0	0	0	0	0	0	0	0	0	0	0	0	0	0	0	0	0	0	0	0	0
GCWGS-10290	2019	United States	North America	GCWGS_10290	pubMLST	PRJNA317462	SRR16999332	SAMN13918453	0.125	7589	13149	0	0	0	0	0	0	0	0	0	0	0	0	0	0	0	0	0	0	0	0	0	0	0	0	0	0	0	0	0	0	0	0	0	0	0	0	0	0
GCWGS-10266	2019	United States	North America	GCWGS_10266	pubMLST	PRJNA317462	SRR16999338	SAMN13918450	0.25	17365	13536	0	0	0	0	1	0	0	0	0	0	0	0	0	0	0	0	0	0	0	0	0	0	0	0	0	0	0	0	0	0	0	1	0	0	0	0	0	0
GCWGS-10181	2019	United States	North America	GCWGS_10181	pubMLST	PRJNA317462	SRR16999679	SAMN13918449	0.25	20218	15222	0	0	0	0	1	0	0	0	0	0	0	0	0	0	0	0	0	0	0	0	0	0	0	0	0	0	0	0	0	0	0	1	0	0	0	0	0	0
GCWGS-10321	2019	United States	North America	GCWGS_10321	pubMLST	PRJNA317462	SRR16999315	SAMN13918448	0.125	11461	10314	0	0	0	1	0	0	0	0	0	0	0	0	0	0	0	0	0	0	0	0	0	0	0	0	0	0	0	0	0	0	0	0	0	0	0	0	0	0
GCWGS-10289	2019	United States	North America	GCWGS_10289	pubMLST	PRJNA317462	SRR16999333	SAMN13918444	0.06	9918	8143	0	0	0	0	0	0	0	0	0	0	0	0	0	0	0	0	0	0	0	0	0	0	0	0	0	0	0	0	0	0	0	0	0	0	0	0	0	0
GCWGS-10265	2019	United States	North America	GCWGS_10265	pubMLST	PRJNA317462	SRR16999339	SAMN13918441	2	3935	11422	0	0	1	0	0	1	1	1	0	0	0	0	0	0	0	0	0	0	0	0	0	0	0	0	0	0	0	0	0	1	0	0	0	0	0	0	0	0
GCWGS-10156	2019	United States	North America	GCWGS_10156	pubMLST	PRJNA317462	SRR11724293	SAMN13918437	0.25	20217	10314	0	0	0	1	0	0	0	0	0	0	0	0	0	0	0	0	0	0	0	0	0	0	0	0	0	0	0	0	0	0	0	0	0	0	0	0	0	0
GCWGS-10148	2019	United States	North America	GCWGS_10148	pubMLST	PRJNA317462	SRR16999734	SAMN13918436	2	9226	9363	0	0	1	0	0	1	1	1	0	0	0	0	0	0	0	0	0	0	0	0	0	0	0	0	0	0	0	0	0	1	0	0	0	0	0	0	0	0
GCWGS-10140	2019	United States	North America	GCWGS_10140	pubMLST	PRJNA317462	SRR16999558	SAMN13918435	1	8241	9363	0	0	1	0	0	1	1	0	0	0	0	0	0	0	0	0	0	0	0	0	0	0	0	0	0	0	0	0	0	0	0	0	0	0	0	0	0	0
GCWGS-10155	2019	United States	North America	GCWGS_10155	pubMLST	PRJNA317462	SRR11724294	SAMN13918428	0.03	20452	10314	0	0	0	1	0	0	0	0	0	0	0	0	0	0	0	0	0	0	0	0	0	0	0	0	0	0	0	0	0	0	0	0	0	0	0	0	0	0
GCWGS-10147	2019	United States	North America	GCWGS_10147	pubMLST	PRJNA317462	SRR16999745	SAMN13918427	0.25	20423	9363	0	0	0	1	0	1	0	0	0	0	0	0	0	0	0	0	0	0	0	0	0	0	0	0	0	0	0	0	0	0	0	0	0	0	0	0	0	0
GCWGS-10139	2019	United States	North America	GCWGS_10139	pubMLST	PRJNA317462	SRR16999473	SAMN13918426	0.25	5441	8156	0	0	0	0	1	0	0	0	0	0	0	0	0	0	0	0	0	0	0	0	0	0	0	0	0	0	0	0	0	0	0	0	0	0	0	0	0	0
GCWGS-10178	2019	United States	North America	GCWGS_10178	pubMLST	PRJNA317462	SRR11724205	SAMN13918422	2	3935	11422	0	0	1	0	0	1	1	1	0	0	0	0	0	0	0	0	0	0	0	0	0	0	0	0	0	0	0	0	0	1	0	0	0	0	0	0	0	0
GCWGS-10154	2019	United States	North America	GCWGS_10154	pubMLST	PRJNA317462	SRR11724295	SAMN13918419	0.5	20451	13536	0	0	0	0	1	0	0	0	0	0	0	0	0	0	0	0	0	0	0	0	0	0	0	0	0	0	0	0	0	0	0	1	0	0	0	0	0	0
GCWGS-10138	2019	United States	North America	GCWGS_10138	pubMLST	PRJNA317462	SRR16999484	SAMN13918417	0.25	17261	1580	0	0	0	1	0	0	0	0	0	0	0	0	0	0	0	0	0	0	0	0	0	0	0	0	0	0	0	0	0	0	0	0	0	0	0	0	0	0
GCWGS-10122	2019	United States	North America	GCWGS_10122	pubMLST	PRJNA317462	SRR16999709	SAMN13918415	0.125	18019	1583	0	0	0	1	0	0	0	0	0	0	0	0	0	0	0	0	0	0	0	0	0	0	0	0	0	0	0	0	0	0	0	0	0	0	0	0	0	0
GCWGS-10145	2019	United States	North America	GCWGS_10145	pubMLST	PRJNA317462	SRR16999438	SAMN13918409	0.06	11461	1599	0	0	0	1	0	0	0	0	0	0	0	0	0	0	0	0	0	0	0	0	0	0	0	0	0	0	0	0	0	0	0	0	0	0	0	0	0	0
GCWGS-10121	2019	United States	North America	GCWGS_10121	pubMLST	PRJNA317462	SRR16999720	SAMN13918407	0.5	23698	11864	0	0	0	1	0	1	0	0	0	0	0	0	0	0	0	0	0	0	0	0	0	0	0	0	0	0	0	0	0	0	0	0	0	0	0	0	0	0
GCWGS-10168	2019	United States	North America	GCWGS_10168	pubMLST	PRJNA317462	SRR11724216	SAMN13918404	0.125	20453	12546	0	0	0	1	0	0	0	0	0	0	0	0	0	0	0	0	0	0	0	0	0	0	0	0	0	0	0	0	0	0	0	0	0	0	0	0	0	0
GCWGS-10152	2019	United States	North America	GCWGS_10152	pubMLST	PRJNA317462	SRR16999690	SAMN13918402	0.25	4186	7359	0	0	0	1	0	0	0	0	0	0	0	0	0	0	0	0	0	0	0	0	0	0	0	0	0	0	0	0	0	0	0	0	0	0	0	0	0	0
GCWGS-10144	2019	United States	North America	GCWGS_10144	pubMLST	PRJNA317462	SRR16999450	SAMN13918401	0.125	8271	13413	0	0	0	1	0	0	0	0	0	0	0	0	0	0	0	0	0	0	0	0	0	1	0	0	0	0	0	0	0	0	0	0	0	0	0	0	0	0
GCWGS-10136	2019	United States	North America	GCWGS_10136	pubMLST	PRJNA317462	SRR16999575	SAMN13918400	0.25	13489	8156	0	0	0	0	1	0	0	0	0	0	0	0	0	0	0	0	0	0	0	0	0	0	0	0	0	0	0	0	0	0	0	0	0	0	0	0	0	0
GCWGS-10120	2019	United States	North America	GCWGS_10120	pubMLST	PRJNA317462	SRR16999731	SAMN13918398	0.25	20215	11423	0	0	0	0	1	0	0	0	0	0	0	0	0	0	0	0	0	0	0	0	0	0	0	0	0	0	0	0	0	0	0	1	0	0	0	0	0	0
GCWGS-10167	2019	United States	North America	GCWGS_10167	pubMLST	PRJNA317462	SRR11724217	SAMN13918395	0.125	19540	10622	0	0	0	0	0	0	0	0	0	0	0	0	0	0	0	0	0	0	0	0	0	0	1	0	0	0	0	0	0	0	0	0	0	0	0	0	0	0
GCWGS-10151	2019	United States	North America	GCWGS_10151	pubMLST	PRJNA317462	SRR16999404	SAMN13918393	0.25	20419	6962	0	0	0	0	0	0	0	0	0	0	0	0	0	0	0	0	0	0	0	0	0	0	0	0	0	0	0	0	0	0	0	0	0	0	0	0	0	0
GCWGS-10143	2019	United States	North America	GCWGS_10143	pubMLST	PRJNA317462	SRR16999461	SAMN13918392	0.25	5441	8156	0	0	0	0	1	0	0	0	0	0	0	0	0	0	0	0	0	0	0	0	0	0	0	0	0	0	0	0	0	0	0	0	0	0	0	0	0	0
GCWGS-10135	2019	United States	North America	GCWGS_10135	pubMLST	PRJNA317462	SRR16999586	SAMN13918391	0.125	20420	13483	0	0	0	0	0	0	0	0	0	0	0	0	0	0	0	0	0	0	0	0	0	0	0	0	0	0	0	0	0	0	0	1	0	0	0	0	0	0
GCWGS-10119	2019	United States	North America	GCWGS_10119	pubMLST	PRJNA317462	SRR16999509	SAMN13918389	0.125	20214	1583	0	0	0	1	0	0	0	1	0	0	0	0	0	0	0	0	0	0	0	0	0	0	0	0	0	0	0	0	0	1	0	0	0	0	0	0	0	0
GCWGS-10150	2019	United States	North America	GCWGS_10150	pubMLST	PRJNA317462	SRR16999415	SAMN13918384	0.06	20216	15268	0	0	0	1	0	0	0	0	0	0	0	0	0	0	0	0	0	0	0	0	0	0	0	0	0	0	0	0	0	0	0	0	0	0	0	0	0	0
GCWGS-10142	2019	United States	North America	GCWGS_10142	pubMLST	PRJNA317462	SRR16999536	SAMN13918383	1	18293	8134	0	0	1	0	0	1	1	0	0	0	0	0	0	0	0	0	0	0	0	0	0	0	0	0	0	0	0	0	0	0	0	0	0	0	0	0	0	0
GCWGS-10157	2019	United States	North America	GCWGS_10157	pubMLST	PRJNA317462	SRR11724292	SAMN13918377	0.25	20440	13536	0	0	0	0	1	0	0	0	0	0	0	0	0	0	0	0	0	0	0	0	0	0	0	0	0	0	0	0	0	0	0	1	0	0	0	0	0	0
GCWGS-10149	2019	United States	North America	GCWGS_10149	pubMLST	PRJNA317462	SRR16999426	SAMN13918376	2	12302	9363	0	0	1	0	0	1	1	1	0	0	0	0	0	0	0	0	0	0	0	0	0	0	0	0	0	0	0	0	0	1	0	0	0	0	0	0	0	0
GCWGS-10141	2019	United States	North America	GCWGS_10141	pubMLST	PRJNA317462	SRR16999547	SAMN13918375	0.25	16283	8156	0	0	0	0	1	0	0	0	0	0	0	0	0	0	0	0	0	0	0	0	0	0	0	0	0	0	0	0	0	0	0	0	0	0	0	0	0	0
GCWGS-10084	2019	United States	North America	GCWGS_10084	pubMLST	PRJNA317462	SRR11724316	SAMN13918367	0.25	20213	16162	0	0	0	0	0	0	0	0	0	0	0	0	0	0	0	0	0	0	0	0	0	0	0	0	0	0	0	0	0	0	0	0	0	0	0	0	0	0
GCWGS-10076	2019	United States	North America	GCWGS_10076	pubMLST	PRJNA317462	SRR11724389	SAMN13918366	0.125	18432	1587	0	0	0	1	0	0	0	0	0	0	0	0	0	0	0	0	0	0	0	0	0	0	0	0	0	0	0	0	0	0	0	0	0	0	0	0	0	0
GCWGS-10068	2019	United States	North America	GCWGS_10068	pubMLST	PRJNA317462	SRR11724398	SAMN13918365	0.125	20212	11964	0	0	0	0	0	0	0	0	0	0	0	0	0	0	0	0	0	0	0	0	0	0	0	0	0	0	0	0	0	0	0	0	0	0	0	0	0	0
GCWGS-9998	2019	United States	North America	GCWGS_9998	pubMLST	PRJNA317462	SRR16644571	SAMN13918362	0.25	16897	7363	0	0	0	0	1	0	0	1	0	0	0	0	0	0	0	0	0	0	0	0	0	1	0	0	0	0	0	0	0	0	0	1	0	0	0	0	0	0
GCWGS-10107	2019	United States	North America	GCWGS_10107	pubMLST	PRJNA317462	SRR16999520	SAMN13918361	0.125	17511	1583	0	0	0	1	0	0	0	0	0	0	0	0	0	0	0	0	0	0	0	0	0	0	0	0	0	0	0	0	0	0	0	0	0	0	0	0	0	0
GCWGS-10083	2019	United States	North America	GCWGS_10083	pubMLST	PRJNA317462	SRR11724317	SAMN13918358	0.25	5985	13536	0	0	0	0	1	0	0	0	0	0	0	0	0	0	0	0	0	0	0	0	0	0	0	0	0	0	0	0	0	0	0	1	0	0	0	0	0	0
GCWGS-10075	2019	United States	North America	GCWGS_10075	pubMLST	PRJNA317462	SRR11724390	SAMN13918357	0.25	28	11986	0	0	0	0	0	0	0	0	0	0	0	0	0	0	0	0	0	0	0	0	0	0	1	0	0	0	0	0	0	0	0	0	0	0	0	0	0	0
GCWGS-10013	2019	United States	North America	GCWGS_10013	pubMLST	PRJNA317462	SRR16999389	SAMN13918355	2	3935	9363	0	0	1	0	0	1	1	1	0	0	0	0	0	0	0	0	0	0	0	0	0	0	0	0	0	0	0	0	0	1	0	0	0	0	0	0	0	0
GCWGS-9997	2019	United States	North America	GCWGS_9997	pubMLST	PRJNA317462	SRR16644572	SAMN13918353	0.25	16897	7363	0	0	0	0	1	0	0	1	0	0	0	0	0	0	0	0	0	0	0	0	0	1	0	0	0	0	0	0	0	0	0	1	0	0	0	0	0	0
GCWGS-10106	2019	United States	North America	GCWGS_10106	pubMLST	PRJNA317462	SRR16999600	SAMN13918352	0.015	20450	1588	0	0	0	1	0	0	0	0	0	0	0	0	0	0	0	0	0	0	0	0	0	0	0	0	0	0	0	0	0	0	0	0	0	0	0	0	0	0
GCWGS-10020	2019	United States	North America	GCWGS_10020	pubMLST	PRJNA317462	SRR11724485	SAMN13918347	2	18469	9363	0	0	1	0	0	1	0	0	0	0	0	0	0	0	0	0	0	0	0	0	0	0	0	0	0	0	0	0	0	0	0	0	0	0	0	0	0	0
GCWGS-10012	2019	United States	North America	GCWGS_10012	pubMLST	PRJNA317462	SRR16999657	SAMN13918346	0.25	9120	10931	0	0	0	0	1	0	0	0	0	0	0	0	0	0	0	0	0	0	0	0	0	0	0	0	0	0	0	0	0	1	0	0	0	0	0	0	0	0
GCWGS-10105	2019	United States	North America	GCWGS_10105	pubMLST	PRJNA317462	SRR16999611	SAMN13918343	0.25	19970	8143	0	0	0	1	0	0	0	0	0	0	0	0	0	0	0	0	0	0	0	0	0	0	0	0	0	0	0	0	0	0	0	0	0	0	0	0	0	0
GCWGS-10003	2019	United States	North America	GCWGS_10003	pubMLST	PRJNA317462	SRR16999439	SAMN13918336	0.125	20210	1584	0	0	0	0	0	0	0	0	0	0	0	0	0	0	0	0	0	0	0	0	0	0	0	0	0	0	0	0	0	0	0	0	0	0	0	0	0	0
GCWGS-10104	2019	United States	North America	GCWGS_10104	pubMLST	PRJNA317462	SRR16999622	SAMN13918334	0.25	18448	13956	0	0	0	0	1	0	0	0	0	0	0	0	0	0	0	0	0	0	0	0	0	0	0	0	0	0	0	0	0	0	0	0	0	0	0	0	0	0
GCWGS-10096	2019	United States	North America	GCWGS_10096	pubMLST	PRJNA317462	SRR11724303	SAMN13918333	0.06	18432	1587	0	0	0	1	0	0	0	0	0	0	0	0	0	0	0	0	0	0	0	0	0	0	0	0	0	0	0	0	0	0	0	0	0	0	0	0	0	0
GCWGS-10002	2019	United States	North America	GCWGS_10002	pubMLST	PRJNA317462	SRR16999587	SAMN13918327	0.25	20209	7363	0	0	0	0	1	0	0	1	0	0	0	0	0	0	0	0	0	0	0	0	0	1	0	0	0	0	0	0	0	0	0	1	0	0	0	0	0	0
GCWGS-9721	2019	United States	North America	GCWGS_9721	pubMLST	PRJNA317462	SRR16644374	SAMN13918326	0.25	13550	7827	0	0	0	0	1	0	0	1	0	0	0	0	0	0	0	0	0	0	0	0	0	1	0	0	0	0	0	0	0	0	0	1	0	0	0	0	0	0
GCWGS-10095	2019	United States	North America	GCWGS_10095	pubMLST	PRJNA317462	SRR11724304	SAMN13918324	0.25	11461	10314	0	0	0	1	0	0	0	0	0	0	0	0	0	0	0	0	0	0	0	0	0	0	0	0	0	0	0	0	0	0	0	0	0	0	0	0	0	0
GCWGS-10087	2019	United States	North America	GCWGS_10087	pubMLST	PRJNA317462	SRR11724313	SAMN13918323	0.06	18432	1587	0	0	0	1	0	0	0	0	0	0	0	0	0	0	0	0	0	0	0	0	0	0	0	0	0	0	0	0	0	0	0	0	0	0	0	0	0	0
GCWGS-10017	2019	United States	North America	GCWGS_10017	pubMLST	PRJNA317462	SRR16999335	SAMN13918320	0.25	new	9363	0	0	0	1	0	1	0	0	0	0	0	0	0	0	0	0	0	0	0	0	0	0	0	0	0	0	0	0	0	0	0	0	0	0	0	0	0	0
GCWGS-10001	2019	United States	North America	GCWGS_10001	pubMLST	PRJNA317462	SRR16999634	SAMN13918318	0.125	20208	7363	0	0	0	0	1	0	0	0	0	0	0	0	0	0	0	0	0	0	0	0	0	0	0	0	0	0	0	0	0	0	0	1	0	0	0	0	0	0
GCWGS-9718	2019	United States	North America	GCWGS_9718	pubMLST	PRJNA317462	SRR16644377	SAMN13918317	0.25	9918	8143	0	0	0	1	0	0	0	0	0	0	0	0	0	0	0	0	0	0	0	0	0	0	0	0	0	0	0	0	0	0	0	0	0	0	0	0	0	0
GCWGS-10094	2019	United States	North America	GCWGS_10094	pubMLST	PRJNA317462	SRR11724305	SAMN13918315	0.25	new	9363	0	0	0	1	0	1	0	0	0	0	0	0	0	0	0	0	0	0	0	0	0	0	0	0	0	0	0	0	0	0	0	0	0	0	0	0	0	0
GCWGS-10086	2019	United States	North America	GCWGS_10086	pubMLST	PRJNA317462	SRR11724314	SAMN13918314	0.25	20418	1584	0	0	0	0	0	0	0	0	0	0	0	0	0	0	0	0	0	0	0	0	0	0	1	0	0	0	0	0	0	0	0	0	0	0	0	0	0	0
GCWGS-10008	2019	United States	North America	GCWGS_10008	pubMLST	PRJNA317462	SRR11724489	SAMN13918310	2	16206	9363	0	0	1	0	0	1	1	0	0	0	0	0	0	0	0	0	0	0	0	0	0	0	0	0	0	0	0	0	0	0	0	0	0	0	0	0	0	0
GCWGS-10000	2019	United States	North America	GCWGS_10000	pubMLST	PRJNA317462	SRR16999635	SAMN13918309	0.03	20013	8126	0	0	0	0	0	0	0	0	0	0	0	0	0	0	0	0	0	0	0	0	0	0	0	0	0	0	0	0	0	0	0	0	0	0	0	0	0	0
GCWGS-9706	2019	United States	North America	GCWGS_9706	pubMLST	PRJNA317462	SRR16644365	SAMN13918308	0.25	11952	8143	0	0	0	1	0	0	0	0	0	0	0	0	0	0	0	0	0	0	0	0	0	0	0	0	0	0	0	0	0	0	0	0	0	0	0	0	0	0
GCWGS-10085	2019	United States	North America	GCWGS_10085	pubMLST	PRJNA317462	SRR11724315	SAMN13918305	0.25	5441;20981	8156	0	0	0	0	1	0	0	0	0	0	0	0	0	0	0	0	0	0	0	0	0	0	0	0	0	0	0	0	0	0	0	0	0	0	0	0	0	0
GCWGS-10069	2019	United States	North America	GCWGS_10069	pubMLST	PRJNA317462	SRR11724397	SAMN13918303	0.25	26	1584	0	0	0	0	0	0	0	0	0	0	0	0	0	0	0	0	0	0	0	0	0	0	1	0	0	0	0	0	0	0	0	0	0	0	0	0	0	0
GCWGS-10015	2019	United States	North America	GCWGS_10015	pubMLST	PRJNA317462	SRR16999378	SAMN13918302	0.25	20431	10314	0	0	0	1	0	0	0	0	0	0	0	0	0	0	0	0	0	0	0	0	0	0	0	0	0	0	0	0	0	0	0	0	0	0	0	0	0	0
GCWGS-9999	2019	United States	North America	GCWGS_9999	pubMLST	PRJNA317462	SRR16644569	SAMN13918300	0.25	16897	7363	0	0	0	0	1	0	0	1	0	0	0	0	0	0	0	0	0	0	0	0	0	1	0	0	0	0	0	0	0	0	0	1	0	0	0	0	0	0
GCWGS-10380	2019	United States	North America	GCWGS_10380	pubMLST	PRJNA317462	SRR16999530	SAMN13896506	0.125	4247	6962	0	0	0	0	0	0	0	0	0	0	0	0	0	0	0	0	0	0	0	0	0	0	0	0	0	0	0	0	0	0	0	0	0	0	0	0	0	0
GCWGS-10379	2019	United States	North America	GCWGS_10379	pubMLST	PRJNA317462	SRR16999601	SAMN13896505	0.25	8	8126	0	0	0	0	0	0	0	0	0	0	0	0	0	0	0	0	0	0	0	0	0	0	0	0	0	0	0	0	0	0	0	0	0	0	0	0	0	0
GCWGS-10378	2019	United States	North America	GCWGS_10378	pubMLST	PRJNA317462	SRR16999602	SAMN13896504	1	20234	8143	0	0	0	1	0	1	0	0	0	0	0	0	0	0	0	0	0	0	0	0	0	0	0	0	0	0	0	0	0	0	0	0	0	0	0	0	0	0
GCWGS-10377	2019	United States	North America	GCWGS_10377	pubMLST	PRJNA317462	SRR16999603	SAMN13896503	1	964	14107	0	0	1	0	0	1	1	0	0	0	0	0	0	0	0	0	0	0	0	0	0	0	0	0	0	0	0	0	0	0	0	0	0	0	0	0	0	0
GCWGS-10376	2019	United States	North America	GCWGS_10376	pubMLST	PRJNA317462	SRR16999604	SAMN13896502	1	17972	11706	0	0	0	1	0	1	0	0	0	0	0	0	0	0	0	0	0	0	0	0	0	0	0	0	0	0	0	0	0	0	0	0	0	0	0	0	0	0
GCWGS-10375	2019	United States	North America	GCWGS_10375	pubMLST	PRJNA317462	SRR16999605	SAMN13896501	0.5	758	11864	0	0	0	1	0	1	0	0	0	0	0	0	0	0	0	0	0	0	0	0	0	0	0	0	0	0	0	0	0	0	0	0	0	0	0	0	0	0
GCWGS-10374	2019	United States	North America	GCWGS_10374	pubMLST	PRJNA317462	SRR16999606	SAMN13896500	0.25	20465	13266	0	0	0	1	0	0	0	0	0	0	0	0	0	0	0	0	0	0	0	0	0	0	0	0	0	0	0	0	0	0	0	0	0	0	0	0	0	0
GCWGS-10373	2019	United States	North America	GCWGS_10373	pubMLST	PRJNA317462	SRR16999607	SAMN13896499	0.03	20233	13732	0	0	0	1	0	0	0	0	0	0	0	0	0	0	0	0	0	0	0	0	0	0	0	0	0	0	0	0	0	0	0	0	0	0	0	0	0	0
GCWGS-10372	2019	United States	North America	GCWGS_10372	pubMLST	PRJNA317462	SRR16999608	SAMN13896498	0.015	20233	13732	0	0	0	1	0	0	0	0	0	0	0	0	0	0	0	0	0	0	0	0	0	0	0	0	0	0	0	0	0	0	0	0	0	0	0	0	0	0
GCWGS-10371	2019	United States	North America	GCWGS_10371	pubMLST	PRJNA317462	SRR16999609	SAMN13896497	0.5	11086	1901	0	0	0	1	0	0	0	0	0	0	0	0	0	0	0	0	0	0	0	0	0	0	0	0	0	0	0	0	0	0	0	1	0	0	0	0	0	0
GCWGS-10370	2019	United States	North America	GCWGS_10370	pubMLST	PRJNA317462	SRR16999610	SAMN13896496	0.25	new	8143	0	0	0	1	0	0	0	0	0	0	0	0	0	0	0	0	0	0	0	0	0	0	0	0	0	0	0	0	0	0	0	0	0	0	0	0	0	0
GCWGS-10369	2019	United States	North America	GCWGS_10369	pubMLST	PRJNA317462	SRR16999612	SAMN13896495	0.125	20232	16149	0	0	0	1	0	0	0	0	0	0	0	0	0	0	0	0	0	0	0	0	0	0	0	0	0	0	0	0	0	0	0	0	0	0	0	0	0	0
GCWGS-10368	2019	United States	North America	GCWGS_10368	pubMLST	PRJNA317462	SRR16999613	SAMN13896494	0.125	20231	1601	0	0	0	1	0	0	0	0	0	0	0	0	0	0	0	0	0	0	0	0	0	0	0	0	0	0	0	0	0	0	0	0	0	0	0	0	0	0
GCWGS-10367	2019	United States	North America	GCWGS_10367	pubMLST	PRJNA317462	SRR16999614	SAMN13896493	0.25	20464	8156	0	0	0	0	0	0	0	0	0	0	0	0	0	0	0	0	0	0	0	0	0	0	0	0	0	0	0	0	0	0	0	0	0	0	0	0	0	0
GCWGS-10366	2019	United States	North America	GCWGS_10366	pubMLST	PRJNA317462	SRR16999615	SAMN13896492	0.06	19973	13526	0	0	0	1	0	0	0	0	0	0	0	0	0	0	0	0	0	0	0	0	0	0	0	0	0	0	0	0	0	0	0	0	0	0	0	0	0	0
GCWGS-10365	2019	United States	North America	GCWGS_10365	pubMLST	PRJNA317462	SRR16999616	SAMN13896491	0.125	9276	18477	0	0	0	1	0	0	0	0	0	0	0	0	0	0	0	0	0	0	0	0	0	0	0	0	0	0	0	0	0	0	0	0	0	0	0	0	0	0
GCWGS-10364	2019	United States	North America	GCWGS_10364	pubMLST	PRJNA317462	SRR16999617	SAMN13896490	0.125	20230	8149	0	0	0	0	0	0	0	0	0	0	0	0	0	0	0	0	0	0	0	0	0	0	0	0	0	0	0	0	0	0	0	0	0	0	0	0	0	0
GCWGS-10363	2019	United States	North America	GCWGS_10363	pubMLST	PRJNA317462	SRR16999618	SAMN13896489	0.125	9276	18477	0	0	0	1	0	0	0	0	0	0	0	0	0	0	0	0	0	0	0	0	0	0	0	0	0	0	0	0	0	0	0	0	0	0	0	0	0	0
GCWGS-10362	2019	United States	North America	GCWGS_10362	pubMLST	PRJNA317462	SRR16999619	SAMN13896488	0.125	20463	1590	0	0	0	1	0	0	0	0	0	0	0	0	0	0	0	0	0	0	0	0	0	0	0	0	0	0	0	0	0	1	0	0	0	0	0	0	0	0
GCWGS-10360	2019	United States	North America	GCWGS_10360	pubMLST	PRJNA317462	SRR16999621	SAMN13896486	0.125	7210	11414	0	0	0	0	0	0	0	0	0	0	0	0	0	0	0	0	0	0	0	0	0	0	0	0	0	0	0	0	0	0	0	0	0	0	0	0	0	0
GCWGS-10359	2019	United States	North America	GCWGS_10359	pubMLST	PRJNA317462	SRR16999623	SAMN13896485	0.25	20462	13536	0	0	0	0	1	0	0	0	0	0	0	0	0	0	0	0	0	0	0	0	0	0	0	0	0	0	0	0	0	0	0	1	0	0	0	0	0	0
GCWGS-10358	2019	United States	North America	GCWGS_10358	pubMLST	PRJNA317462	SRR16999624	SAMN13896484	0.25	8	10931	0	0	0	0	1	0	0	0	0	0	0	0	0	0	0	0	0	0	0	0	0	0	0	0	0	0	0	0	0	0	0	1	0	0	0	0	0	0
GCWGS-10357	2019	United States	North America	GCWGS_10357	pubMLST	PRJNA317462	SRR16999625	SAMN13896483	0.125	8271	13413	0	0	0	1	0	0	0	0	0	0	0	0	0	0	0	0	0	0	0	0	0	1	0	0	0	0	0	0	0	0	0	0	0	0	0	0	0	0
GCWGS-10356	2019	United States	North America	GCWGS_10356	pubMLST	PRJNA317462	SRR16999626	SAMN13896482	0.25	2499	8149	0	0	0	0	0	0	0	0	0	0	0	0	0	0	0	0	0	0	0	0	0	0	0	0	0	0	0	0	0	0	0	0	0	0	0	0	0	0
GCWGS-10354	2019	United States	North America	GCWGS_10354	pubMLST	PRJNA317462	SRR16999628	SAMN13896480	0.125	356	1594	0	0	0	0	0	0	0	0	0	0	0	0	0	0	0	0	0	0	0	0	0	0	0	0	0	0	0	0	0	0	0	0	0	0	0	0	0	0
GCWGS-10353	2019	United States	North America	GCWGS_10353	pubMLST	PRJNA317462	SRR16999629	SAMN13896479	1	19665	10314	0	0	0	1	0	0	0	0	0	0	0	0	0	0	0	0	0	0	0	0	0	0	0	0	0	0	0	0	0	0	0	0	0	0	0	0	0	0
GCWGS-10352	2019	United States	North America	GCWGS_10352	pubMLST	PRJNA317462	SRR16999630	SAMN13896478	0.25	20229	1583	0	0	0	0	1	0	0	0	0	0	0	0	0	0	0	0	0	0	0	0	0	0	0	0	0	0	0	0	0	0	0	0	0	0	0	0	0	0
GCWGS-10571	2019	United States	North America	GCWGS_10571	pubMLST	PRJNA317462	SRR16999505	SAMN13873877	0.25	8213	12467	0	0	0	0	0	0	0	0	0	0	0	0	0	0	0	0	0	0	0	0	0	0	0	0	0	0	0	0	0	0	0	0	0	0	0	0	0	0
GCWGS-10570	2019	United States	North America	GCWGS_10570	pubMLST	PRJNA317462	SRR16999506	SAMN13873876	0.125	20243	1599	0	0	0	1	0	0	0	0	0	0	0	0	0	0	0	0	0	0	0	0	0	0	0	0	0	0	0	0	0	0	0	0	0	0	0	0	0	0
GCWGS-10556	2019	United States	North America	GCWGS_10556	pubMLST	PRJNA317462	SRR16999507	SAMN13873862	0.125	20468	7822	0	0	0	1	0	0	0	1	0	0	0	0	0	0	0	0	0	0	0	0	0	1	0	0	0	0	0	0	0	0	0	0	0	0	0	0	0	0
GCWGS-10555	2019	United States	North America	GCWGS_10555	pubMLST	PRJNA317462	SRR16999508	SAMN13873861	0.06	20242	13736	0	0	0	0	1	0	0	0	0	0	0	0	0	0	0	0	0	0	0	0	0	0	0	0	0	0	0	0	0	0	0	0	0	0	0	0	0	0
GCWGS-10554	2019	United States	North America	GCWGS_10554	pubMLST	PRJNA317462	SRR16999510	SAMN13873860	0.125	9120	7822	0	0	0	1	0	0	0	0	0	0	0	0	0	0	0	0	0	0	0	0	0	0	0	0	0	0	0	0	0	1	0	0	0	0	0	0	0	0
GCWGS-10553	2019	United States	North America	GCWGS_10553	pubMLST	PRJNA317462	SRR16999511	SAMN13873859	0.25	13966	8143	0	0	0	1	0	0	0	0	0	0	0	0	0	0	0	0	0	0	0	0	0	0	0	0	0	0	0	0	0	0	0	0	0	0	0	0	0	0
GCWGS-10552	2019	United States	North America	GCWGS_10552	pubMLST	PRJNA317462	SRR16999512	SAMN13873858	0.125	20467	1599	0	0	0	1	0	0	0	0	0	0	0	0	0	0	0	0	0	0	0	0	0	0	0	0	0	0	0	0	0	0	0	0	0	0	0	0	0	0
GCWGS-8387	2019	United States	North America	GCWGS_8387	pubMLST	PRJNA317462	SRR16644288	SAMN13873857	0.5	20604	1583	0	0	0	0	1	0	0	0	0	0	0	0	0	0	0	0	0	0	0	0	0	1	0	0	0	0	0	0	0	0	0	0	0	0	0	0	0	0
GCWGS-9356	2019	United States	North America	GCWGS_9356	pubMLST	PRJNA317462	SRR11725078	SAMN13872717	0.125	new	1893	0	0	0	0	0	0	0	0	0	0	0	0	0	0	0	0	0	0	0	0	0	0	0	0	0	0	0	0	0	0	0	0	0	0	0	0	0	0
GCWGS-9355	2019	United States	North America	GCWGS_9355	pubMLST	PRJNA317462	SRR11725080	SAMN13872716	0.125	20195	8143	0	0	0	1	0	0	0	0	0	0	0	0	0	0	0	0	0	0	0	0	0	0	0	0	0	0	0	0	0	0	0	0	0	0	0	0	0	0
GCWGS-9354	2019	United States	North America	GCWGS_9354	pubMLST	PRJNA317462	SRR11725081	SAMN13872715	0.25	20635	12547	0	0	0	0	0	0	0	0	0	0	0	0	0	0	0	0	0	0	0	0	0	0	1	0	0	0	0	0	0	0	0	0	0	0	0	0	0	0
GCWGS-9353	2019	United States	North America	GCWGS_9353	pubMLST	PRJNA317462	SRR11725082	SAMN13872714	1	23698	9363	0	0	0	1	0	1	0	0	0	0	0	0	0	0	0	0	0	0	0	0	0	0	0	0	0	0	0	0	0	0	0	0	0	0	0	0	0	0
GCWGS-9325	2019	United States	North America	GCWGS_9325	pubMLST	PRJNA317462	SRR11724675	SAMN13872691	0.125	2	8163	0	0	0	0	0	0	0	0	0	0	0	0	0	0	0	0	0	0	0	0	0	0	0	0	0	0	0	0	0	0	0	0	0	0	0	0	0	0
GCWGS-9324	2019	United States	North America	GCWGS_9324	pubMLST	PRJNA317462	SRR11724677	SAMN13872690	0.25	new	1893	0	0	0	0	0	0	0	0	0	0	0	0	0	0	0	0	0	0	0	0	0	0	1	0	0	0	0	0	0	0	0	0	0	0	0	0	0	0
GCWGS-9323	2019	United States	North America	GCWGS_9323	pubMLST	PRJNA317462	SRR11724678	SAMN13872689	0.06	14994	7822	0	0	0	1	0	0	0	0	0	0	0	0	0	0	0	0	0	0	0	0	0	0	0	0	0	0	0	0	0	0	0	0	0	0	0	0	0	0
GCWGS-9321	2019	United States	North America	GCWGS_9321	pubMLST	PRJNA317462	SRR11724680	SAMN13872687	1	8241	9363	0	0	1	0	0	1	1	0	0	0	0	0	0	0	0	0	0	0	0	0	0	0	0	0	0	0	0	0	0	0	0	0	0	0	0	0	0	0
GCWGS-10628	2019	United States	North America	GCWGS_10628	pubMLST	PRJNA317462	SRR16999717	SAMN13871917	0.125	508	10931	0	0	0	0	1	0	0	0	0	0	0	0	0	0	0	0	0	0	0	0	0	0	0	0	0	0	0	0	0	1	0	0	0	0	0	0	0	0
GCWGS-10627	2019	United States	North America	GCWGS_10627	pubMLST	PRJNA317462	SRR16999718	SAMN13871916	0.25	9918	13526	0	0	0	1	0	0	0	0	0	0	0	0	0	0	0	0	0	0	0	0	0	0	0	0	0	0	0	0	0	0	0	0	0	0	0	0	0	0
GCWGS-10625	2019	United States	North America	GCWGS_10625	pubMLST	PRJNA317462	SRR16999721	SAMN13871914	0.125	11461	10314	0	0	0	1	0	0	0	0	0	0	0	0	0	0	0	0	0	0	0	0	0	0	0	0	0	0	0	0	0	0	0	0	0	0	0	0	0	0
GCWGS-10624	2019	United States	North America	GCWGS_10624	pubMLST	PRJNA317462	SRR16999722	SAMN13871913	0.125	20428	6962	0	0	0	0	0	0	0	1	0	0	0	0	0	0	0	0	0	0	0	0	0	1	0	0	0	0	0	0	0	0	0	0	0	0	0	0	0	0
GCWGS-10623	2019	United States	North America	GCWGS_10623	pubMLST	PRJNA317462	SRR16999723	SAMN13871912	1	20471	8134	0	0	1	0	0	1	1	0	0	0	0	0	0	0	0	0	0	0	0	0	0	0	0	0	0	0	0	0	0	0	0	0	0	0	0	0	0	0
GCWGS-10621	2019	United States	North America	GCWGS_10621	pubMLST	PRJNA317462	SRR16999724	SAMN13871910	0.25	20425	11428	0	0	0	1	0	1	0	0	0	0	0	0	0	0	0	0	0	0	0	0	0	0	0	0	0	0	0	0	0	0	0	0	0	0	0	0	0	0
GCWGS-10620	2019	United States	North America	GCWGS_10620	pubMLST	PRJNA317462	SRR16999725	SAMN13871909	0.125	14764	1599	0	0	0	1	0	0	0	0	0	0	0	0	0	0	0	0	0	0	0	0	0	0	0	0	0	0	0	0	0	0	0	0	0	0	0	0	0	0
GCWGS-10619	2019	United States	North America	GCWGS_10619	pubMLST	PRJNA317462	SRR16999726	SAMN13871908	0.25	10158	13526	0	0	0	1	0	0	0	0	0	0	0	0	0	0	0	0	0	0	0	0	0	0	0	0	0	0	0	0	0	0	0	0	0	0	0	0	0	0
GCWGS-10618	2019	United States	North America	GCWGS_10618	pubMLST	PRJNA317462	SRR16999727	SAMN13871907	0.25	18360	8143	0	0	0	1	0	0	0	0	0	0	0	0	0	0	0	0	0	0	0	0	0	0	0	0	0	0	0	0	0	0	0	0	0	0	0	0	0	0
GCWGS-10617	2019	United States	North America	GCWGS_10617	pubMLST	PRJNA317462	SRR16999728	SAMN13871906	0.25	20470	8143	0	0	0	1	0	0	0	0	0	0	0	0	0	0	0	0	0	0	0	0	0	0	0	0	0	0	0	0	0	0	0	0	0	0	0	0	0	0
GCWGS-10616	2019	United States	North America	GCWGS_10616	pubMLST	PRJNA317462	SRR16999729	SAMN13871905	0.25	865	8143	0	0	0	1	0	0	0	0	0	0	0	0	0	0	0	0	0	0	0	0	0	0	0	0	0	0	0	0	0	0	0	0	0	0	0	0	0	0
GCWGS-10615	2019	United States	North America	GCWGS_10615	pubMLST	PRJNA317462	SRR16999730	SAMN13871904	0.5	20244	9363	0	0	0	1	0	1	0	0	0	0	0	0	0	0	0	0	0	0	0	0	0	0	0	0	0	0	0	0	0	0	0	0	0	0	0	0	0	0
GCWGS-10614	2019	United States	North America	GCWGS_10614	pubMLST	PRJNA317462	SRR16999499	SAMN13871903	1	19002;21593	8134	0	0	1	0	0	1	1	0	0	0	0	0	0	0	0	0	0	0	0	0	0	0	0	0	0	0	0	0	0	0	0	0	0	0	0	0	0	0
GCWGS-10613	2019	United States	North America	GCWGS_10613	pubMLST	PRJNA317462	SRR16999500	SAMN13871902	0.25	20469	9363	0	0	0	1	0	1	0	0	0	0	0	0	0	0	0	0	0	0	0	0	0	0	0	0	0	0	0	0	0	0	0	0	0	0	0	0	0	0
GCWGS-10611	2019	United States	North America	GCWGS_10611	pubMLST	PRJNA317462	SRR16999502	SAMN13871901	0.125	9394	11967	0	0	0	0	0	0	0	0	0	0	0	0	0	0	0	0	0	0	0	0	0	0	0	0	0	0	0	0	0	0	0	0	0	0	0	0	0	0
GCWGS-10610	2019	United States	North America	GCWGS_10610	pubMLST	PRJNA317462	SRR16999503	SAMN13871900	0.25	15239	15679	0	0	0	0	1	0	0	1	0	0	0	0	0	0	0	0	0	0	0	0	0	1	0	0	0	0	0	0	0	0	0	1	0	0	0	0	0	0
GCWGS-10609	2019	United States	North America	GCWGS_10609	pubMLST	PRJNA317462	SRR16999504	SAMN13871899	0.5	5624	8143	0	0	0	1	0	0	0	0	0	0	0	0	0	0	0	0	0	0	0	0	0	0	0	0	0	0	0	0	0	0	0	0	0	0	0	0	0	0
GCWGS-10599	2019	United States	North America	GCWGS_10599	pubMLST	PRJNA317462	SRR12612650	SAMN13871889	0.125	8	8126	0	0	0	0	0	0	0	0	0	0	0	0	0	0	0	0	0	0	0	0	0	0	0	0	0	0	0	0	0	0	0	0	0	0	0	0	0	0
GCWGS-10597	2019	United States	North America	GCWGS_10597	pubMLST	PRJNA317462	SRR12612653	SAMN13871887	0.125	16065	14253	0	0	0	1	0	0	0	0	0	0	0	0	0	0	0	0	0	0	0	0	0	0	0	0	0	0	0	0	0	0	0	0	0	0	0	0	0	0
GCWGS-10596	2019	United States	North America	GCWGS_10596	pubMLST	PRJNA317462	SRR12612654	SAMN13871886	0.125	12547	10314	0	0	0	1	0	0	0	0	0	0	0	0	0	0	0	0	0	0	0	0	0	0	0	0	0	0	0	0	0	0	0	0	0	0	0	0	0	0
GCWGS-10592	2019	United States	North America	GCWGS_10592	pubMLST	PRJNA317462	SRR12612658	SAMN13871882	0.25	new	1893	0	0	0	0	0	0	0	0	0	0	0	0	0	0	0	0	0	0	0	0	0	0	0	0	0	0	0	0	0	0	0	0	0	0	0	0	0	0
GCWGS-10591	2019	United States	North America	GCWGS_10591	pubMLST	PRJNA317462	SRR12612659	SAMN13871881	1	18293	8134	0	0	1	0	0	1	1	0	0	0	0	0	0	0	0	0	0	0	0	0	0	0	0	0	0	0	0	0	0	0	0	0	0	0	0	0	0	0
GCWGS-9978	2019	United States	North America	GCWGS_9978	pubMLST	PRJNA317462	SRR16644554	SAMN13840177	0.25	16856	10314	0	0	0	1	0	0	0	0	0	0	0	0	0	0	0	0	0	0	0	0	0	0	0	0	0	0	0	0	0	0	0	0	0	0	0	0	0	0
GCWGS-9970	2019	United States	North America	GCWGS_9970	pubMLST	PRJNA317462	SRR11724499	SAMN13840176	0.5	20037	11428	0	0	0	1	0	1	0	0	0	0	0	0	0	0	0	0	0	0	0	0	0	0	0	0	0	0	0	0	0	0	0	0	0	0	0	0	0	0
GCWGS-9985	2019	United States	North America	GCWGS_9985	pubMLST	PRJNA317462	SRR16644573	SAMN13840169	0.25	13489;21599	13536	0	0	0	0	1	0	0	0	0	0	0	0	0	0	0	0	0	0	0	0	0	0	0	0	0	0	0	0	0	0	0	1	0	0	0	0	0	0
GCWGS-9952	2019	United States	North America	GCWGS_9952	pubMLST	PRJNA317462	SRR11724879	SAMN13840156	2	19744	9363	0	0	1	0	0	1	0	1	0	0	0	0	0	0	0	0	0	0	0	0	0	0	0	0	0	0	0	0	0	1	0	0	0	0	0	0	0	0
GCWGS-9928	2019	United States	North America	GCWGS_9928	pubMLST	PRJNA317462	SRR11724905	SAMN13840153	0.06	20207	1599	0	0	0	1	0	0	0	0	0	0	0	0	0	0	0	0	0	0	0	0	0	0	0	0	0	0	0	0	0	0	0	0	0	0	0	0	0	0
GCWGS-9973	2019	United States	North America	GCWGS_9973	pubMLST	PRJNA317462	SRR11724496	SAMN13840132	0.25	17631	1600	0	0	0	0	1	0	0	0	0	0	0	0	0	0	0	0	0	0	0	0	0	0	0	0	0	0	0	0	0	0	0	1	0	0	0	0	0	0
GCWGS-9980	2019	United States	North America	GCWGS_9980	pubMLST	PRJNA317462	SRR16644019	SAMN13840124	0.25	11461	10314	0	0	0	1	0	0	0	0	0	0	0	0	0	0	0	0	0	0	0	0	0	0	0	0	0	0	0	0	0	0	0	0	0	0	0	0	0	0
GCWGS-9972	2019	United States	North America	GCWGS_9972	pubMLST	PRJNA317462	SRR11724497	SAMN13840123	0.25	17658	1584	0	0	0	0	0	0	0	0	0	0	0	0	0	0	0	0	0	0	0	0	0	0	0	0	0	0	0	0	0	0	0	0	0	0	0	0	0	0
GCWGS-9964	2019	United States	North America	GCWGS_9964	pubMLST	PRJNA317462	SRR11724506	SAMN13840122	0.25	28	11986	0	0	0	0	0	0	0	0	0	0	0	0	0	0	0	0	0	0	0	0	0	0	1	0	0	0	0	0	0	0	0	0	0	0	0	0	0	0
GCWGS-9979	2019	United States	North America	GCWGS_9979	pubMLST	PRJNA317462	SRR16644553	SAMN13840115	0.25	20440	13536	0	0	0	0	1	0	0	0	0	0	0	0	0	0	0	0	0	0	0	0	0	0	0	0	0	0	0	0	0	0	0	1	0	0	0	0	0	0
GCWGS-9963	2019	United States	North America	GCWGS_9963	pubMLST	PRJNA317462	SRR11724507	SAMN13840113	0.25	20212	11964	0	0	0	0	0	0	0	0	0	0	0	0	0	0	0	0	0	0	0	0	0	0	0	0	0	0	0	0	0	0	0	0	0	0	0	0	0	0
GCWGS-9915	2019	United States	North America	GCWGS_9915	pubMLST	PRJNA317462	SRR11725048	SAMN13840100	0.25	5441;20981	8156	0	0	0	0	1	0	0	0	0	0	0	0	0	0	0	0	0	0	0	0	0	0	0	0	0	0	0	0	0	0	0	0	0	0	0	0	0	0
GCWGS-9913	2019	United States	North America	GCWGS_9913	pubMLST	PRJNA317462	SRR11725050	SAMN13840098	0.25	5441;20981	8156	0	0	0	0	1	0	0	0	0	0	0	0	0	0	0	0	0	0	0	0	0	0	0	0	0	0	0	0	0	0	0	0	0	0	0	0	0	0
GCWGS-9900	2019	United States	North America	GCWGS_9900	pubMLST	PRJNA317462	SRR11725064	SAMN13840085	0.125	18134	8154	0	0	0	1	0	0	0	0	0	0	0	0	0	0	0	0	0	0	0	0	0	0	0	0	0	0	0	0	0	0	0	0	0	0	0	0	0	0
GCWGS-9802	2019	United States	North America	GCWGS_9802	pubMLST	PRJNA317462	SRR11724593	SAMN13840083	0.5	20650	1579	0	0	0	0	1	0	0	1	0	0	0	0	0	0	0	0	0	0	0	0	0	1	0	0	0	0	0	0	0	0	0	1	0	0	0	0	0	0
GCWGS-9800	2019	United States	North America	GCWGS_9800	pubMLST	PRJNA317462	SRR11724595	SAMN13840081	0.25	641	10314	0	0	0	1	0	0	0	0	0	0	0	0	0	0	0	0	0	0	0	0	0	0	0	0	0	0	0	0	0	0	0	0	0	0	0	0	0	0
GCWGS-9799	2019	United States	North America	GCWGS_9799	pubMLST	PRJNA317462	SRR11724228	SAMN13840080	0.5	13279	8143	0	0	0	1	0	0	0	0	0	0	0	0	0	0	0	0	0	0	0	0	0	0	0	0	0	0	0	0	0	0	0	0	0	0	0	0	0	0
GCWGS-9796	2019	United States	North America	GCWGS_9796	pubMLST	PRJNA317462	SRR11724232	SAMN13840077	0.25	20649	13536	0	0	0	0	1	0	0	1	0	0	0	0	0	0	0	0	0	0	0	0	0	1	0	0	0	0	0	0	0	0	0	1	0	0	0	0	0	0
GCWGS-9794	2019	United States	North America	GCWGS_9794	pubMLST	PRJNA317462	SRR11724234	SAMN13840075	0.25	20037	11428	0	0	0	1	0	1	0	0	0	0	0	0	0	0	0	0	0	0	0	0	0	0	0	0	0	0	0	0	0	0	0	0	0	0	0	0	0	0
GCWGS-9790	2019	United States	North America	GCWGS_9790	pubMLST	PRJNA317462	SRR11724238	SAMN13840071	0.25	26	1584	0	0	0	0	0	0	0	0	0	0	0	0	0	0	0	0	0	0	0	0	0	0	1	0	0	0	0	0	0	0	0	0	0	0	0	0	0	0
GCWGS-9772	2019	United States	North America	GCWGS_9772	pubMLST	PRJNA317462	SRR11724258	SAMN13840053	0.25	20213	16162	0	0	0	0	0	0	0	0	0	0	0	0	0	0	0	0	0	0	0	0	0	0	0	0	0	0	0	0	0	0	0	0	0	0	0	0	0	0
GCWGS-9771	2019	United States	North America	GCWGS_9771	pubMLST	PRJNA317462	SRR11724259	SAMN13840052	0.25	20648	6962	0	0	0	0	0	0	0	0	0	0	0	0	0	0	0	0	0	0	0	0	0	0	0	0	0	0	0	0	0	0	0	0	0	0	0	0	0	0
GCWGS-9766	2019	United States	North America	GCWGS_9766	pubMLST	PRJNA317462	SRR11724329	SAMN13840047	1	5	1579	0	0	0	0	1	0	0	1	0	0	0	0	0	0	0	0	0	0	0	0	0	1	0	0	0	0	0	0	0	0	0	1	0	0	0	0	0	0
GCWGS-9762	2019	United States	North America	GCWGS_9762	pubMLST	PRJNA317462	SRR16644045	SAMN13840043	0.25	7579	10317	0	0	0	0	0	0	0	0	0	0	0	0	0	0	0	0	0	0	0	0	0	0	1	0	0	0	0	0	0	0	0	0	0	0	0	0	0	0
GCWGS-9761	2019	United States	North America	GCWGS_9761	pubMLST	PRJNA317462	SRR16644048	SAMN13840042	0.25	20447	1583	0	0	0	1	0	0	0	0	0	0	0	0	0	0	0	0	0	0	0	0	0	0	0	0	0	0	0	0	0	0	0	0	0	0	0	0	0	0
GCWGS-9760	2019	United States	North America	GCWGS_9760	pubMLST	PRJNA317462	SRR16644049	SAMN13840041	0.06	20206	1587	0	0	0	1	0	0	0	0	0	0	0	0	0	0	0	0	0	0	0	0	0	0	0	0	0	0	0	0	0	0	0	0	0	0	0	0	0	0
GCWGS-9759	2019	United States	North America	GCWGS_9759	pubMLST	PRJNA317462	SRR16644386	SAMN13840040	0.5	18381	1901	0	0	0	0	1	0	0	1	0	0	0	0	0	0	0	0	0	0	0	0	0	0	0	0	0	0	0	0	0	1	0	1	0	0	0	0	0	0
GCWGS-9758	2019	United States	North America	GCWGS_9758	pubMLST	PRJNA317462	SRR16644354	SAMN13840039	0.25	new	7827	0	0	0	0	1	0	0	1	0	0	0	0	0	0	0	0	0	0	0	0	0	1	0	0	0	0	0	0	0	0	0	1	0	0	0	0	0	0
GCWGS-9757	2019	United States	North America	GCWGS_9757	pubMLST	PRJNA317462	SRR16644355	SAMN13840038	0.25	11461	10314	0	0	0	1	0	0	0	0	0	0	0	0	0	0	0	0	0	0	0	0	0	0	0	0	0	0	0	0	0	0	0	0	0	0	0	0	0	0
GCWGS-9756	2019	United States	North America	GCWGS_9756	pubMLST	PRJNA317462	SRR16644356	SAMN13840037	0.25	12200	7363	0	0	0	0	0	0	0	0	0	0	0	0	0	0	0	0	0	0	0	0	0	1	0	0	0	0	0	0	0	0	0	1	0	0	0	0	0	0
GCWGS-9755	2019	United States	North America	GCWGS_9755	pubMLST	PRJNA317462	SRR16644357	SAMN13840036	0.25	20059	1584	0	0	0	0	1	0	0	0	0	0	0	0	0	0	0	0	0	0	0	0	0	0	0	0	0	0	0	0	0	0	0	0	0	0	0	0	0	0
GCWGS-9754	2019	United States	North America	GCWGS_9754	pubMLST	PRJNA317462	SRR16644358	SAMN13840035	0.125	20447	1583	0	0	0	1	0	0	0	0	0	0	0	0	0	0	0	0	0	0	0	0	0	0	0	0	0	0	0	0	0	0	0	0	0	0	0	0	0	0
GCWGS-9746	2019	United States	North America	GCWGS_9746	pubMLST	PRJNA317462	SRR16644041	SAMN13840034	0.125	8271	13413	0	0	0	1	0	0	0	0	0	0	0	0	0	0	0	0	0	0	0	0	0	1	0	0	0	0	0	0	0	0	0	0	0	0	0	0	0	0
GCWGS-9738	2019	United States	North America	GCWGS_9738	pubMLST	PRJNA317462	SRR11724335	SAMN13840033	0.125	20205	1587	0	0	0	1	0	0	0	0	0	0	0	0	0	0	0	0	0	0	0	0	0	0	0	0	0	0	0	0	0	0	0	0	0	0	0	0	0	0
GCWGS-9730	2019	United States	North America	GCWGS_9730	pubMLST	PRJNA317462	SRR16644371	SAMN13840032	0.25	20204	11428	0	0	0	1	0	1	0	0	0	0	0	0	0	0	0	0	0	0	0	0	0	0	0	0	0	0	0	0	0	0	0	0	0	0	0	0	0	0
GCWGS-9722	2019	United States	North America	GCWGS_9722	pubMLST	PRJNA317462	SRR16644373	SAMN13840031	0.125	11461	10314	0	0	0	1	0	0	0	0	0	0	0	0	0	0	0	0	0	0	0	0	0	0	0	0	0	0	0	0	0	0	0	0	0	0	0	0	0	0
GCWGS-9714	2019	United States	North America	GCWGS_9714	pubMLST	PRJNA317462	SRR16644379	SAMN13840030	0.25	7574	7363	0	0	0	0	1	0	0	1	0	0	0	0	0	0	0	0	0	0	0	0	0	0	0	0	0	0	0	0	0	1	0	1	0	0	0	0	0	0
GCWGS-9698	2019	United States	North America	GCWGS_9698	pubMLST	PRJNA317462	SRR16644199	SAMN13840029	1	new	9363	0	0	1	0	0	1	1	0	0	0	0	0	0	0	0	0	0	0	0	0	0	0	0	0	0	0	0	0	0	0	0	0	0	0	0	0	0	0
GCWGS-9690	2019	United States	North America	GCWGS_9690	pubMLST	PRJNA317462	SRR16644206	SAMN13840028	0.5	5985	13536	0	0	0	0	1	0	0	0	0	0	0	0	0	0	0	0	0	0	0	0	0	0	0	0	0	0	0	0	0	0	0	1	0	0	0	0	0	0
GCWGS-9753	2019	United States	North America	GCWGS_9753	pubMLST	PRJNA317462	SRR16644359	SAMN13840027	0.25	19547	15823	0	0	0	0	1	0	0	0	0	0	0	0	0	0	0	0	0	0	0	0	0	0	0	0	0	0	0	0	0	0	0	1	0	0	0	0	0	0
GCWGS-9745	2019	United States	North America	GCWGS_9745	pubMLST	PRJNA317462	SRR16644042	SAMN13840026	1	14994	7822	0	0	1	1	0	1	0	0	0	0	0	0	0	0	0	0	0	0	0	0	0	0	0	0	0	0	0	0	0	0	0	0	0	0	0	0	0	0
GCWGS-9713	2019	United States	North America	GCWGS_9713	pubMLST	PRJNA317462	SRR16644380	SAMN13840024	0.03	20011	8143	0	0	0	1	0	0	0	0	0	0	0	0	0	0	0	0	0	0	0	0	0	0	0	0	0	0	0	0	0	0	0	0	0	0	0	0	0	0
GCWGS-9705	2019	United States	North America	GCWGS_9705	pubMLST	PRJNA317462	SRR16644366	SAMN13840023	4	16099	8156	0	1	0	0	1	0	0	0	0	0	0	0	0	0	0	0	0	0	0	0	0	0	0	0	0	0	0	0	0	0	0	0	0	0	0	0	0	0
GCWGS-9697	2019	United States	North America	GCWGS_9697	pubMLST	PRJNA317462	SRR16644200	SAMN13840022	0.25	11461	10314	0	0	0	1	0	0	0	0	0	0	0	0	0	0	0	0	0	0	0	0	0	0	0	0	0	0	0	0	0	0	0	0	0	0	0	0	0	0
GCWGS-9744	2019	United States	North America	GCWGS_9744	pubMLST	PRJNA317462	SRR16644368	SAMN13840019	0.25	5441;20981	8156	0	0	0	0	1	0	0	0	0	0	0	0	0	0	0	0	0	0	0	0	0	0	0	0	0	0	0	0	0	0	0	0	0	0	0	0	0	0
GCWGS-9720	2019	United States	North America	GCWGS_9720	pubMLST	PRJNA317462	SRR16644375	SAMN13840016	0.03	9918	8143	0	0	0	1	0	0	0	0	0	0	0	0	0	0	0	0	0	0	0	0	0	0	0	0	0	0	0	0	0	0	0	0	0	0	0	0	0	0
GCWGS-9712	2019	United States	North America	GCWGS_9712	pubMLST	PRJNA317462	SRR16644381	SAMN13840015	0.25	19665	10314	0	0	0	1	0	0	0	0	0	0	0	0	0	0	0	0	0	0	0	0	0	0	0	0	0	0	0	0	0	0	0	0	0	0	0	0	0	0
GCWGS-9696	2019	United States	North America	GCWGS_9696	pubMLST	PRJNA317462	SRR16644201	SAMN13840014	0.25	8422	1893	0	0	0	0	0	0	0	1	0	0	0	0	0	0	0	0	0	0	0	0	0	0	0	0	0	0	0	0	0	1	0	0	0	0	0	0	0	0
GCWGS-9688	2019	United States	North America	GCWGS_9688	pubMLST	PRJNA317462	SRR16644207	SAMN13840013	0.03	20430	8143	0	0	0	1	0	0	0	0	0	0	0	0	0	0	0	0	0	0	0	0	0	0	0	0	0	0	0	0	0	0	0	0	0	0	0	0	0	0
GCWGS-9751	2019	United States	North America	GCWGS_9751	pubMLST	PRJNA317462	SRR16644360	SAMN13840012	0.25	16856	10314	0	0	0	0	1	0	0	0	0	0	0	0	0	0	0	0	0	0	0	0	0	0	0	0	0	0	0	0	0	0	0	0	0	0	0	0	0	0
GCWGS-9743	2019	United States	North America	GCWGS_9743	pubMLST	PRJNA317462	SRR16644369	SAMN13840011	0.25	20510	10314	0	0	0	1	0	0	0	0	0	0	0	0	0	0	0	0	0	0	0	0	0	0	0	0	0	0	0	0	0	0	0	0	0	0	0	0	0	0
GCWGS-9719	2019	United States	North America	GCWGS_9719	pubMLST	PRJNA317462	SRR16644376	SAMN13840008	0.125	20447	1583	0	0	0	1	0	0	0	0	0	0	0	0	0	0	0	0	0	0	0	0	0	0	0	0	0	0	0	0	0	0	0	0	0	0	0	0	0	0
GCWGS-9711	2019	United States	North America	GCWGS_9711	pubMLST	PRJNA317462	SRR16644382	SAMN13840007	0.25	17093	1598	0	0	0	0	1	0	0	0	0	0	0	0	0	0	0	0	0	0	0	0	0	0	0	0	0	0	0	0	0	0	0	1	0	0	0	0	0	0
GCWGS-9703	2019	United States	North America	GCWGS_9703	pubMLST	PRJNA317462	SRR16644367	SAMN13840006	0.125	20443	1597	0	0	0	1	0	0	0	0	0	0	0	0	0	0	0	0	0	0	0	0	0	0	0	0	0	0	0	0	0	0	0	0	0	0	0	0	0	0
GCWGS-9695	2019	United States	North America	GCWGS_9695	pubMLST	PRJNA317462	SRR16644202	SAMN13840005	2	3935	9363	0	0	1	0	0	1	1	1	0	0	0	0	0	0	0	0	0	0	0	0	0	0	0	0	0	0	0	0	0	1	0	0	0	0	0	0	0	0
GCWGS-9687	2019	United States	North America	GCWGS_9687	pubMLST	PRJNA317462	SRR16644208	SAMN13840004	0.25	20227	9362	0	0	0	1	0	1	0	0	0	0	0	0	0	0	0	0	0	0	0	0	0	0	0	0	0	0	0	0	0	0	0	0	0	0	0	0	0	0
GCWGS-9750	2019	United States	North America	GCWGS_9750	pubMLST	PRJNA317462	SRR16644362	SAMN13840003	0.25	13489;21599	15184	0	0	0	0	1	0	0	0	0	0	0	0	0	0	0	0	0	0	0	0	0	0	0	0	0	0	0	0	0	0	0	0	0	0	0	0	0	0
GCWGS-9742	2019	United States	North America	GCWGS_9742	pubMLST	PRJNA317462	SRR16644370	SAMN13840002	0.25	641	10314	0	0	0	1	0	0	0	0	0	0	0	0	0	0	0	0	0	0	0	0	0	0	0	0	0	0	0	0	0	0	0	0	0	0	0	0	0	0
GCWGS-9702	2019	United States	North America	GCWGS_9702	pubMLST	PRJNA317462	SRR16644194	SAMN13839998	0.06	20203	1588	0	0	0	1	0	0	0	0	0	0	0	0	0	0	0	0	0	0	0	0	0	0	0	0	0	0	0	0	0	0	0	0	0	0	0	0	0	0
GCWGS-9694	2019	United States	North America	GCWGS_9694	pubMLST	PRJNA317462	SRR16644203	SAMN13839997	1	18293	8134	0	0	1	0	0	1	1	0	0	0	0	0	0	0	0	0	0	0	0	0	0	0	0	0	0	0	0	0	0	0	0	0	0	0	0	0	0	0
GCWGS-9686	2019	United States	North America	GCWGS_9686	pubMLST	PRJNA317462	SRR16644210	SAMN13839996	1	20442	9363	0	0	1	0	0	1	1	0	0	0	0	0	0	0	0	0	0	0	0	0	0	0	0	0	0	0	0	0	0	0	0	0	0	0	0	0	0	0
GCWGS-9749	2019	United States	North America	GCWGS_9749	pubMLST	PRJNA317462	SRR16644363	SAMN13839995	0.25	13252	1596	0	0	0	0	0	0	0	0	0	0	0	0	0	0	0	0	0	0	0	0	0	0	0	0	0	0	0	0	0	0	0	0	0	0	0	0	0	0
GCWGS-9709	2019	United States	North America	GCWGS_9709	pubMLST	PRJNA317462	SRR16644384	SAMN13839990	0.125	20646	1580	0	0	0	1	0	0	0	0	0	0	0	0	0	0	0	0	0	0	0	0	0	0	0	0	0	0	0	0	0	0	0	0	0	0	0	0	0	0
GCWGS-9701	2019	United States	North America	GCWGS_9701	pubMLST	PRJNA317462	SRR16644195	SAMN13839989	0.125	20179	1599	0	0	0	1	0	0	0	0	0	0	0	0	0	0	0	0	0	0	0	0	0	0	0	0	0	0	0	0	0	0	0	0	0	0	0	0	0	0
GCWGS-9685	2019	United States	North America	GCWGS_9685	pubMLST	PRJNA317462	SRR16644211	SAMN13839987	2	20201	11422	0	0	1	0	0	1	1	1	0	0	0	0	0	0	0	0	0	0	0	0	0	0	0	0	0	0	0	0	0	1	0	0	0	0	0	0	0	0
GCWGS-9748	2019	United States	North America	GCWGS_9748	pubMLST	PRJNA317462	SRR16644364	SAMN13839986	0.25	14994	7822	0	0	0	1	0	0	0	0	0	0	0	0	0	0	0	0	0	0	0	0	0	0	0	0	0	0	0	0	0	0	0	0	0	0	0	0	0	0
GCWGS-9740	2019	United States	North America	GCWGS_9740	pubMLST	PRJNA317462	SRR11724333	SAMN13839985	0.25	13279	8143	0	0	0	1	0	0	0	0	0	0	0	0	0	0	0	0	0	0	0	0	0	0	0	0	0	0	0	0	0	0	0	0	0	0	0	0	0	0
GCWGS-9708	2019	United States	North America	GCWGS_9708	pubMLST	PRJNA317462	SRR16644385	SAMN13839981	0.125	11461	1599	0	0	0	1	0	0	0	0	0	0	0	0	0	0	0	0	0	0	0	0	0	0	0	0	0	0	0	0	0	0	0	0	0	0	0	0	0	0
GCWGS-9700	2019	United States	North America	GCWGS_9700	pubMLST	PRJNA317462	SRR16644196	SAMN13839980	0.25	11952	8143	0	0	0	1	0	0	0	0	0	0	0	0	0	0	0	0	0	0	0	0	0	0	0	0	0	0	0	0	0	0	0	0	0	0	0	0	0	0
GCWGS-9692	2019	United States	North America	GCWGS_9692	pubMLST	PRJNA317462	SRR16644204	SAMN13839979	1	3935	9363	0	0	1	0	0	1	1	1	0	0	0	0	0	0	0	0	0	0	0	0	0	0	0	0	0	0	0	0	0	1	0	0	0	0	0	0	0	0
GCWGS-9684	2019	United States	North America	GCWGS_9684	pubMLST	PRJNA317462	SRR16644212	SAMN13839978	1	17972	11706	0	0	0	1	0	1	0	0	0	0	0	0	0	0	0	0	0	0	0	0	0	0	0	0	0	0	0	0	0	0	0	0	0	0	0	0	0	0
GCWGS-9747	2019	United States	North America	GCWGS_9747	pubMLST	PRJNA317462	SRR16644040	SAMN13839977	0.25	11461	10314	0	0	0	1	0	0	0	0	0	0	0	0	0	0	0	0	0	0	0	0	0	0	0	0	0	0	0	0	0	0	0	0	0	0	0	0	0	0
GCWGS-9739	2019	United States	North America	GCWGS_9739	pubMLST	PRJNA317462	SRR11724334	SAMN13839976	0.5	20113	12093	0	0	0	0	1	0	0	1	0	0	0	0	0	0	0	0	0	0	0	0	0	1	0	0	0	0	0	0	0	0	0	0	0	0	0	0	0	0
GCWGS-9731	2019	United States	North America	GCWGS_9731	pubMLST	PRJNA317462	SRR11724342	SAMN13839975	0.25	20037	11428	0	0	0	1	0	1	0	0	0	0	0	0	0	0	0	0	0	0	0	0	0	0	0	0	0	0	0	0	0	0	0	0	0	0	0	0	0	0
GCWGS-9715	2019	United States	North America	GCWGS_9715	pubMLST	PRJNA317462	SRR16644378	SAMN13839973	0.06	4392	6962	0	0	0	0	0	0	0	0	0	0	0	0	0	0	0	0	0	0	0	0	0	0	0	0	0	0	0	0	0	0	0	0	0	0	0	0	0	0
GCWGS-9707	2019	United States	North America	GCWGS_9707	pubMLST	PRJNA317462	SRR16644190	SAMN13839972	0.25	20645	8143	0	0	0	1	0	0	0	0	0	0	0	0	0	0	0	0	0	0	0	0	0	0	0	0	0	0	0	0	0	0	0	0	0	0	0	0	0	0
GCWGS-9699	2019	United States	North America	GCWGS_9699	pubMLST	PRJNA317462	SRR16644197	SAMN13839971	0.25	9918	8143	0	0	0	1	0	0	0	0	0	0	0	0	0	0	0	0	0	0	0	0	0	0	0	0	0	0	0	0	0	0	0	0	0	0	0	0	0	0
GCWGS-9691	2019	United States	North America	GCWGS_9691	pubMLST	PRJNA317462	SRR16644205	SAMN13839970	0.125	20202	1599	0	0	0	1	0	0	0	0	0	0	0	0	0	0	0	0	0	0	0	0	0	0	0	0	0	0	0	0	0	0	0	0	0	0	0	0	0	0
GCWGS-9683	2019	United States	North America	GCWGS_9683	pubMLST	PRJNA317462	SRR16644191	SAMN13839969	0.125	20429	1903	0	0	0	1	0	0	0	0	0	0	0	0	0	0	0	0	0	0	0	0	0	0	0	0	0	0	0	0	0	0	0	0	0	0	0	0	0	0
GCWGS-9682	2019	United States	North America	GCWGS_9682	pubMLST	PRJNA317462	SRR16644192	SAMN13839968	0.25	20037	11428	0	0	0	1	0	1	0	0	0	0	0	0	0	0	0	0	0	0	0	0	0	0	0	0	0	0	0	0	0	0	0	0	0	0	0	0	0	0
GCWGS-9681	2019	United States	North America	GCWGS_9681	pubMLST	PRJNA317462	SRR16644193	SAMN13839967	0.06	20013	8126	0	0	0	0	0	0	0	0	0	0	0	0	0	0	0	0	0	0	0	0	0	0	0	0	0	0	0	0	0	0	0	0	0	0	0	0	0	0
GCWGS-9680	2019	United States	North America	GCWGS_9680	pubMLST	PRJNA317462	SRR16644217	SAMN13839966	0.06	24248	8126	0	0	0	0	0	0	0	0	0	0	0	0	0	0	0	0	0	0	0	0	0	0	0	0	0	0	0	0	0	0	0	0	0	0	0	0	0	0
GCWGS-9679	2019	United States	North America	GCWGS_9679	pubMLST	PRJNA317462	SRR16644218	SAMN13839965	0.25	16897	7363	0	0	0	0	1	0	0	1	0	0	0	0	0	0	0	0	0	0	0	0	0	1	0	0	0	0	0	0	0	0	0	1	0	0	0	0	0	0
GCWGS-9678	2019	United States	North America	GCWGS_9678	pubMLST	PRJNA317462	SRR16644219	SAMN13839964	0.25	16897	7363	0	0	0	0	1	0	0	1	0	0	0	0	0	0	0	0	0	0	0	0	0	1	0	0	0	0	0	0	0	0	0	1	0	0	0	0	0	0
GCWGS-9677	2019	United States	North America	GCWGS_9677	pubMLST	PRJNA317462	SRR16644220	SAMN13839963	0.25	new	9363	0	0	0	1	0	1	0	0	0	0	0	0	0	0	0	0	0	0	0	0	0	0	0	0	0	0	0	0	0	0	0	0	0	0	0	0	0	0
GCWGS-9676	2019	United States	North America	GCWGS_9676	pubMLST	PRJNA317462	SRR16644606	SAMN13839962	0.25	20013	8126	0	0	0	0	0	0	0	0	0	0	0	0	0	0	0	0	0	0	0	0	0	0	0	0	0	0	0	0	0	0	0	0	0	0	0	0	0	0
GCWGS-9675	2019	United States	North America	GCWGS_9675	pubMLST	PRJNA317462	SRR16644607	SAMN13839961	0.25	20013	8126	0	0	0	0	0	0	0	0	0	0	0	0	0	0	0	0	0	0	0	0	0	0	0	0	0	0	0	0	0	0	0	0	0	0	0	0	0	0
GCWGS-9674	2019	United States	North America	GCWGS_9674	pubMLST	PRJNA317462	SRR16644608	SAMN13839960	0.25	16897	11648	0	0	0	0	1	0	0	1	0	0	0	0	0	0	0	0	0	0	0	0	0	1	0	0	0	0	0	0	0	0	0	1	0	0	0	0	0	0
GCWGS-9673	2019	United States	North America	GCWGS_9673	pubMLST	PRJNA317462	SRR16644609	SAMN13839959	0.25	20013	8126	0	0	0	0	0	0	0	0	0	0	0	0	0	0	0	0	0	0	0	0	0	0	0	0	0	0	0	0	0	0	0	0	0	0	0	0	0	0
GCWGS-9672	2019	United States	North America	GCWGS_9672	pubMLST	PRJNA317462	SRR16644610	SAMN13839958	0.5	new	8126	0	0	0	1	0	1	0	0	0	0	0	0	0	0	0	0	0	0	0	0	0	0	0	0	0	0	0	0	0	0	0	0	0	0	0	0	0	0
GCWGS-9671	2019	United States	North America	GCWGS_9671	pubMLST	PRJNA317462	SRR16644611	SAMN13839957	0.25	16897	7363	0	0	0	0	1	0	0	1	0	0	0	0	0	0	0	0	0	0	0	0	0	1	0	0	0	0	0	0	0	0	0	1	0	0	0	0	0	0
GCWGS-9669	2019	United States	North America	GCWGS_9669	pubMLST	PRJNA317462	SRR16644613	SAMN13839955	0.25	16897	7363	0	0	0	0	1	0	0	1	0	0	0	0	0	0	0	0	0	0	0	0	0	1	0	0	0	0	0	0	0	0	0	1	0	0	0	0	0	0
GCWGS-9668	2019	United States	North America	GCWGS_9668	pubMLST	PRJNA317462	SRR16644614	SAMN13839954	0.125	20643	7363	0	0	0	0	1	0	0	0	0	0	0	0	0	0	0	0	0	0	0	0	0	0	0	0	0	0	0	0	0	0	0	1	0	0	0	0	0	0
GCWGS-9667	2019	United States	North America	GCWGS_9667	pubMLST	PRJNA317462	SRR16644615	SAMN13839953	0.25	16897	7363	0	0	0	0	1	0	0	1	0	0	0	0	0	0	0	0	0	0	0	0	0	1	0	0	0	0	0	0	0	0	0	1	0	0	0	0	0	0
GCWGS-9666	2019	United States	North America	GCWGS_9666	pubMLST	PRJNA317462	SRR16644617	SAMN13839952	0.25	25	8126	0	0	0	0	0	0	0	0	0	0	0	0	0	0	0	0	0	0	0	0	0	0	0	0	0	0	0	0	0	0	0	0	0	0	0	0	0	0
GCWGS-9665	2019	United States	North America	GCWGS_9665	pubMLST	PRJNA317462	SRR16644618	SAMN13839951	0.03	20509	1901	0	0	0	0	1	0	0	0	0	0	0	0	0	0	0	0	0	0	0	0	0	1	0	0	0	0	0	0	0	0	0	1	0	0	0	0	0	0
GCWGS-9664	2019	United States	North America	GCWGS_9664	pubMLST	PRJNA317462	SRR16644213	SAMN13839950	0.125	20010	7363	0	0	0	0	1	0	0	1	0	0	0	0	0	0	0	0	0	0	0	0	0	1	0	0	0	0	0	0	0	0	0	1	0	0	0	0	0	0
GCWGS-9663	2019	United States	North America	GCWGS_9663	pubMLST	PRJNA317462	SRR16644214	SAMN13839949	0.03	20013	8126	0	0	0	0	0	0	0	0	0	0	0	0	0	0	0	0	0	0	0	0	0	0	0	0	0	0	0	0	0	0	0	0	0	0	0	0	0	0
GCWGS-9585	2019	United States	North America	GCWGS_9585	pubMLST	PRJNA317462	SRR11725120	SAMN13839947	0.25	641	10314	0	0	0	1	0	0	0	0	0	0	0	0	0	0	0	0	0	0	0	0	0	0	0	0	0	0	0	0	0	0	0	0	0	0	0	0	0	0
GCWGS-9584	2019	United States	North America	GCWGS_9584	pubMLST	PRJNA317462	SRR11725121	SAMN13839946	0.125	20025	11431	0	0	0	1	0	0	0	0	0	0	0	0	0	0	0	0	0	0	0	0	0	0	0	0	0	0	0	0	0	0	0	0	0	0	0	0	0	0
GCWGS-9565	2019	United States	North America	GCWGS_9565	pubMLST	PRJNA317462	SRR16644636	SAMN13839927	0.25	20446	13536	0	0	0	0	1	0	0	0	0	0	0	0	0	0	0	0	0	0	0	0	0	0	0	0	0	0	0	0	0	0	0	1	0	0	0	0	0	0
GCWGS-9560	2019	United States	North America	GCWGS_9560	pubMLST	PRJNA317462	SRR16644515	SAMN13839922	0.5	5268	13292	0	0	0	1	0	1	0	0	0	0	0	0	0	0	0	0	0	0	0	0	0	0	0	0	0	0	0	0	0	0	0	0	0	0	0	0	0	0
GCWGS-9559	2019	United States	North America	GCWGS_9559	pubMLST	PRJNA317462	SRR16644516	SAMN13839921	0.25	17511	1583	0	0	0	1	0	0	0	0	0	0	0	0	0	0	0	0	0	0	0	0	0	0	0	0	0	0	0	0	0	0	0	0	0	0	0	0	0	0
GCWGS-9556	2019	United States	North America	GCWGS_9556	pubMLST	PRJNA317462	SRR16644619	SAMN13839918	0.25	5268	13292	0	0	0	1	0	1	0	0	0	0	0	0	0	0	0	0	0	0	0	0	0	0	0	0	0	0	0	0	0	0	0	0	0	0	0	0	0	0
GCWGS-9555	2019	United States	North America	GCWGS_9555	pubMLST	PRJNA317462	SRR16644620	SAMN13839917	0.125	17411;21041	13536	0	0	0	0	1	0	0	0	0	0	0	0	0	0	0	0	0	0	0	0	0	0	0	0	0	0	0	0	0	0	0	1	0	0	0	0	0	0
GCWGS-9549	2019	United States	North America	GCWGS_9549	pubMLST	PRJNA317462	SRR16644621	SAMN13839911	0.25	20440	13536	0	0	0	0	1	0	0	0	0	0	0	0	0	0	0	0	0	0	0	0	0	0	0	0	0	0	0	0	0	0	0	1	0	0	0	0	0	0
GCWGS-9531	2019	United States	North America	GCWGS_9531	pubMLST	PRJNA317462	SRR16644522	SAMN13839893	0.25	23708	9363	0	0	0	1	0	1	0	0	0	0	0	0	0	0	0	0	0	0	0	0	0	0	0	0	0	0	0	0	0	0	0	0	0	0	0	0	0	0
GCWGS-9513	2019	United States	North America	GCWGS_9513	pubMLST	PRJNA317462	SRR16644524	SAMN13839875	0.25	20431	10314	0	0	0	1	0	0	0	0	0	0	0	0	0	0	0	0	0	0	0	0	0	0	0	0	0	0	0	0	0	0	0	0	0	0	0	0	0	0
GCWGS-9511	2019	United States	North America	GCWGS_9511	pubMLST	PRJNA317462	SRR16644528	SAMN13839873	0.125	2992	13527	0	0	0	1	0	1	0	0	0	0	0	0	0	0	0	0	0	0	0	0	0	0	0	0	0	0	0	0	0	0	0	0	0	0	0	0	0	0
GCWGS-9497	2019	United States	North America	GCWGS_9497	pubMLST	PRJNA317462	SRR16644529	SAMN13839859	0.125	20197	1918	0	0	0	1	0	0	0	0	0	0	0	0	0	0	0	0	0	0	0	0	0	0	0	0	0	0	0	0	0	0	0	0	0	0	0	0	0	0
GCWGS-9494	2019	United States	North America	GCWGS_9494	pubMLST	PRJNA317462	SRR16644530	SAMN13839856	0.125	20431	10314	0	0	0	1	0	0	0	0	0	0	0	0	0	0	0	0	0	0	0	0	0	0	0	0	0	0	0	0	0	0	0	0	0	0	0	0	0	0
GCWGS-9493	2019	United States	North America	GCWGS_9493	pubMLST	PRJNA317462	SRR16644531	SAMN13839855	0.125	20419	6962	0	0	0	0	0	0	0	0	0	0	0	0	0	0	0	0	0	0	0	0	0	0	0	0	0	0	0	0	0	0	0	0	0	0	0	0	0	0
GCWGS-10545	2019	United States	North America	GCWGS_10545	pubMLST	PRJNA317462	SRR12612859	SAMN13838367	0.03	228	1594	0	0	0	0	0	0	0	0	0	0	0	0	0	0	0	0	0	0	0	0	0	0	0	0	0	0	0	0	0	0	0	0	0	0	0	0	0	0
GCWGS-10543	2019	United States	North America	GCWGS_10543	pubMLST	PRJNA317462	SRR12612881	SAMN13838365	0.03	20241	1588	0	0	0	1	0	0	0	0	0	0	0	0	0	0	0	0	0	0	0	0	0	0	0	0	0	0	0	0	0	0	0	0	0	0	0	0	0	0
GCWGS-10542	2019	United States	North America	GCWGS_10542	pubMLST	PRJNA317462	SRR16999513	SAMN13838364	0.25	20240	11648	0	0	0	0	1	0	0	1	0	0	0	0	0	0	0	0	0	0	0	0	0	0	0	0	0	0	0	0	0	1	0	1	0	0	0	0	0	0
GCWGS-10541	2019	United States	North America	GCWGS_10541	pubMLST	PRJNA317462	SRR16999514	SAMN13838363	0.25	18791	10314	0	0	0	1	0	0	0	1	0	0	0	0	0	0	0	0	0	0	0	0	0	1	0	0	0	0	0	0	0	0	0	0	0	0	0	0	0	0
GCWGS-10539	2019	United States	North America	GCWGS_10539	pubMLST	PRJNA317462	SRR16999515	SAMN13838361	1	19194	11706	0	0	0	1	0	1	0	0	0	0	0	0	0	0	0	0	0	0	0	0	0	0	0	0	0	0	0	0	0	0	0	0	0	0	0	0	0	0
GCWGS-10536	2019	United States	North America	GCWGS_10536	pubMLST	PRJNA317462	SRR16999516	SAMN13838358	0.25	20422	13526	0	0	0	1	0	0	0	0	0	0	0	0	0	0	0	0	0	0	0	0	0	0	0	0	0	0	0	0	0	0	0	0	0	0	0	0	0	0
GCWGS-10535	2019	United States	North America	GCWGS_10535	pubMLST	PRJNA317462	SRR16999517	SAMN13838357	1	4907	8134	0	0	1	0	0	1	0	0	0	0	0	0	0	0	0	0	0	0	0	0	0	0	0	0	0	0	0	0	0	0	0	0	0	0	0	0	0	0
GCWGS-10533	2019	United States	North America	GCWGS_10533	pubMLST	PRJNA317462	SRR16999518	SAMN13838355	0.25	508	10931	0	0	0	0	1	0	0	0	0	0	0	0	0	0	0	0	0	0	0	0	0	0	0	0	0	0	0	0	0	1	0	0	0	0	0	0	0	0
GCWGS-10531	2019	United States	North America	GCWGS_10531	pubMLST	PRJNA317462	SRR16999521	SAMN13838354	0.25	20239	8156	0	0	0	0	1	0	0	0	0	0	0	0	0	0	0	0	0	0	0	0	0	0	0	0	0	0	0	0	0	0	0	0	0	0	0	0	0	0
GCWGS-10530	2019	United States	North America	GCWGS_10530	pubMLST	PRJNA317462	SRR16999522	SAMN13838353	0.125	20426	6962	0	0	0	0	0	0	0	0	0	0	0	0	0	0	0	0	0	0	0	0	0	0	0	0	0	0	0	0	0	0	0	0	0	0	0	0	0	0
GCWGS-10529	2019	United States	North America	GCWGS_10529	pubMLST	PRJNA317462	SRR16999523	SAMN13838352	0.25	16065	14253	0	0	0	1	0	0	0	0	0	0	0	0	0	0	0	0	0	0	0	0	0	0	0	0	0	0	0	0	0	0	0	0	0	0	0	0	0	0
GCWGS-10246	2019	United States	North America	GCWGS_10246	pubMLST	PRJNA317462	SRR16999376	SAMN13825621	1	13966	8143	0	0	0	1	0	0	0	0	0	0	0	0	0	0	0	0	0	0	0	0	0	0	0	0	0	0	0	0	0	0	0	0	0	0	0	0	0	0
GCWGS-10245	2019	United States	North America	GCWGS_10245	pubMLST	PRJNA317462	SRR16999377	SAMN13825620	0.25	20432	8156	0	0	0	0	1	0	0	0	0	0	0	0	0	0	0	0	0	0	0	0	0	0	0	0	0	0	0	0	0	0	0	0	0	0	0	0	0	0
GCWGS-10244	2019	United States	North America	GCWGS_10244	pubMLST	PRJNA317462	SRR16999379	SAMN13825619	0.25	20457	1893	0	0	0	1	0	0	0	0	0	0	0	0	0	0	0	0	0	0	0	0	0	0	0	0	0	0	0	0	0	0	0	0	0	0	0	0	0	0
GCWGS-10243	2019	United States	North America	GCWGS_10243	pubMLST	PRJNA317462	SRR16999380	SAMN13825618	0.25	16500	13526	0	0	0	1	0	0	0	0	0	0	0	0	0	0	0	0	0	0	0	0	0	0	0	0	0	0	0	0	0	0	0	0	0	0	0	0	0	0
GCWGS-8386	2019	United States	North America	GCWGS_8386	pubMLST	PRJNA317462	SRR16644289	SAMN13825616	16	20603	1579	0	1	0	0	1	0	0	0	0	0	0	0	0	0	0	0	0	0	0	0	0	0	0	0	0	0	0	0	0	0	0	0	0	0	0	0	0	0
GCWGS-8385	2019	United States	North America	GCWGS_8385	pubMLST	PRJNA317462	SRR16644126	SAMN13825615	16	20602	14101	0	0	1	0	0	1	1	1	0	0	0	0	0	0	0	0	0	0	0	0	0	0	0	0	0	0	0	0	0	1	0	0	0	0	0	0	0	0
GCWGS-8384	2019	United States	North America	GCWGS_8384	pubMLST	PRJNA317462	SRR16644127	SAMN13825614	0.25	17712	8154	0	0	0	1	0	0	0	0	0	0	0	0	0	0	0	0	0	0	0	0	0	0	0	0	0	0	0	0	0	0	0	0	0	0	0	0	0	0
GCWGS-8383	2019	United States	North America	GCWGS_8383	pubMLST	PRJNA317462	SRR16644128	SAMN13825613	0.125	4907	1584	0	0	0	0	0	0	0	0	0	0	0	0	0	0	0	0	0	0	0	0	0	0	0	0	0	0	0	0	0	0	0	0	0	0	0	0	0	0
GCWGS-8382	2019	United States	North America	GCWGS_8382	pubMLST	PRJNA317462	SRR16644129	SAMN13825612	0.5	20002	13526	0	0	0	1	0	0	0	0	0	0	0	0	0	0	0	0	0	0	0	0	0	0	0	0	0	0	0	0	0	0	0	0	0	0	0	0	0	0
GCWGS-8381	2019	United States	North America	GCWGS_8381	pubMLST	PRJNA317462	SRR16644130	SAMN13825611	0.25	20173	12467	0	0	0	0	0	0	0	0	0	0	0	0	0	0	0	0	0	0	0	0	0	0	0	0	0	0	0	0	0	0	0	0	0	0	0	0	0	0
GCWGS-8379	2019	United States	North America	GCWGS_8379	pubMLST	PRJNA317462	SRR16644131	SAMN13825609	0.25	11461	10314	0	0	0	1	0	0	0	0	0	0	0	0	0	0	0	0	0	0	0	0	0	0	0	0	0	0	0	0	0	0	0	0	0	0	0	0	0	0
GCWGS-8378	2019	United States	North America	GCWGS_8378	pubMLST	PRJNA317462	SRR16644132	SAMN13825608	1	8241	9363	0	0	1	0	0	1	1	0	0	0	0	0	0	0	0	0	0	0	0	0	0	0	0	0	0	0	0	0	0	0	0	0	0	0	0	0	0	0
GCWGS-8377	2019	United States	North America	GCWGS_8377	pubMLST	PRJNA317462	SRR16644134	SAMN13825607	0.25	20091	13413	0	0	0	1	0	0	0	0	0	0	0	0	0	0	0	0	0	0	0	0	0	0	0	0	0	0	0	0	0	0	0	0	0	0	0	0	0	0
GCWGS-8376	2019	United States	North America	GCWGS_8376	pubMLST	PRJNA317462	SRR16644135	SAMN13825606	0.25	20601	10931	0	0	0	0	1	0	0	0	0	0	0	0	0	0	0	0	0	0	0	0	0	0	0	0	0	0	0	0	0	0	0	1	0	0	0	0	0	0
GCWGS-8375	2019	United States	North America	GCWGS_8375	pubMLST	PRJNA317462	SRR16644136	SAMN13825605	0.125	20091	13413	0	0	0	1	0	0	0	0	0	0	0	0	0	0	0	0	0	0	0	0	0	0	0	0	0	0	0	0	0	0	0	0	0	0	0	0	0	0
GCWGS-8367	2019	United States	North America	GCWGS_8367	pubMLST	PRJNA317462	SRR16644137	SAMN13825596	0.25	16500	13526	0	0	0	1	0	0	0	0	0	0	0	0	0	0	0	0	0	0	0	0	0	0	0	0	0	0	0	0	0	0	0	0	0	0	0	0	0	0
GCWGS-8366	2019	United States	North America	GCWGS_8366	pubMLST	PRJNA317462	SRR16644138	SAMN13825595	0.25	20004	1893	0	0	0	1	0	0	0	0	0	0	0	0	0	0	0	0	0	0	0	0	0	0	0	0	0	0	0	0	0	0	0	0	0	0	0	0	0	0
GCWGS-10241	2019	United States	North America	GCWGS_10241	pubMLST	PRJNA317462	SRR16999381	SAMN13719642	0.03	20222	8154	0	0	0	1	0	0	0	0	0	0	0	0	0	0	0	0	0	0	0	0	0	0	0	0	0	0	0	0	0	0	0	0	0	0	0	0	0	0
GCWGS-10240	2019	United States	North America	GCWGS_10240	pubMLST	PRJNA317462	SRR16999382	SAMN13719641	0.25	20213	16162	0	0	0	0	0	0	0	0	0	0	0	0	0	0	0	0	0	0	0	0	0	0	0	0	0	0	0	0	0	0	0	0	0	0	0	0	0	0
GCWGS-10239	2019	United States	North America	GCWGS_10239	pubMLST	PRJNA317462	SRR16999383	SAMN13719640	0.25	11461	10314	0	0	0	1	0	0	0	0	0	0	0	0	0	0	0	0	0	0	0	0	0	0	0	0	0	0	0	0	0	0	0	0	0	0	0	0	0	0
GCWGS-10238	2019	United States	North America	GCWGS_10238	pubMLST	PRJNA317462	SRR16999384	SAMN13719639	0.5	new	8156	0	0	0	0	1	0	0	0	0	0	0	0	0	0	0	0	0	0	0	0	0	0	0	0	0	0	0	0	0	0	0	0	0	0	0	0	0	0
GCWGS-9899	2019	United States	North America	GCWGS_9899	pubMLST	PRJNA317462	SRR16644555	SAMN13688774	0.25	11461	10314	0	0	0	1	0	0	0	0	0	0	0	0	0	0	0	0	0	0	0	0	0	0	0	0	0	0	0	0	0	0	0	0	0	0	0	0	0	0
GCWGS-9898	2019	United States	North America	GCWGS_9898	pubMLST	PRJNA317462	SRR16644556	SAMN13688773	16	20603	1579	0	1	0	0	1	0	0	0	0	0	0	0	0	0	0	0	0	0	0	0	0	0	0	0	0	0	0	0	0	0	0	0	0	0	0	0	0	0
GCWGS-9892	2019	United States	North America	GCWGS_9892	pubMLST	PRJNA317462	SRR16644557	SAMN13688767	0.25	340	8143	0	0	0	1	0	0	0	0	0	0	0	0	0	0	0	0	0	0	0	0	0	0	0	0	0	0	0	0	0	0	0	0	0	0	0	0	0	0
GCWGS-9891	2019	United States	North America	GCWGS_9891	pubMLST	PRJNA317462	SRR16644023	SAMN13688766	2	3935	9363	0	0	1	0	0	1	1	1	0	0	0	0	0	0	0	0	0	0	0	0	0	0	0	0	0	0	0	0	0	1	0	0	0	0	0	0	0	0
GCWGS-10236	2019	United States	North America	GCWGS_10236	pubMLST	PRJNA317462	SRR12612407	SAMN13672932	0.125	865	1584	0	0	0	0	0	0	0	0	0	0	0	0	0	0	0	0	0	0	0	0	0	0	0	0	0	0	0	0	0	0	0	0	0	0	0	0	0	0
GCWGS-10235	2019	United States	North America	GCWGS_10235	pubMLST	PRJNA317462	SRR11724789	SAMN13672931	0.03	20456	11428	0	0	0	1	0	1	0	0	0	0	0	0	0	0	0	0	0	0	0	0	0	0	0	0	0	0	0	0	0	0	0	0	0	0	0	0	0	0
GCWGS-10234	2019	United States	North America	GCWGS_10234	pubMLST	PRJNA317462	SRR12612418	SAMN13672930	0.25	4244	11428	0	0	0	1	0	1	0	0	0	0	0	0	0	0	0	0	0	0	0	0	0	0	0	0	0	0	0	0	0	0	0	0	0	0	0	0	0	0
GCWGS-10231	2019	United States	North America	GCWGS_10231	pubMLST	PRJNA317462	SRR16999385	SAMN13672906	0.125	338	1588	0	0	0	1	0	0	0	0	0	0	0	0	0	0	0	0	0	0	0	0	0	0	0	0	0	0	0	0	0	0	0	0	0	0	0	0	0	0
GCWGS-10230	2019	United States	North America	GCWGS_10230	pubMLST	PRJNA317462	SRR16999386	SAMN13672905	0.25	15246	9363	0	0	0	1	0	1	0	0	0	0	0	0	0	0	0	0	0	0	0	0	0	0	0	0	0	0	0	0	0	0	0	0	0	0	0	0	0	0
GCWGS-10229	2019	United States	North America	GCWGS_10229	pubMLST	PRJNA317462	SRR16999387	SAMN13672904	0.5	19665	9363	0	0	0	1	0	1	0	0	0	0	0	0	0	0	0	0	0	0	0	0	0	0	0	0	0	0	0	0	0	0	0	0	0	0	0	0	0	0
GCWGS-10228	2019	United States	North America	GCWGS_10228	pubMLST	PRJNA317462	SRR16999388	SAMN13672903	0.25	20444	9902	0	0	0	1	0	0	0	0	0	0	0	0	0	0	0	0	0	0	0	0	0	0	0	0	0	0	0	0	0	0	0	0	0	0	0	0	0	0
GCWGS-10227	2019	United States	North America	GCWGS_10227	pubMLST	PRJNA317462	SRR17015579	SAMN13672902	0.25	16065	10314	0	0	0	1	0	0	0	0	0	0	0	0	0	0	0	0	0	0	0	0	0	0	0	0	0	0	0	0	0	0	0	0	0	0	0	0	0	0
GCWGS-10196	2019	United States	North America	GCWGS_10196	pubMLST	PRJNA317462	SRR11724199	SAMN13672901	1	14512	9363	0	0	1	0	0	1	1	1	0	0	0	0	0	0	0	0	0	0	0	0	0	0	0	0	0	0	0	0	0	1	0	0	0	0	0	0	0	0
GCWGS-10195	2019	United States	North America	GCWGS_10195	pubMLST	PRJNA317462	SRR12612562	SAMN13672900	0.5	20454	8143	0	0	0	1	0	1	0	0	0	0	0	0	0	0	0	0	0	0	0	0	0	0	0	0	0	0	0	0	0	0	0	0	0	0	0	0	0	0
GCWGS-10201	2019	United States	North America	GCWGS_10201	pubMLST	PRJNA317462	SRR11724791	SAMN13672899	0.06	20220	13149	0	0	0	0	0	0	0	0	0	0	0	0	0	0	0	0	0	0	0	0	0	0	0	0	0	0	0	0	0	0	0	0	0	0	0	0	0	0
GCWGS-10200	2019	United States	North America	GCWGS_10200	pubMLST	PRJNA317462	SRR11724196	SAMN13672898	0.125	20219	6962	0	0	0	0	0	0	0	0	0	0	0	0	0	0	0	0	0	0	0	0	0	0	0	0	0	0	0	0	0	0	0	0	0	0	0	0	0	0
GCWGS-10199	2019	United States	North America	GCWGS_10199	pubMLST	PRJNA317462	SRR11724197	SAMN13672897	0.125	19555	1599	0	0	0	1	0	0	0	0	0	0	0	0	0	0	0	0	0	0	0	0	0	0	0	0	0	0	0	0	0	0	0	0	0	0	0	0	0	0
GCWGS-10198	2019	United States	North America	GCWGS_10198	pubMLST	PRJNA317462	SRR12612551	SAMN13672896	0.125	865	1584	0	0	0	0	0	0	0	0	0	0	0	0	0	0	0	0	0	0	0	0	0	0	0	0	0	0	0	0	0	0	0	0	0	0	0	0	0	0
GCWGS-10197	2019	United States	North America	GCWGS_10197	pubMLST	PRJNA317462	SRR11724198	SAMN13672895	0.06	865	1584	0	0	0	0	0	0	0	0	0	0	0	0	0	0	0	0	0	0	0	0	0	0	0	0	0	0	0	0	0	0	0	0	0	0	0	0	0	0
GCWGS-10194	2019	United States	North America	GCWGS_10194	pubMLST	PRJNA317462	SRR16999359	SAMN13672894	0.125	13708	15679	0	0	0	0	0	0	0	1	0	0	0	0	0	0	0	0	0	0	0	0	0	1	0	0	0	0	0	0	0	0	0	1	0	0	0	0	0	0
GCWGS-10193	2019	United States	North America	GCWGS_10193	pubMLST	PRJNA317462	SRR16999370	SAMN13672893	1	18293	8134	0	0	1	0	0	1	1	0	0	0	0	0	0	0	0	0	0	0	0	0	0	0	0	0	0	0	0	0	0	0	0	0	0	0	0	0	0	0
GCWGS-10226	2019	United States	North America	GCWGS_10226	pubMLST	PRJNA317462	SRR16999390	SAMN13672892	0.125	20455	11648	0	0	0	0	0	0	0	1	0	0	0	0	0	0	0	0	0	0	0	0	0	1	0	0	0	0	0	0	0	0	0	0	0	0	0	0	0	0
GCWGS-10225	2019	United States	North America	GCWGS_10225	pubMLST	PRJNA317462	SRR16999391	SAMN13672891	0.25	7210	11414	0	0	0	0	0	0	0	0	0	0	0	0	0	0	0	0	0	0	0	0	0	0	0	0	0	0	0	0	0	0	0	0	0	0	0	0	0	0
GCWGS-10224	2019	United States	North America	GCWGS_10224	pubMLST	PRJNA317462	SRR16999392	SAMN13672890	0.125	10158	13526	0	0	0	1	0	0	0	0	0	0	0	0	0	0	0	0	0	0	0	0	0	0	0	0	0	0	0	0	0	0	0	0	0	0	0	0	0	0
GCWGS-10223	2019	United States	North America	GCWGS_10223	pubMLST	PRJNA317462	SRR16999400	SAMN13672889	0.25	10158	13526	0	0	0	1	0	0	0	0	0	0	0	0	0	0	0	0	0	0	0	0	0	0	0	0	0	0	0	0	0	0	0	0	0	0	0	0	0	0
GCWGS-10222	2019	United States	North America	GCWGS_10222	pubMLST	PRJNA317462	SRR16999348	SAMN13672888	0.25	20221	11414	0	0	0	0	0	0	0	0	0	0	0	0	0	0	0	0	0	0	0	0	0	0	0	0	0	0	0	0	0	0	0	0	0	0	0	0	0	0
GCWGS-9883	2019	United States	North America	GCWGS_9883	pubMLST	PRJNA317462	SRR16644026	SAMN13655946	0.25	16293	9902	0	0	0	1	0	0	0	0	0	0	0	0	0	0	0	0	0	0	0	0	0	0	0	0	0	0	0	0	0	0	0	0	0	0	0	0	0	0
GCWGS-9882	2019	United States	North America	GCWGS_9882	pubMLST	PRJNA317462	SRR16644027	SAMN13655945	16	8115	7363	0	0	1	0	0	1	0	1	0	0	0	0	0	0	0	0	0	0	0	0	0	1	0	0	0	0	0	0	0	0	0	1	0	0	0	0	0	0
GCWGS-9881	2019	United States	North America	GCWGS_9881	pubMLST	PRJNA317462	SRR16644028	SAMN13655944	0.125	20012	1918	0	0	0	1	0	0	0	0	0	0	0	0	0	0	0	0	0	0	0	0	0	0	0	0	0	0	0	0	0	0	0	0	0	0	0	0	0	0
GCWGS-9320	2019	United States	North America	GCWGS_9320	pubMLST	PRJNA317462	SRR11724681	SAMN13639331	0.25	11025	9363	0	0	0	1	0	1	0	0	0	0	0	0	0	0	0	0	0	0	0	0	0	0	0	0	0	0	0	0	0	0	0	0	0	0	0	0	0	0
GCWGS-10067	2019	United States	North America	GCWGS_10067	pubMLST	PRJNA317462	SRR16999633	SAMN13578276	1	19917	11982	0	0	1	0	0	1	1	0	0	0	0	0	0	0	0	0	0	0	0	0	0	0	0	0	0	0	0	0	0	0	0	0	0	0	0	0	0	0
GCWGS-10065	2019	United States	North America	GCWGS_10065	pubMLST	PRJNA317462	SRR16999313	SAMN13578274	0.25	9120	10931	0	0	0	0	1	0	0	0	0	0	0	0	0	0	0	0	0	0	0	0	0	0	0	0	0	0	0	0	0	1	0	0	0	0	0	0	0	0
GCWGS-10041	2019	United States	North America	GCWGS_10041	pubMLST	PRJNA317462	SRR16999324	SAMN13578251	2	20211	9363	0	0	1	0	0	1	1	0	0	0	0	0	0	0	0	0	0	0	0	0	0	0	0	0	0	0	0	0	0	0	0	0	0	0	0	0	0	0
GCWGS-9870	2019	United States	North America	GCWGS_9870	pubMLST	PRJNA317462	SRR16644029	SAMN13561007	2	18494	9363	0	0	1	0	0	1	1	0	0	0	0	0	0	0	0	0	0	0	0	0	0	0	0	0	0	0	0	0	0	1	0	0	0	0	0	0	0	0
GCWGS-9869	2019	United States	North America	GCWGS_9869	pubMLST	PRJNA317462	SRR16644030	SAMN13561006	0.5	5985	13536	0	0	0	0	1	0	0	0	0	0	0	0	0	0	0	0	0	0	0	0	0	0	0	0	0	0	0	0	0	0	0	1	0	0	0	0	0	0
GCWGS-9868	2019	United States	North America	GCWGS_9868	pubMLST	PRJNA317462	SRR16644031	SAMN13561005	0.03	508	10931	0	0	0	0	1	0	0	0	0	0	0	0	0	0	0	0	0	0	0	0	0	0	0	0	0	0	0	0	0	1	0	0	0	0	0	0	0	0
GCWGS-9867	2019	United States	North America	GCWGS_9867	pubMLST	PRJNA317462	SRR16644032	SAMN13561004	4	3935	9363	0	0	1	0	0	1	1	1	0	0	0	0	0	0	0	0	0	0	0	0	0	0	0	0	0	0	0	0	0	1	0	0	0	0	0	0	0	0
GCWGS-9866	2019	United States	North America	GCWGS_9866	pubMLST	PRJNA317462	SRR16644033	SAMN13561003	0.5	20446	18469	0	0	0	0	1	0	0	0	0	0	0	0	0	0	0	0	0	0	0	0	0	0	0	0	0	0	0	0	0	0	0	1	0	0	0	0	0	0
GCWGS-9856	2019	United States	North America	GCWGS_9856	pubMLST	PRJNA317462	SRR16644034	SAMN13560993	0.5	20041	13736	0	0	0	0	1	0	0	0	0	0	0	0	0	0	0	0	0	0	0	0	0	0	0	0	0	0	0	0	0	0	0	0	0	0	0	0	0	0
GCWGS-9855	2019	United States	North America	GCWGS_9855	pubMLST	PRJNA317462	SRR16644036	SAMN13560992	0.5	4244	11428	0	0	0	1	0	1	0	0	0	0	0	0	0	0	0	0	0	0	0	0	0	0	0	0	0	0	0	0	0	0	0	0	0	0	0	0	0	0
GCWGS-9854	2019	United States	North America	GCWGS_9854	pubMLST	PRJNA317462	SRR16644037	SAMN13560991	0.5	20468	7822	0	0	0	1	0	0	0	1	0	0	0	0	0	0	0	0	0	0	0	0	0	1	0	0	0	0	0	0	0	0	0	0	0	0	0	0	0	0
GCWGS-9853	2019	United States	North America	GCWGS_9853	pubMLST	PRJNA317462	SRR16644038	SAMN13560990	0.5	20468	7822	0	0	0	1	0	0	0	1	0	0	0	0	0	0	0	0	0	0	0	0	0	1	0	0	0	0	0	0	0	0	0	0	0	0	0	0	0	0
GCWGS-9852	2019	United States	North America	GCWGS_9852	pubMLST	PRJNA317462	SRR16644039	SAMN13560989	0.125	9120	7822	0	0	0	1	0	0	0	0	0	0	0	0	0	0	0	0	0	0	0	0	0	0	0	0	0	0	0	0	0	1	0	0	0	0	0	0	0	0
GCWGS-8219	2019	United States	North America	GCWGS_8219	pubMLST	PRJNA317462	SRR16644660	SAMN13558902	0.125	20428	6962	0	0	0	0	0	0	0	1	0	0	0	0	0	0	0	0	0	0	0	0	0	1	0	0	0	0	0	0	0	0	0	0	0	0	0	0	0	0
GCWGS-8218	2019	United States	North America	GCWGS_8218	pubMLST	PRJNA317462	SRR16644661	SAMN13558901	0.25	4404	11414	0	0	0	0	0	0	0	0	0	0	0	0	0	0	0	0	0	0	0	0	0	0	0	0	0	0	0	0	0	0	0	0	0	0	0	0	0	0
GCWGS-9843	2019	United States	North America	GCWGS_9843	pubMLST	PRJNA317462	SRR12611646	SAMN13513440	0.06	2597	18302	0	0	0	0	0	0	0	0	0	0	0	0	0	0	0	0	0	0	0	0	0	0	0	0	0	0	0	0	0	0	0	0	0	0	0	0	0	0
GCWGS-9842	2019	United States	North America	GCWGS_9842	pubMLST	PRJNA317462	SRR11724566	SAMN13513439	0.06	18134	8154	0	0	0	1	0	0	0	0	0	0	0	0	0	0	0	0	0	0	0	0	0	0	0	0	0	0	0	0	0	0	0	0	0	0	0	0	0	0
GCWGS-9840	2019	United States	North America	GCWGS_9840	pubMLST	PRJNA317462	SRR12611648	SAMN13513437	0.125	20652	13413	0	0	0	0	0	0	0	0	0	0	0	0	0	0	0	0	0	0	0	0	0	0	0	0	0	0	0	0	0	0	0	0	0	0	0	0	0	0
GCWGS-9839	2019	United States	North America	GCWGS_9839	pubMLST	PRJNA317462	SRR12611649	SAMN13513436	0.25	24200	11428	0	0	0	1	0	1	0	0	0	0	0	0	0	0	0	0	0	0	0	0	0	0	0	0	0	0	0	0	0	0	0	0	0	0	0	0	0	0
GCWGS-9834	2019	United States	North America	GCWGS_9834	pubMLST	PRJNA317462	SRR16644020	SAMN13513432	0.5	19759	11982	0	0	1	0	0	1	1	0	0	0	0	0	0	0	0	0	0	0	0	0	0	0	0	0	0	0	0	0	0	0	0	0	0	0	0	0	0	0
GCWGS-9833	2019	United States	North America	GCWGS_9833	pubMLST	PRJNA317462	SRR16644021	SAMN13513431	0.125	16065	14253	0	0	0	1	0	0	0	0	0	0	0	0	0	0	0	0	0	0	0	0	0	0	0	0	0	0	0	0	0	0	0	0	0	0	0	0	0	0
GCWGS-9832	2019	United States	North America	GCWGS_9832	pubMLST	PRJNA317462	SRR16644022	SAMN13513430	1	16065	14253	0	0	0	1	0	0	0	0	0	0	0	0	0	0	0	0	0	0	0	0	0	0	0	0	0	0	0	0	0	0	0	0	0	0	0	0	0	0
GCWGS-9831	2019	United States	North America	GCWGS_9831	pubMLST	PRJNA317462	SRR16644043	SAMN13513429	1	2992	9363	0	0	0	1	0	1	0	0	0	0	0	0	0	0	0	0	0	0	0	0	0	0	0	0	0	0	0	0	0	0	0	0	0	0	0	0	0	0
GCWGS-9830	2019	United States	North America	GCWGS_9830	pubMLST	PRJNA317462	SRR16644044	SAMN13513428	0.125	508	10931	0	0	0	0	1	0	0	0	0	0	0	0	0	0	0	0	0	0	0	0	0	0	0	0	0	0	0	0	0	1	0	0	0	0	0	0	0	0
GCWGS-9827	2019	United States	North America	GCWGS_9827	pubMLST	PRJNA317462	SRR12611651	SAMN13513425	16	286	1579	0	1	0	0	1	0	0	0	0	0	0	0	0	0	0	0	0	0	0	0	0	0	0	0	0	0	0	0	0	0	0	0	0	0	0	0	0	0
GCWGS-9596	2019	United States	North America	GCWGS_9596	pubMLST	PRJNA317462	SRR16644631	SAMN13513326	0.125	19861	13413	0	0	0	1	0	0	0	0	0	0	0	0	0	0	0	0	0	0	0	0	0	0	0	0	0	0	0	0	0	0	0	0	0	0	0	0	0	0
GCWGS-9595	2019	United States	North America	GCWGS_9595	pubMLST	PRJNA317462	SRR16644632	SAMN13513325	2	3935	9363	0	0	1	0	0	1	1	0	0	0	0	0	0	0	0	0	0	0	0	0	0	0	0	0	0	0	0	0	0	0	0	0	0	0	0	0	0	0
GCWGS-9594	2019	United States	North America	GCWGS_9594	pubMLST	PRJNA317462	SRR16644633	SAMN13513324	0.06	20198	6962	0	0	0	0	0	0	0	0	0	0	0	0	0	0	0	0	0	0	0	0	0	0	0	0	0	0	0	0	0	0	0	0	0	0	0	0	0	0
GCWGS-9593	2019	United States	North America	GCWGS_9593	pubMLST	PRJNA317462	SRR16644634	SAMN13513323	0.03	51	18472	0	0	0	0	0	0	0	0	0	0	0	0	0	0	0	0	0	0	0	0	0	0	0	0	0	0	0	0	0	0	0	0	0	0	0	0	0	0
GCWGS-9592	2019	United States	North America	GCWGS_9592	pubMLST	PRJNA317462	SRR16644635	SAMN13513322	0.125	11461	1599	0	0	0	1	0	0	0	0	0	0	0	0	0	0	0	0	0	0	0	0	0	0	0	0	0	0	0	0	0	0	0	0	0	0	0	0	0	0
GCWGS-9447	2019	United States	North America	GCWGS_9447	pubMLST	PRJNA317462	SRR11724649	SAMN13495532	0.5	20440	13536	0	0	0	0	1	0	0	0	0	0	0	0	0	0	0	0	0	0	0	0	0	0	0	0	0	0	0	0	0	0	0	1	0	0	0	0	0	0
GCWGS-9439	2019	United States	North America	GCWGS_9439	pubMLST	PRJNA317462	SRR11724658	SAMN13495531	0.25	20105	1588	0	0	0	1	0	0	0	0	0	0	0	0	0	0	0	0	0	0	0	0	0	0	0	0	0	0	0	0	0	0	0	0	0	0	0	0	0	0
GCWGS-9415	2019	United States	North America	GCWGS_9415	pubMLST	PRJNA317462	SRR11724717	SAMN13495528	2	3935	11422	0	0	1	0	0	1	1	1	0	0	0	0	0	0	0	0	0	0	0	0	0	0	0	0	0	0	0	0	0	1	0	0	0	0	0	0	0	0
GCWGS-9407	2019	United States	North America	GCWGS_9407	pubMLST	PRJNA317462	SRR11724725	SAMN13495527	0.25	14769	1583	0	0	0	1	0	0	0	0	0	0	0	0	0	0	0	0	0	0	0	0	0	0	0	0	0	0	0	0	0	0	0	0	0	0	0	0	0	0
GCWGS-9454	2019	United States	North America	GCWGS_9454	pubMLST	PRJNA317462	SRR11724642	SAMN13495524	2	3935	11422	0	0	1	0	0	1	1	1	0	0	0	0	0	0	0	0	0	0	0	0	0	0	0	0	0	0	0	0	0	1	0	0	0	0	0	0	0	0
GCWGS-9438	2019	United States	North America	GCWGS_9438	pubMLST	PRJNA317462	SRR11724659	SAMN13495522	0.25	20637	1583	0	0	0	1	0	0	0	0	0	0	0	0	0	0	0	0	0	0	0	0	0	0	0	0	0	0	0	0	0	0	0	0	0	0	0	0	0	0
GCWGS-9445	2019	United States	North America	GCWGS_9445	pubMLST	PRJNA317462	SRR11724652	SAMN13495514	0.25	20638	8126	0	0	0	0	0	0	0	0	0	0	0	0	0	0	0	0	0	0	0	0	0	0	0	0	0	0	0	0	0	0	0	0	0	0	0	0	0	0
GCWGS-9428	2019	United States	North America	GCWGS_9428	pubMLST	PRJNA317462	SRR11724702	SAMN13495503	0.25	11461	10314	0	0	0	1	0	0	0	0	0	0	0	0	0	0	0	0	0	0	0	0	0	0	0	0	0	0	0	0	0	0	0	0	0	0	0	0	0	0
GCWGS-9420	2019	United States	North America	GCWGS_9420	pubMLST	PRJNA317462	SRR11724711	SAMN13495502	0.25	20196	12093	0	0	0	0	1	0	0	0	0	0	0	0	0	0	0	0	0	0	0	0	0	0	0	0	0	0	0	0	0	0	0	0	0	0	0	0	0	0
GCWGS-9459	2019	United States	North America	GCWGS_9459	pubMLST	PRJNA317462	SRR11724637	SAMN13495498	4	20433	9363	0	0	1	0	0	1	0	0	0	0	0	0	0	0	0	0	0	0	0	0	0	0	0	0	0	0	0	0	0	0	0	0	0	0	0	0	0	1
GCWGS-9451	2019	United States	North America	GCWGS_9451	pubMLST	PRJNA317462	SRR11724645	SAMN13495497	0.25	20440	13536	0	0	0	0	1	0	0	0	0	0	0	0	0	0	0	0	0	0	0	0	0	0	0	0	0	0	0	0	0	0	0	1	0	0	0	0	0	0
GCWGS-9442	2019	United States	North America	GCWGS_9442	pubMLST	PRJNA317462	SRR11724655	SAMN13495488	4	3935	11422	0	0	1	0	0	1	1	1	0	0	0	0	0	0	0	0	0	0	0	0	0	0	0	0	0	0	0	0	0	1	0	0	0	0	0	0	0	0
GCWGS-9426	2019	United States	North America	GCWGS_9426	pubMLST	PRJNA317462	SRR11724705	SAMN13495486	0.25	20636	1584	0	0	0	0	1	0	0	0	0	0	0	0	0	0	0	0	0	0	0	0	0	0	0	0	0	0	0	0	0	0	0	1	0	0	0	0	0	0
GCWGS-9402	2019	United States	North America	GCWGS_9402	pubMLST	PRJNA317462	SRR11724911	SAMN13495483	2	3935	11422	0	0	1	0	0	1	1	1	0	0	0	0	0	0	0	0	0	0	0	0	0	0	0	0	0	0	0	0	0	1	0	0	0	0	0	0	0	0
GCWGS-9401	2019	United States	North America	GCWGS_9401	pubMLST	PRJNA317462	SRR11724912	SAMN13495474	0.25	5441;20981	8156	0	0	0	0	1	0	0	0	0	0	0	0	0	0	0	0	0	0	0	0	0	0	0	0	0	0	0	0	0	0	0	0	0	0	0	0	0	0
GCWGS-9393	2019	United States	North America	GCWGS_9393	pubMLST	PRJNA317462	SRR11724921	SAMN13495473	0.25	18578	11984	0	0	0	0	1	0	0	0	0	0	0	0	0	0	0	0	0	0	0	0	0	0	0	0	0	0	0	0	0	0	0	1	0	0	0	0	0	0
GCWGS-9424	2019	United States	North America	GCWGS_9424	pubMLST	PRJNA317462	SRR11724707	SAMN13495468	0.125	338	1588	0	0	0	1	0	0	0	0	0	0	0	0	0	0	0	0	0	0	0	0	0	0	0	0	0	0	0	0	0	0	0	0	0	0	0	0	0	0
GCWGS-9400	2019	United States	North America	GCWGS_9400	pubMLST	PRJNA317462	SRR11724913	SAMN13495465	0.125	17956	1601	0	0	0	0	0	0	0	0	0	0	0	0	0	0	0	0	0	0	0	0	0	0	0	0	0	0	0	0	0	0	0	0	0	0	0	0	0	0
GCWGS-9382	2019	United States	North America	GCWGS_9382	pubMLST	PRJNA317462	SRR11724934	SAMN13495454	0.25	14994	7822	0	0	0	1	0	0	0	0	0	0	0	0	0	0	0	0	0	0	0	0	0	0	0	0	0	0	0	0	0	0	0	0	0	0	0	0	0	0
GCWGS-9190	2019	United States	North America	GCWGS_9190	pubMLST	PRJNA317462	SRR11724480	SAMN13495434	0.5	17996	1901	0	0	0	0	1	0	0	1	0	0	0	0	0	0	0	0	0	0	0	0	0	1	0	0	0	0	0	0	0	0	0	1	0	0	0	0	0	0
GCWGS-9187	2019	United States	North America	GCWGS_9187	pubMLST	PRJNA317462	SRR11724483	SAMN13495431	0.25	5624	8143	0	0	0	1	0	0	0	0	0	0	0	0	0	0	0	0	0	0	0	0	0	0	0	0	0	0	0	0	0	0	0	0	0	0	0	0	0	0
GCWGS-9186	2019	United States	North America	GCWGS_9186	pubMLST	PRJNA317462	SRR11724940	SAMN13495430	2	8561	9363	0	0	1	0	0	1	0	0	0	0	0	0	0	0	0	0	0	0	0	0	0	0	0	0	0	0	0	0	0	0	0	0	0	0	0	0	0	0
GCWGS-9180	2019	United States	North America	GCWGS_9180	pubMLST	PRJNA317462	SRR11724948	SAMN13495424	0.125	20186	1599	0	0	0	1	0	0	0	0	0	0	0	0	0	0	0	0	0	0	0	0	0	0	0	0	0	0	0	0	0	0	0	0	0	0	0	0	0	0
GCWGS-9146	2019	United States	North America	GCWGS_9146	pubMLST	PRJNA317462	SRR11725142	SAMN13495393	0.03	20091	16295	0	0	0	1	0	0	0	0	0	0	0	0	0	0	0	0	0	0	0	0	0	0	0	0	0	0	0	0	0	0	0	0	0	0	0	0	0	0
GCWGS-9145	2019	United States	North America	GCWGS_9145	pubMLST	PRJNA317462	SRR11725143	SAMN13495392	1	15915	7363	0	0	0	0	1	0	0	0	0	0	0	0	0	0	0	0	0	0	0	0	0	0	1	0	0	0	0	0	0	0	0	1	0	0	0	0	0	0
GCWGS-9144	2019	United States	North America	GCWGS_9144	pubMLST	PRJNA317462	SRR11725144	SAMN13495391	0.25	new	8156	0	0	0	0	1	0	0	0	0	0	0	0	0	0	0	0	0	0	0	0	0	0	0	0	0	0	0	0	0	0	0	0	0	0	0	0	0	0
GCWGS-9141	2019	United States	North America	GCWGS_9141	pubMLST	PRJNA317462	SRR11725146	SAMN13495388	0.125	18134	8154	0	0	0	1	0	0	0	0	0	0	0	0	0	0	0	0	0	0	0	0	0	0	0	0	0	0	0	0	0	0	0	0	0	0	0	0	0	0
GCWGS-9122	2019	United States	North America	GCWGS_9122	pubMLST	PRJNA317462	SRR11724795	SAMN13495369	0.25	865	8156	0	0	0	0	1	0	0	0	0	0	0	0	0	0	0	0	0	0	0	0	0	0	0	0	0	0	0	0	0	0	0	0	0	0	0	0	0	0
GCWGS-9120	2019	United States	North America	GCWGS_9120	pubMLST	PRJNA317462	SRR11724797	SAMN13495367	0.125	2992	9363	0	0	0	1	0	0	0	0	0	0	0	0	0	0	0	0	0	0	0	0	0	0	0	0	0	0	0	0	0	0	0	0	0	0	0	0	0	0
GCWGS-9118	2019	United States	North America	GCWGS_9118	pubMLST	PRJNA317462	SRR11724800	SAMN13495365	0.25	20620	1583	0	0	0	0	1	0	0	0	0	0	0	0	0	0	0	0	0	0	0	0	0	0	0	0	0	0	0	0	0	0	0	0	0	0	0	0	0	0
GCWGS-9099	2019	United States	North America	GCWGS_9099	pubMLST	PRJNA317462	SRR11724821	SAMN13495346	0.03	865	8156	0	0	0	0	1	0	0	0	0	0	0	0	0	0	0	0	0	0	0	0	0	0	0	0	0	0	0	0	0	0	0	0	0	0	0	0	0	0
GCWGS-9098	2019	United States	North America	GCWGS_9098	pubMLST	PRJNA317462	SRR11724822	SAMN13495345	0.25	5985	13536	0	0	0	0	1	0	0	0	0	0	0	0	0	0	0	0	0	0	0	0	0	0	0	0	0	0	0	0	0	0	0	1	0	0	0	0	0	0
GCWGS-9097	2019	United States	North America	GCWGS_9097	pubMLST	PRJNA317462	SRR11724823	SAMN13495344	0.03	5985	13536	0	0	0	0	1	0	0	0	0	0	0	0	0	0	0	0	0	0	0	0	0	0	0	0	0	0	0	0	0	0	0	1	0	0	0	0	0	0
GCWGS-9096	2019	United States	North America	GCWGS_9096	pubMLST	PRJNA317462	SRR11724972	SAMN13495343	0.125	18134	8154	0	0	0	1	0	0	0	0	0	0	0	0	0	0	0	0	0	0	0	0	0	0	0	0	0	0	0	0	0	0	0	0	0	0	0	0	0	0
GCWGS-9074	2019	United States	North America	GCWGS_9074	pubMLST	PRJNA317462	SRR11724996	SAMN13495321	0.125	20619	16294	0	0	0	1	0	0	0	0	0	0	0	0	0	0	0	0	0	0	0	0	0	0	0	0	0	0	0	0	0	0	0	0	0	0	0	0	0	0
GCWGS-9071	2019	United States	North America	GCWGS_9071	pubMLST	PRJNA317462	SRR11724999	SAMN13495318	2	17629	9363	0	0	1	0	0	1	1	1	0	0	0	0	0	0	0	0	0	0	0	0	0	0	0	0	0	0	0	0	0	1	0	0	0	0	0	0	0	0
GCWGS-9070	2019	United States	North America	GCWGS_9070	pubMLST	PRJNA317462	SRR11725000	SAMN13495317	0.25	641	10314	0	0	0	1	0	0	0	0	0	0	0	0	0	0	0	0	0	0	0	0	0	0	0	0	0	0	0	0	0	0	0	0	0	0	0	0	0	0
GCWGS-9067	2019	United States	North America	GCWGS_9067	pubMLST	PRJNA317462	SRR11725164	SAMN13495314	0.25	20185	16170	0	0	0	0	1	0	0	0	0	0	0	0	0	0	0	0	0	0	0	0	0	0	0	0	0	0	0	0	0	0	0	1	0	0	0	0	0	0
GCWGS-9063	2019	United States	North America	GCWGS_9063	pubMLST	PRJNA317462	SRR11725168	SAMN13495310	0.125	15589	1583	0	0	0	1	0	0	0	0	0	0	0	0	0	0	0	0	0	0	0	0	0	0	0	0	0	0	0	0	0	0	0	0	0	0	0	0	0	0
GCWGS-9041	2019	United States	North America	GCWGS_9041	pubMLST	PRJNA317462	SRR11725192	SAMN13495288	2	17629	9363	0	0	1	0	0	1	1	1	0	0	0	0	0	0	0	0	0	0	0	0	0	0	0	0	0	0	0	0	0	1	0	0	0	0	0	0	0	0
GCWGS-9040	2019	United States	North America	GCWGS_9040	pubMLST	PRJNA317462	SRR11725193	SAMN13495287	0.25	15246	9363	0	0	0	1	0	1	0	0	0	0	0	0	0	0	0	0	0	0	0	0	0	0	0	0	0	0	0	0	0	0	0	0	0	0	0	0	0	0
GCWGS-9036	2019	United States	North America	GCWGS_9036	pubMLST	PRJNA317462	SRR11724730	SAMN13495283	0.125	20429	1903	0	0	0	1	0	0	0	0	0	0	0	0	0	0	0	0	0	0	0	0	0	0	0	0	0	0	0	0	0	0	0	0	0	0	0	0	0	0
GCWGS-9035	2019	United States	North America	GCWGS_9035	pubMLST	PRJNA317462	SRR11724731	SAMN13495282	2	17629	9363	0	0	1	0	0	1	1	1	0	0	0	0	0	0	0	0	0	0	0	0	0	0	0	0	0	0	0	0	0	1	0	0	0	0	0	0	0	0
GCWGS-8931	2019	United States	North America	GCWGS_8931	pubMLST	PRJNA317462	SRR16644450	SAMN13495274	0.125	20179	1599	0	0	0	1	0	0	0	0	0	0	0	0	0	0	0	0	0	0	0	0	0	0	0	0	0	0	0	0	0	0	0	0	0	0	0	0	0	0
GCWGS-8930	2019	United States	North America	GCWGS_8930	pubMLST	PRJNA317462	SRR16643923	SAMN13495273	0.25	17261	1580	0	0	0	1	0	0	0	0	0	0	0	0	0	0	0	0	0	0	0	0	0	0	0	0	0	0	0	0	0	0	0	0	0	0	0	0	0	0
GCWGS-8916	2019	United States	North America	GCWGS_8916	pubMLST	PRJNA317462	SRR11724363	SAMN13495259	2	20615	14101	0	0	1	0	0	1	1	1	0	0	0	0	0	0	0	0	0	0	0	0	0	0	0	0	0	0	0	0	0	1	0	0	0	0	0	0	0	0
GCWGS-8914	2019	United States	North America	GCWGS_8914	pubMLST	PRJNA317462	SRR11724385	SAMN13495257	2	3935	11422	0	0	1	0	0	1	1	1	0	0	0	0	0	0	0	0	0	0	0	0	0	0	0	0	0	0	0	0	0	1	0	0	0	0	0	0	0	0
GCWGS-8911	2019	United States	North America	GCWGS_8911	pubMLST	PRJNA317462	SRR11724450	SAMN13495254	0.25	2992	9363	0	0	0	1	0	1	0	0	0	0	0	0	0	0	0	0	0	0	0	0	0	0	0	0	0	0	0	0	0	0	0	0	0	0	0	0	0	0
GCWGS-9298	2019	United States	North America	GCWGS_9298	pubMLST	PRJNA317462	SRR16644532	SAMN13447508	0.03	641	14413	0	0	0	1	0	0	0	0	0	0	0	0	0	0	0	0	0	0	0	0	0	0	0	0	0	0	0	0	0	0	0	0	0	0	0	0	0	0
GCWGS-9297	2019	United States	North America	GCWGS_9297	pubMLST	PRJNA317462	SRR16644533	SAMN13447507	0.03	20174	10931	0	0	0	0	1	0	0	0	0	0	0	0	0	0	0	0	0	0	0	0	0	0	0	0	0	0	0	0	0	1	0	0	0	0	0	0	0	0
GCWGS-9296	2019	United States	North America	GCWGS_9296	pubMLST	PRJNA317462	SRR16644534	SAMN13447506	0.5	18166	13536	0	0	0	0	1	0	0	0	0	0	0	0	0	0	0	0	0	0	0	0	0	0	0	0	0	0	0	0	0	0	0	1	0	0	0	0	0	0
GCWGS-9295	2019	United States	North America	GCWGS_9295	pubMLST	PRJNA317462	SRR16644535	SAMN13447505	0.03	641	14413	0	0	0	1	0	0	0	0	0	0	0	0	0	0	0	0	0	0	0	0	0	0	0	0	0	0	0	0	0	0	0	0	0	0	0	0	0	0
GCWGS-9294	2019	United States	North America	GCWGS_9294	pubMLST	PRJNA317462	SRR16644536	SAMN13447504	0.25	5268	10317	0	0	0	0	0	0	0	0	0	0	0	0	0	0	0	0	0	0	0	0	0	0	1	0	0	0	0	0	0	0	0	0	0	0	0	0	0	0
GCWGS-9286	2019	United States	North America	GCWGS_9286	pubMLST	PRJNA317462	SRR16644537	SAMN13447497	0.125	25	6962	0	0	0	0	0	0	0	0	0	0	0	0	0	0	0	0	0	0	0	0	0	0	0	0	0	0	0	0	0	0	0	0	0	0	0	0	0	0
GCWGS-9285	2019	United States	North America	GCWGS_9285	pubMLST	PRJNA317462	SRR16644517	SAMN13447496	0.25	19008	13526	0	0	0	1	0	0	0	0	0	0	0	0	0	0	0	0	0	0	0	0	0	0	0	0	0	0	0	0	0	0	0	0	0	0	0	0	0	0
GCWGS-9284	2019	United States	North America	GCWGS_9284	pubMLST	PRJNA317462	SRR16644518	SAMN13447495	1	20633	9363	0	0	1	0	0	1	1	0	0	0	0	0	0	0	0	0	0	0	0	0	0	0	0	0	0	0	0	0	0	0	0	0	0	0	0	0	0	0
GCWGS-9283	2019	United States	North America	GCWGS_9283	pubMLST	PRJNA317462	SRR16644519	SAMN13447494	0.125	12308	11423	0	0	0	0	1	0	0	0	0	0	0	0	0	0	0	0	0	0	0	0	0	0	0	0	0	0	0	0	0	0	0	1	0	0	0	0	0	0
GCWGS-9281	2019	United States	North America	GCWGS_9281	pubMLST	PRJNA317462	SRR16644542	SAMN13446592	0.25	new	1893	0	0	0	0	0	0	0	0	0	0	0	0	0	0	0	0	0	0	0	0	0	0	0	0	0	0	0	0	0	0	0	0	0	0	0	0	0	0
GCWGS-8337	2019	United States	North America	GCWGS_8337	pubMLST	PRJNA317462	SRR11698699	SAMN13446591	16	13405	1579	0	1	0	0	1	0	0	0	0	0	0	0	0	0	0	0	0	0	0	0	0	0	0	0	0	0	0	0	0	0	0	0	0	0	0	0	0	0
GCWGS-9274	2019	United States	North America	GCWGS_9274	pubMLST	PRJNA317462	SRR16644390	SAMN13446590	0.5	20631	10314	0	0	0	1	0	0	0	0	0	0	0	0	0	0	0	0	0	0	0	0	0	0	0	0	0	0	0	0	0	0	0	0	0	0	0	0	0	0
GCWGS-9282	2019	United States	North America	GCWGS_9282	pubMLST	PRJNA317462	SRR16644520	SAMN13446586	1	20632	11706	0	0	0	1	0	1	0	0	0	0	0	0	0	0	0	0	0	0	0	0	0	0	0	0	0	0	0	0	0	0	0	0	0	0	0	0	0	0
GCWGS-9280	2019	United States	North America	GCWGS_9280	pubMLST	PRJNA317462	SRR16644543	SAMN13446585	0.06	20009	13526	0	0	0	1	0	0	0	0	0	0	0	0	0	0	0	0	0	0	0	0	0	0	0	0	0	0	0	0	0	0	0	0	0	0	0	0	0	0
GCWGS-9279	2019	United States	North America	GCWGS_9279	pubMLST	PRJNA317462	SRR16644544	SAMN13446584	1	20386	16201	0	0	0	1	0	1	0	1	0	0	0	0	0	0	0	0	0	0	0	0	0	1	0	0	0	0	0	0	0	0	0	0	0	0	0	0	0	0
GCWGS-9278	2019	United States	North America	GCWGS_9278	pubMLST	PRJNA317462	SRR16644545	SAMN13446583	0.25	14766	13149	0	0	0	0	0	0	0	0	0	0	0	0	0	0	0	0	0	0	0	0	0	0	0	0	0	0	0	0	0	0	0	0	0	0	0	0	0	0
GCWGS-9277	2019	United States	North America	GCWGS_9277	pubMLST	PRJNA317462	SRR16644546	SAMN13446582	0.25	new	1893	0	0	0	0	0	0	0	0	0	0	0	0	0	0	0	0	0	0	0	0	0	0	0	0	0	0	0	0	0	0	0	0	0	0	0	0	0	0
GCWGS-9276	2019	United States	North America	GCWGS_9276	pubMLST	PRJNA317462	SRR16644387	SAMN13446581	1	new	9363	0	0	1	0	0	1	1	0	0	0	0	0	0	0	0	0	0	0	0	0	0	0	0	0	0	0	0	0	0	0	0	0	0	0	0	0	0	0
GCWGS-9275	2019	United States	North America	GCWGS_9275	pubMLST	PRJNA317462	SRR16644389	SAMN13446580	0.5	20194	16161	0	0	0	0	0	0	0	1	0	0	0	0	0	0	0	0	0	0	0	0	0	0	0	0	0	0	0	0	0	1	0	0	0	0	0	0	0	0
GCWGS-9273	2019	United States	North America	GCWGS_9273	pubMLST	PRJNA317462	SRR16644391	SAMN13446579	0.25	20193	8143	0	0	0	1	0	0	0	0	0	0	0	0	0	0	0	0	0	0	0	0	0	0	0	0	0	0	0	0	0	0	0	0	0	0	0	0	0	0
GCWGS-9272	2019	United States	North America	GCWGS_9272	pubMLST	PRJNA317462	SRR16644392	SAMN13446578	0.06	20192	13413	0	0	0	1	0	0	0	0	0	0	0	0	0	0	0	0	0	0	0	0	0	0	0	0	0	0	0	0	0	0	0	0	0	0	0	0	0	0
GCWGS-9271	2019	United States	North America	GCWGS_9271	pubMLST	PRJNA317462	SRR16644393	SAMN13446577	0.5	11086	1901	0	0	0	1	0	0	0	0	0	0	0	0	0	0	0	0	0	0	0	0	0	0	0	0	0	0	0	0	0	0	0	1	0	0	0	0	0	0
GCWGS-9270	2019	United States	North America	GCWGS_9270	pubMLST	PRJNA317462	SRR16644394	SAMN13446576	0.5	25	9362	0	0	0	1	0	1	0	0	0	0	0	0	0	0	0	0	0	0	0	0	0	0	0	0	0	0	0	0	0	0	0	0	0	0	0	0	0	1
GCWGS-9269	2019	United States	North America	GCWGS_9269	pubMLST	PRJNA317462	SRR16644397	SAMN13446575	0.125	20630	16297	0	0	0	0	0	0	0	0	0	0	0	0	0	0	0	0	0	0	0	0	0	0	0	0	0	0	0	0	0	0	0	0	0	0	0	0	0	0
GCWGS-9268	2019	United States	North America	GCWGS_9268	pubMLST	PRJNA317462	SRR16644398	SAMN13446574	0.25	20141	11417	0	0	0	1	0	1	0	0	0	0	0	0	0	0	0	0	0	0	0	0	0	0	0	0	0	0	0	0	0	0	0	0	0	0	0	0	0	0
GCWGS-9267	2019	United States	North America	GCWGS_9267	pubMLST	PRJNA317462	SRR16644399	SAMN13446573	0.25	20629	8126	0	0	0	1	0	0	0	0	0	0	0	0	0	0	0	0	0	0	0	0	0	0	0	0	0	0	0	0	0	0	0	0	0	0	0	0	0	0
GCWGS-9266	2019	United States	North America	GCWGS_9266	pubMLST	PRJNA317462	SRR16644539	SAMN13446572	0.5	3395	8143	0	0	0	1	0	0	0	0	0	0	0	0	0	0	0	0	0	0	0	0	0	0	0	0	0	0	0	0	0	0	0	0	0	0	0	0	0	0
GCWGS-9265	2019	United States	North America	GCWGS_9265	pubMLST	PRJNA317462	SRR16644541	SAMN13446571	0.5	20008	12973	0	0	0	1	0	0	0	0	0	0	0	0	0	0	0	0	0	0	0	0	0	0	0	0	0	0	0	0	0	0	0	0	0	0	0	0	0	0
GCWGS-9264	2019	United States	North America	GCWGS_9264	pubMLST	PRJNA317462	SRR16644403	SAMN13446570	0.25	20007	13526	0	0	0	1	0	0	0	0	0	0	0	0	0	0	0	0	0	0	0	0	0	0	0	0	0	0	0	0	0	0	0	0	0	0	0	0	0	0
GCWGS-9263	2019	United States	North America	GCWGS_9263	pubMLST	PRJNA317462	SRR16644404	SAMN13446569	0.25	18274	10314	0	0	0	1	0	0	0	0	0	0	0	0	0	0	0	0	0	0	0	0	0	0	0	0	0	0	0	0	0	0	0	0	0	0	0	0	0	0
GCWGS-9262	2019	United States	North America	GCWGS_9262	pubMLST	PRJNA317462	SRR16644405	SAMN13446568	0.5	24011	11864	0	0	0	1	0	1	0	0	0	0	0	0	0	0	0	0	0	0	0	0	0	0	0	0	0	0	0	0	0	0	0	0	0	0	0	0	0	0
GCWGS-9261	2019	United States	North America	GCWGS_9261	pubMLST	PRJNA317462	SRR16644406	SAMN13446567	0.25	20031	6962	0	0	0	0	0	0	0	0	0	0	0	0	0	0	0	0	0	0	0	0	0	0	0	0	0	0	0	0	0	0	0	0	0	0	0	0	0	0
GCWGS-9260	2019	United States	North America	GCWGS_9260	pubMLST	PRJNA317462	SRR16644407	SAMN13446566	0.5	20191	11982	0	0	0	1	0	1	0	0	0	0	0	0	0	0	0	0	0	0	0	0	0	0	0	0	0	0	0	0	0	0	0	0	0	0	0	0	0	0
GCWGS-9259	2019	United States	North America	GCWGS_9259	pubMLST	PRJNA317462	SRR16644408	SAMN13446565	0.06	20627	13532	0	0	0	1	0	0	0	0	0	0	0	0	0	0	0	0	0	0	0	0	0	0	0	0	0	0	0	0	0	0	0	0	0	0	0	0	0	0
GCWGS-9258	2019	United States	North America	GCWGS_9258	pubMLST	PRJNA317462	SRR16644409	SAMN13446564	0.125	20114	13532	0	0	0	1	0	0	0	0	0	0	0	0	0	0	0	0	0	0	0	0	0	0	0	0	0	0	0	0	0	0	0	0	0	0	0	0	0	0
GCWGS-9257	2019	United States	North America	GCWGS_9257	pubMLST	PRJNA317462	SRR16644410	SAMN13446563	0.06	20626	13532	0	0	0	1	0	0	0	0	0	0	0	0	0	0	0	0	0	0	0	0	0	0	0	0	0	0	0	0	0	0	0	0	0	0	0	0	0	0
GCWGS-9637	2019	United States	North America	GCWGS_9637	pubMLST	PRJNA317462	SRR11725112	SAMN13412385	1	17972	11706	0	0	0	1	0	1	0	0	0	0	0	0	0	0	0	0	0	0	0	0	0	0	0	0	0	0	0	0	0	0	0	0	0	0	0	0	0	0
GCWGS-9635	2019	United States	North America	GCWGS_9635	pubMLST	PRJNA317462	SRR11725114	SAMN13412383	1	20454	8143	0	0	0	1	0	1	0	0	0	0	0	0	0	0	0	0	0	0	0	0	0	0	0	0	0	0	0	0	0	0	0	0	0	0	0	0	0	0
GCWGS-9629	2019	United States	North America	GCWGS_9629	pubMLST	PRJNA317462	SRR16644215	SAMN13412377	0.5	20244	9363	0	0	0	1	0	1	0	0	0	0	0	0	0	0	0	0	0	0	0	0	0	0	0	0	0	0	0	0	0	0	0	0	0	0	0	0	0	0
GCWGS-9628	2019	United States	North America	GCWGS_9628	pubMLST	PRJNA317462	SRR16644216	SAMN13412376	0.25	5624	1582	0	0	0	1	0	0	0	0	0	0	0	0	0	0	0	0	0	0	0	0	0	0	0	0	0	0	0	0	0	0	0	0	0	0	0	0	0	0
GCWGS-9627	2019	United States	North America	GCWGS_9627	pubMLST	PRJNA317462	SRR16644622	SAMN13412375	0.06	13476	1599	0	0	0	1	0	0	0	0	0	0	0	0	0	0	0	0	0	0	0	0	0	0	0	0	0	0	0	0	0	0	0	0	0	0	0	0	0	0
GCWGS-9626	2019	United States	North America	GCWGS_9626	pubMLST	PRJNA317462	SRR16644623	SAMN13412374	0.125	479	1893	0	0	0	0	0	0	0	0	0	0	0	0	0	0	0	0	0	0	0	0	0	0	0	0	0	0	0	0	0	0	0	0	0	0	0	0	0	0
GCWGS-9625	2019	United States	North America	GCWGS_9625	pubMLST	PRJNA317462	SRR16644624	SAMN13412373	0.125	20200	11414	0	0	0	0	0	0	0	0	0	0	0	0	0	0	0	0	0	0	0	0	0	0	0	0	0	0	0	0	0	0	0	0	0	0	0	0	0	0
GCWGS-9624	2019	United States	North America	GCWGS_9624	pubMLST	PRJNA317462	SRR16644625	SAMN13412372	0.125	20441	10314	0	0	0	1	0	0	0	0	0	0	0	0	0	0	0	0	0	0	0	0	0	0	0	0	0	0	0	0	0	0	0	0	0	0	0	0	0	0
GCWGS-9623	2019	United States	North America	GCWGS_9623	pubMLST	PRJNA317462	SRR16644627	SAMN13412371	0.5	18398	8143	0	0	0	1	0	0	0	0	0	0	0	0	0	0	0	0	0	0	0	0	0	0	0	0	0	0	0	0	0	0	0	0	0	0	0	0	0	0
GCWGS-9620	2019	United States	North America	GCWGS_9620	pubMLST	PRJNA317462	SRR16644628	SAMN13412368	0.5	20492	13533	0	0	0	0	0	0	0	0	0	0	0	0	0	0	0	0	0	0	0	0	0	0	0	0	0	0	0	0	0	0	0	0	0	0	0	0	0	0
GCWGS-9618	2019	United States	North America	GCWGS_9618	pubMLST	PRJNA317462	SRR16644629	SAMN13412366	0.25	20471	13533	0	0	0	0	0	0	0	0	0	0	0	0	0	0	0	0	0	0	0	0	0	0	0	0	0	0	0	0	0	0	0	0	0	0	0	0	0	0
GCWGS-9617	2019	United States	North America	GCWGS_9617	pubMLST	PRJNA317462	SRR16644630	SAMN13412365	0.25	20199	13413	0	0	0	1	0	0	0	0	0	0	0	0	0	0	0	0	0	0	0	0	0	0	0	0	0	0	0	0	0	0	0	0	0	0	0	0	0	0
GCWGS-9020	2019	United States	North America	GCWGS_9020	pubMLST	PRJNA317462	SRR16644418	SAMN13330289	0.5	20006	8143	0	0	0	1	0	0	0	0	0	0	0	0	0	0	0	0	0	0	0	0	0	0	0	0	0	0	0	0	0	0	0	0	0	0	0	0	0	0
GCWGS-9019	2019	United States	North America	GCWGS_9019	pubMLST	PRJNA317462	SRR16644419	SAMN13330288	0.125	7949	8154	0	0	0	1	0	0	0	0	0	0	0	0	0	0	0	0	0	0	0	0	0	0	0	0	0	0	0	0	0	0	0	0	0	0	0	0	0	0
GCWGS-9018	2019	United States	North America	GCWGS_9018	pubMLST	PRJNA317462	SRR16644400	SAMN13330287	1	12302	9363	0	0	1	0	0	1	1	1	0	0	0	0	0	0	0	0	0	0	0	0	0	0	0	0	0	0	0	0	0	1	0	0	0	0	0	0	0	0
GCWGS-9017	2019	United States	North America	GCWGS_9017	pubMLST	PRJNA317462	SRR16644402	SAMN13330286	0.25	8431	7363	0	0	0	0	1	0	0	1	0	0	0	0	0	0	0	0	0	0	0	0	0	1	0	0	0	0	0	0	0	0	0	1	0	0	0	0	0	0
GCWGS-9016	2019	United States	North America	GCWGS_9016	pubMLST	PRJNA317462	SRR16644422	SAMN13330285	1	20445	9363	0	0	1	0	0	1	1	1	0	0	0	0	0	0	0	0	0	0	0	0	0	0	0	0	0	0	0	0	0	1	0	0	0	0	0	0	0	0
GCWGS-9005	2019	United States	North America	GCWGS_9005	pubMLST	PRJNA317462	SRR16644423	SAMN13330274	1	3935	11422	0	0	1	0	0	1	1	1	0	0	0	0	0	0	0	0	0	0	0	0	0	0	0	0	0	0	0	0	0	1	0	0	0	0	0	0	0	0
GCWGS-8956	2019	United States	North America	GCWGS_8956	pubMLST	PRJNA317462	SRR16644427	SAMN13330273	0.125	865	1584	0	0	0	0	0	0	0	0	0	0	0	0	0	0	0	0	0	0	0	0	0	0	0	0	0	0	0	0	0	0	0	0	0	0	0	0	0	0
GCWGS-8955	2019	United States	North America	GCWGS_8955	pubMLST	PRJNA317462	SRR16644428	SAMN13330272	0.125	20183	7359	0	0	0	1	0	0	0	0	0	0	0	0	0	0	0	0	0	0	0	0	0	0	0	0	0	0	0	0	0	0	0	0	0	0	0	0	0	0
GCWGS-8953	2019	United States	North America	GCWGS_8953	pubMLST	PRJNA317462	SRR16644429	SAMN13330270	0.125	11461	7363	0	0	0	1	0	0	0	0	0	0	0	0	0	0	0	0	0	0	0	0	0	0	0	0	0	0	0	0	0	0	0	0	0	0	0	0	0	0
GCWGS-8952	2019	United States	North America	GCWGS_8952	pubMLST	PRJNA317462	SRR16644430	SAMN13330269	1	20618	11422	0	0	1	0	0	1	0	0	0	0	0	0	0	0	0	0	0	0	0	0	0	0	0	1	0	0	0	0	0	0	0	0	0	0	0	0	0	0
GCWGS-8951	2019	United States	North America	GCWGS_8951	pubMLST	PRJNA317462	SRR16644432	SAMN13330268	1	3935	11422	0	0	1	0	0	1	1	1	0	0	0	0	0	0	0	0	0	0	0	0	0	0	0	0	0	0	0	0	0	1	0	0	0	0	0	0	0	0
GCWGS-8950	2019	United States	North America	GCWGS_8950	pubMLST	PRJNA317462	SRR16644433	SAMN13330267	0.125	16205	10932	0	0	0	1	0	0	0	0	0	0	0	0	0	0	0	0	0	0	0	0	0	0	0	0	0	0	0	0	0	0	0	0	0	0	0	0	0	0
GCWGS-8949	2019	United States	North America	GCWGS_8949	pubMLST	PRJNA317462	SRR16644434	SAMN13330266	0.25	20182	13536	0	0	0	0	1	0	0	0	0	0	0	0	0	0	0	0	0	0	0	0	0	0	0	0	0	0	0	0	0	0	0	1	0	0	0	0	0	0
GCWGS-8948	2019	United States	North America	GCWGS_8948	pubMLST	PRJNA317462	SRR16644435	SAMN13330265	0.25	20455	11648	0	0	0	0	0	0	0	1	0	0	0	0	0	0	0	0	0	0	0	0	0	1	0	0	0	0	0	0	0	0	0	0	0	0	0	0	0	0
GCWGS-8947	2019	United States	North America	GCWGS_8947	pubMLST	PRJNA317462	SRR16644436	SAMN13330264	0.25	20181	13526	0	0	0	1	0	0	0	0	0	0	0	0	0	0	0	0	0	0	0	0	0	0	0	0	0	0	0	0	0	0	0	0	0	0	0	0	0	0
GCWGS-8946	2019	United States	North America	GCWGS_8946	pubMLST	PRJNA317462	SRR16644437	SAMN13330263	0.25	16293	9902	0	0	0	1	0	0	0	0	0	0	0	0	0	0	0	0	0	0	0	0	0	0	0	0	0	0	0	0	0	0	0	0	0	0	0	0	0	0
GCWGS-8945	2019	United States	North America	GCWGS_8945	pubMLST	PRJNA317462	SRR16644438	SAMN13330262	0.125	8213	12467	0	0	0	0	0	0	0	0	0	0	0	0	0	0	0	0	0	0	0	0	0	0	0	0	0	0	0	0	0	0	0	0	0	0	0	0	0	0
GCWGS-8944	2019	United States	North America	GCWGS_8944	pubMLST	PRJNA317462	SRR16644439	SAMN13330261	0.03	865	18344	0	0	0	0	0	0	0	0	0	0	0	0	0	0	0	0	0	0	0	0	0	0	0	0	0	0	0	0	0	0	0	0	0	0	0	0	0	0
GCWGS-8943	2019	United States	North America	GCWGS_8943	pubMLST	PRJNA317462	SRR16644440	SAMN13330260	0.125	1348	11713	0	0	0	0	0	0	0	0	0	0	0	0	0	0	0	0	0	0	0	0	0	0	0	0	0	0	0	0	0	0	0	0	0	0	0	0	0	0
GCWGS-8942	2019	United States	North America	GCWGS_8942	pubMLST	PRJNA317462	SRR16644441	SAMN13330259	0.008	8213	12467	0	0	0	0	0	0	0	0	0	0	0	0	0	0	0	0	0	0	0	0	0	0	0	0	0	0	0	0	0	0	0	0	0	0	0	0	0	0
GCWGS-8941	2019	United States	North America	GCWGS_8941	pubMLST	PRJNA317462	SRR16644421	SAMN13330258	0.125	20180	8154	0	0	0	1	0	0	0	0	0	0	0	0	0	0	0	0	0	0	0	0	0	0	0	0	0	0	0	0	0	0	0	0	0	0	0	0	0	0
GCWGS-8937	2019	United States	North America	GCWGS_8937	pubMLST	PRJNA317462	SRR16644445	SAMN13330254	1	13966	8143	0	0	0	1	0	0	0	0	0	0	0	0	0	0	0	0	0	0	0	0	0	0	0	0	0	0	0	0	0	0	0	0	0	0	0	0	0	0
GCWGS-8936	2019	United States	North America	GCWGS_8936	pubMLST	PRJNA317462	SRR16644446	SAMN13330253	0.25	13966	8143	0	0	0	1	0	0	0	0	0	0	0	0	0	0	0	0	0	0	0	0	0	0	0	0	0	0	0	0	0	0	0	0	0	0	0	0	0	0
GCWGS-8935	2019	United States	North America	GCWGS_8935	pubMLST	PRJNA317462	SRR16644447	SAMN13330252	0.03	24326	18471	0	0	0	1	0	1	0	0	0	0	0	0	0	0	0	0	0	0	0	0	0	0	0	0	0	0	0	0	0	0	0	0	0	0	0	0	0	0
GCWGS-8934	2019	United States	North America	GCWGS_8934	pubMLST	PRJNA317462	SRR16644448	SAMN13330251	1	20589	9363	0	0	1	0	0	1	1	0	0	0	0	0	0	0	0	0	0	0	0	0	0	0	0	0	0	0	0	0	0	0	0	0	0	0	0	0	0	0
GCWGS-8933	2019	United States	North America	GCWGS_8933	pubMLST	PRJNA317462	SRR16644449	SAMN13330250	0.03	20446	13536	0	0	0	0	1	0	0	0	0	0	0	0	0	0	0	0	0	0	0	0	0	0	0	0	0	0	0	0	0	0	0	1	0	0	0	0	0	0
GCWGS-8830	2019	United States	North America	GCWGS_8830	pubMLST	PRJNA317462	SRR16643940	SAMN13330249	0.125	865	1584	0	0	0	0	0	0	0	0	0	0	0	0	0	0	0	0	0	0	0	0	0	0	0	0	0	0	0	0	0	0	0	0	0	0	0	0	0	0
GCWGS-8829	2019	United States	North America	GCWGS_8829	pubMLST	PRJNA317462	SRR16643941	SAMN13330248	16	20603	1579	0	1	0	0	1	0	0	0	0	0	0	0	0	0	0	0	0	0	0	0	0	0	0	0	0	0	0	0	0	0	0	0	0	0	0	0	0	0
GCWGS-8828	2019	United States	North America	GCWGS_8828	pubMLST	PRJNA317462	SRR16643942	SAMN13330247	16	20603	1579	0	1	0	0	1	0	0	0	0	0	0	0	0	0	0	0	0	0	0	0	0	0	0	0	0	0	0	0	0	0	0	0	0	0	0	0	0	0
GCWGS-8827	2019	United States	North America	GCWGS_8827	pubMLST	PRJNA317462	SRR16643943	SAMN13330246	0.25	19647	8143	0	0	0	1	0	0	0	0	0	0	0	0	0	0	0	0	0	0	0	0	0	0	0	0	0	0	0	0	0	0	0	0	0	0	0	0	0	0
GCWGS-8810	2019	United States	North America	GCWGS_8810	pubMLST	PRJNA317462	SRR16643944	SAMN13330229	0.25	9918	13526	0	0	0	1	0	0	0	0	0	0	0	0	0	0	0	0	0	0	0	0	0	0	0	0	0	0	0	0	0	0	0	0	0	0	0	0	0	0
GCWGS-8809	2019	United States	North America	GCWGS_8809	pubMLST	PRJNA317462	SRR16643945	SAMN13330228	0.5	2992	9363	0	0	0	1	0	1	0	0	0	0	0	0	0	0	0	0	0	0	0	0	0	0	0	0	0	0	0	0	0	0	0	0	0	0	0	0	0	0
GCWGS-8808	2019	United States	North America	GCWGS_8808	pubMLST	PRJNA317462	SRR16643946	SAMN13330227	0.25	11461	10314	0	0	0	1	0	0	0	0	0	0	0	0	0	0	0	0	0	0	0	0	0	0	0	0	0	0	0	0	0	0	0	0	0	0	0	0	0	0
GCWGS-8807	2019	United States	North America	GCWGS_8807	pubMLST	PRJNA317462	SRR16643947	SAMN13330226	1	20177	9362	0	0	0	1	0	1	0	1	0	0	0	0	0	0	0	0	0	0	0	0	0	1	0	0	0	0	0	0	0	0	0	0	0	0	0	0	0	0
GCWGS-8806	2019	United States	North America	GCWGS_8806	pubMLST	PRJNA317462	SRR16643950	SAMN13330225	1	2992	18467	0	0	0	1	0	1	0	0	0	0	0	0	0	0	0	0	0	0	0	0	0	0	0	0	0	0	0	0	0	0	0	0	0	0	0	0	0	0
GCWGS-8788	2019	United States	North America	GCWGS_8788	pubMLST	PRJNA317462	SRR16643951	SAMN13330207	0.25	20176	11422	0	0	0	1	0	1	0	0	0	0	0	0	0	0	0	0	0	0	0	0	0	0	0	0	0	0	0	0	0	0	0	0	0	0	0	0	0	0
GCWGS-8787	2019	United States	North America	GCWGS_8787	pubMLST	PRJNA317462	SRR16643952	SAMN13330206	1	20053	9363	0	0	1	0	0	1	1	0	0	0	0	0	0	0	0	0	0	0	0	0	0	0	0	0	0	0	0	0	0	0	0	0	0	0	0	0	0	0
GCWGS-8786	2019	United States	North America	GCWGS_8786	pubMLST	PRJNA317462	SRR16643953	SAMN13330205	0.5	2597	9363	0	0	0	1	0	1	0	0	0	0	0	0	0	0	0	0	0	0	0	0	0	0	0	0	0	0	0	0	0	0	0	0	0	0	0	0	0	0
GCWGS-8785	2019	United States	North America	GCWGS_8785	pubMLST	PRJNA317462	SRR16643954	SAMN13330204	0.125	20427	7822	0	0	0	1	0	0	0	0	0	0	0	0	0	0	0	0	0	0	0	0	0	0	0	0	0	0	0	0	0	0	0	0	0	0	0	0	0	0
GCWGS-8784	2019	United States	North America	GCWGS_8784	pubMLST	PRJNA317462	SRR16644258	SAMN13330203	0.03	18462	1601	0	0	0	1	0	0	0	0	0	0	0	0	0	0	0	0	0	0	0	0	0	0	0	0	0	0	0	0	0	0	0	0	0	0	0	0	0	0
GCWGS-8783	2019	United States	North America	GCWGS_8783	pubMLST	PRJNA317462	SRR16644259	SAMN13330202	0.5	13966	8143	0	0	0	1	0	0	0	0	0	0	0	0	0	0	0	0	0	0	0	0	0	0	0	0	0	0	0	0	0	0	0	0	0	0	0	0	0	0
GCWGS-8905	2019	United States	North America	GCWGS_8905	pubMLST	PRJNA317462	SRR16643924	SAMN13323839	2	9918	9363	0	0	1	0	0	1	1	0	0	0	0	0	0	0	0	0	0	0	0	0	0	0	0	0	0	0	0	0	0	0	0	0	0	0	0	0	0	0
GCWGS-8904	2019	United States	North America	GCWGS_8904	pubMLST	PRJNA317462	SRR16643925	SAMN13323838	0.25	16856	10314	0	0	0	1	0	0	0	0	0	0	0	0	0	0	0	0	0	0	0	0	0	0	0	0	0	0	0	0	0	0	0	0	0	0	0	0	0	0
GCWGS-8903	2019	United States	North America	GCWGS_8903	pubMLST	PRJNA317462	SRR16643927	SAMN13323837	0.25	20614	8143	0	0	0	1	0	0	0	0	0	0	0	0	0	0	0	0	0	0	0	0	0	0	0	0	0	0	0	0	0	0	0	0	0	0	0	0	0	0
GCWGS-8902	2019	United States	North America	GCWGS_8902	pubMLST	PRJNA317462	SRR16643928	SAMN13323836	0.25	19547	8152	0	0	0	0	1	0	0	0	0	0	0	0	0	0	0	0	0	0	0	0	0	0	0	0	0	0	0	0	0	0	0	1	0	0	0	0	0	0
GCWGS-8899	2019	United States	North America	GCWGS_8899	pubMLST	PRJNA317462	SRR16643929	SAMN13323833	0.125	20178	6962	0	0	0	0	0	0	0	0	0	0	0	0	0	0	0	0	0	0	0	0	0	0	0	0	0	0	0	0	0	0	0	0	0	0	0	0	0	0
GCWGS-8898	2019	United States	North America	GCWGS_8898	pubMLST	PRJNA317462	SRR16643930	SAMN13323832	0.5	20613	11982	0	0	0	1	0	1	0	0	0	0	0	0	0	0	0	0	0	0	0	0	0	0	0	0	0	0	0	0	0	0	0	0	0	0	0	0	0	0
GCWGS-8897	2019	United States	North America	GCWGS_8897	pubMLST	PRJNA317462	SRR16643931	SAMN13323831	0.25	5441;20981	8156	0	0	0	0	1	0	0	0	0	0	0	0	0	0	0	0	0	0	0	0	0	0	0	0	0	0	0	0	0	0	0	0	0	0	0	0	0	0
GCWGS-8896	2019	United States	North America	GCWGS_8896	pubMLST	PRJNA317462	SRR16643932	SAMN13323830	2	3935	11422	0	0	1	0	0	1	1	1	0	0	0	0	0	0	0	0	0	0	0	0	0	0	0	0	0	0	0	0	0	1	0	0	0	0	0	0	0	0
GCWGS-8895	2019	United States	North America	GCWGS_8895	pubMLST	PRJNA317462	SRR16643933	SAMN13323829	0.25	15245	8156	0	0	0	0	1	0	0	0	0	0	0	0	0	0	0	0	0	0	0	0	0	0	0	0	0	0	0	0	0	0	0	0	0	0	0	0	0	0
GCWGS-8894	2019	United States	North America	GCWGS_8894	pubMLST	PRJNA317462	SRR16643934	SAMN13323828	0.5	18166	13536	0	0	0	0	1	0	0	0	0	0	0	0	0	0	0	0	0	0	0	0	0	0	0	0	0	0	0	0	0	0	0	1	0	0	0	0	0	0
GCWGS-8893	2019	United States	North America	GCWGS_8893	pubMLST	PRJNA317462	SRR16643935	SAMN13323827	0.25	18166	13536	0	0	0	0	1	0	0	0	0	0	0	0	0	0	0	0	0	0	0	0	0	0	0	0	0	0	0	0	0	0	0	1	0	0	0	0	0	0
GCWGS-8892	2019	United States	North America	GCWGS_8892	pubMLST	PRJNA317462	SRR16643936	SAMN13323826	1	18293	8134	0	0	1	0	0	1	1	0	0	0	0	0	0	0	0	0	0	0	0	0	0	0	0	0	0	0	0	0	0	0	0	0	0	0	0	0	0	0
GCWGS-8891	2019	United States	North America	GCWGS_8891	pubMLST	PRJNA317462	SRR16644443	SAMN13323825	0.25	15909	8143	0	0	0	1	0	0	0	0	0	0	0	0	0	0	0	0	0	0	0	0	0	0	0	0	0	0	0	0	0	0	0	0	0	0	0	0	0	0
GCWGS-8890	2019	United States	North America	GCWGS_8890	pubMLST	PRJNA317462	SRR16644444	SAMN13323824	0.25	2992	8134	0	0	0	1	0	1	0	0	0	0	0	0	0	0	0	0	0	0	0	0	0	0	0	0	0	0	0	0	0	0	0	0	0	0	0	0	0	0
GCWGS-8318	2019	United States	North America	GCWGS_8318	pubMLST	PRJNA317462	SRR11698720	SAMN13323452	0.25	12547	10314	0	0	0	1	0	0	0	0	0	0	0	0	0	0	0	0	0	0	0	0	0	0	0	0	0	0	0	0	0	0	0	0	0	0	0	0	0	0
GCWGS-8317	2019	United States	North America	GCWGS_8317	pubMLST	PRJNA317462	SRR11698721	SAMN13323451	0.25	20171	9363	0	0	0	1	0	1	0	0	0	0	0	0	0	0	0	0	0	0	0	0	0	0	0	0	0	0	0	0	0	0	0	0	0	0	0	0	0	0
GCWGS-8316	2019	United States	North America	GCWGS_8316	pubMLST	PRJNA317462	SRR11698722	SAMN13323450	0.125	20171	9363	0	0	0	1	0	1	0	0	0	0	0	0	0	0	0	0	0	0	0	0	0	0	0	0	0	0	0	0	0	0	0	0	0	0	0	0	0	0
GCWGS-8315	2019	United States	North America	GCWGS_8315	pubMLST	PRJNA317462	SRR11698724	SAMN13323449	0.06	20003	15228	0	0	0	1	0	0	0	0	0	0	0	0	0	0	0	0	0	0	0	0	0	0	0	0	0	0	0	0	0	0	0	0	0	0	0	0	0	0
GCWGS-8313	2019	United States	North America	GCWGS_8313	pubMLST	PRJNA317462	SRR11698758	SAMN13323447	0.5	20598	11418	0	0	0	0	0	0	0	0	0	0	0	0	0	0	0	0	0	0	0	0	0	0	1	0	0	0	0	0	0	0	0	0	0	0	0	0	0	0
GCWGS-8287	2019	United States	North America	GCWGS_8287	pubMLST	PRJNA317462	SRR16644141	SAMN13323441	0.25	20000	8143	0	0	0	1	0	0	0	0	0	0	0	0	0	0	0	0	0	0	0	0	0	0	0	0	0	0	0	0	0	0	0	0	0	0	0	0	0	0
GCWGS-8254	2019	United States	North America	GCWGS_8254	pubMLST	PRJNA317462	SRR16644148	SAMN13323435	0.125	8	10931	0	0	0	0	1	0	0	0	0	0	0	0	0	0	0	0	0	0	0	0	0	0	0	0	0	0	0	0	0	0	0	1	0	0	0	0	0	0
GCWGS-9256	2019	United States	North America	GCWGS_9256	pubMLST	PRJNA317462	SRR16644411	SAMN13320668	0.25	20492	13533	0	0	0	0	0	0	0	0	0	0	0	0	0	0	0	0	0	0	0	0	0	0	0	0	0	0	0	0	0	0	0	0	0	0	0	0	0	0
GCWGS-9255	2019	United States	North America	GCWGS_9255	pubMLST	PRJNA317462	SRR16644413	SAMN13320667	0.5	20190	11418	0	0	0	0	0	0	0	0	0	0	0	0	0	0	0	0	0	0	0	0	0	0	1	0	0	0	0	0	0	0	0	0	0	0	0	0	0	0
GCWGS-9254	2019	United States	North America	GCWGS_9254	pubMLST	PRJNA317462	SRR16644414	SAMN13320666	1	20189	11428	0	0	0	1	0	1	0	0	0	0	0	0	0	0	0	0	0	0	0	0	0	0	0	0	0	0	0	0	0	0	0	0	0	0	0	0	0	0
GCWGS-9253	2019	United States	North America	GCWGS_9253	pubMLST	PRJNA317462	SRR16644415	SAMN13320665	0.25	20624	6962	0	0	0	0	0	0	0	0	0	0	0	0	0	0	0	0	0	0	0	0	0	0	0	0	0	0	0	0	0	0	0	0	0	0	0	0	0	0
GCWGS-9252	2019	United States	North America	GCWGS_9252	pubMLST	PRJNA317462	SRR16644416	SAMN13320664	0.25	20188	11414	0	0	0	0	0	0	0	0	0	0	0	0	0	0	0	0	0	0	0	0	0	0	0	0	0	0	0	0	0	0	0	0	0	0	0	0	0	0
GCWGS-9244	2019	United States	North America	GCWGS_9244	pubMLST	PRJNA317462	SRR16644395	SAMN13320657	0.25	20623	10314	0	0	0	1	0	0	0	0	0	0	0	0	0	0	0	0	0	0	0	0	0	0	0	0	0	0	0	0	0	0	0	0	0	0	0	0	0	0
GCWGS-9243	2019	United States	North America	GCWGS_9243	pubMLST	PRJNA317462	SRR16644396	SAMN13320656	1	20187	8134	0	0	1	0	0	1	1	0	0	0	0	0	0	0	0	0	0	0	0	0	0	0	0	0	0	0	0	0	0	0	0	0	0	0	0	0	0	0
[truncated: 12,729 more rows]
[truncated: 75 more columns]
